# Supplementary material for: Identification of ferroptosis-associated biomarkers for the potential diagnosis and treatment of postmenopausal osteoporosis
Source: Front Endocrinol (Lausanne). 2022 Aug 29;13:986384. doi: 10.3389/fendo.2022.986384 (PMC9464919; doi:10.3389/fendo.2022.986384)
Supplement: Supplementary file 1 [file DataSheet_4.zip]

Archive with 40 entries (31 files):
- Original data an R codes 1/06.normalize/
- Original data an R codes 1/06.normalize/geoClinical.xlsx
- Original data an R codes 1/06.normalize/geoMatrix.txt
- Original data an R codes 1/06.normalize/normalize.R
- Original data an R codes 1/06.normalize/normalize.txt
- Original data an R codes 1/06.normalize/s1.txt
- Original data an R codes 1/06.normalize/s2.txt
- Original data an R codes 1/07.m6aExp/
- Original data an R codes 1/07.m6aExp/ferr, gene.txt
- Original data an R codes 1/07.m6aExp/ferrExp.R
- Original data an R codes 1/07.m6aExp/ferrGeneExp.txt
- Original data an R codes 1/07.m6aExp/normalize.txt
- Original data an R codes 1/08.diff/
- Original data an R codes 1/08.diff/.Rhistory
- Original data an R codes 1/08.diff/boxplot.pdf
- Original data an R codes 1/08.diff/diffGeneExp.txt
- Original data an R codes 1/08.diff/ferr.heatmap.R
- Original data an R codes 1/08.diff/ferrGeneExp.txt
- Original data an R codes 1/08.diff/heatmap.pdf
- Original data an R codes 1/09.preRcircos/
- Original data an R codes 1/09.preRcircos/ferr.preRcircos.pl
- Original data an R codes 1/09.preRcircos/gene.txt
- Original data an R codes 1/09.preRcircos/Rcircos.geneLabel.txt
- Original data an R codes 1/09.preRcircos/REF.txt
- Original data an R codes 1/10.Rcircos/
- Original data an R codes 1/10.Rcircos/ferr.RCircos.R
- Original data an R codes 1/10.Rcircos/Rcircos.geneLabel.txt
- Original data an R codes 1/10.Rcircos/RCircos.pdf
- Original data an R codes 1/10.Rcircos/refer.txt
- Original data an R codes 1/12.model/
- Original data an R codes 1/12.model/diffGeneExp.txt
- Original data an R codes 1/12.model/ferr.model.R
- Original data an R codes 1/13.RF/
- Original data an R codes 1/13.RF/ferr.randomForest.R
- Original data an R codes 1/14.Nomo/
- Original data an R codes 1/14.Nomo/ferr.Nomo.R
- Original data an R codes 1/14.Nomo/rfGeneExp.txt
- Original data an R codes 1/15.m6aCluster/
- Original data an R codes 1/15.m6aCluster/ferr.Cluster.R
- Original data an R codes 1/15.m6aCluster/ferrcluster.txt
