# Supplementary material for: Identification of ferroptosis-associated biomarkers for the potential diagnosis and treatment of postmenopausal osteoporosis
Source: Front Endocrinol (Lausanne). 2022 Aug 29;13:986384. doi: 10.3389/fendo.2022.986384 (PMC9464919; doi:10.3389/fendo.2022.986384)
Supplement: Supplementary file 1 [file DataSheet_4.zip › Original data an R codes 1/06.normalize/geoClinical.xlsx]

## Sheet: Sheet1
!Sample_geo_accession	!Sample_characteristics_ch1
GSM1369756	bone mineral density: high BMD
GSM1369757	bone mineral density: high BMD
GSM1369758	bone mineral density: high BMD
GSM1369759	bone mineral density: high BMD
GSM1369760	bone mineral density: high BMD
GSM1369761	bone mineral density: high BMD
GSM1369762	bone mineral density: high BMD
GSM1369763	bone mineral density: high BMD
GSM1369764	bone mineral density: high BMD
GSM1369765	bone mineral density: high BMD
GSM1369766	bone mineral density: high BMD
GSM1369767	bone mineral density: high BMD
GSM1369768	bone mineral density: high BMD
GSM1369769	bone mineral density: high BMD
GSM1369770	bone mineral density: high BMD
GSM1369771	bone mineral density: high BMD
GSM1369772	bone mineral density: high BMD
GSM1369773	bone mineral density: high BMD
GSM1369774	bone mineral density: high BMD
GSM1369775	bone mineral density: high BMD
GSM1369776	bone mineral density: high BMD
GSM1369777	bone mineral density: high BMD
GSM1369778	bone mineral density: high BMD
GSM1369779	bone mineral density: high BMD
GSM1369780	bone mineral density: high BMD
GSM1369781	bone mineral density: high BMD
GSM1369782	bone mineral density: high BMD
GSM1369783	bone mineral density: high BMD
GSM1369784	bone mineral density: high BMD
GSM1369785	bone mineral density: high BMD
GSM1369786	bone mineral density: high BMD
GSM1369787	bone mineral density: high BMD
GSM1369788	bone mineral density: high BMD
GSM1369789	bone mineral density: high BMD
GSM1369790	bone mineral density: high BMD
GSM1369791	bone mineral density: high BMD
GSM1369792	bone mineral density: high BMD
GSM1369793	bone mineral density: high BMD
GSM1369794	bone mineral density: high BMD
GSM1369795	bone mineral density: high BMD
GSM1369796	bone mineral density: low BMD
GSM1369797	bone mineral density: low BMD
GSM1369798	bone mineral density: low BMD
GSM1369799	bone mineral density: low BMD
GSM1369800	bone mineral density: low BMD
GSM1369801	bone mineral density: low BMD
GSM1369802	bone mineral density: low BMD
GSM1369803	bone mineral density: low BMD
GSM1369804	bone mineral density: low BMD
GSM1369805	bone mineral density: low BMD
GSM1369806	bone mineral density: low BMD
GSM1369807	bone mineral density: low BMD
GSM1369808	bone mineral density: low BMD
GSM1369809	bone mineral density: low BMD
GSM1369810	bone mineral density: low BMD
GSM1369811	bone mineral density: low BMD
GSM1369812	bone mineral density: low BMD
GSM1369813	bone mineral density: low BMD
GSM1369814	bone mineral density: low BMD
GSM1369815	bone mineral density: low BMD
GSM1369816	bone mineral density: low BMD
GSM1369817	bone mineral density: low BMD
GSM1369818	bone mineral density: low BMD
GSM1369819	bone mineral density: low BMD
GSM1369820	bone mineral density: low BMD
GSM1369821	bone mineral density: low BMD
GSM1369822	bone mineral density: low BMD
GSM1369823	bone mineral density: low BMD
GSM1369824	bone mineral density: low BMD
GSM1369825	bone mineral density: low BMD
GSM1369826	bone mineral density: low BMD
GSM1369827	bone mineral density: low BMD
GSM1369828	bone mineral density: low BMD
GSM1369829	bone mineral density: low BMD
GSM1369830	bone mineral density: low BMD
GSM1369831	bone mineral density: low BMD
GSM1369832	bone mineral density: low BMD
GSM1369833	bone mineral density: low BMD
GSM1369834	bone mineral density: low BMD
GSM1369835	bone mineral density: low BMD
