# Supplementary material for: Identification of ferroptosis-associated biomarkers for the potential diagnosis and treatment of postmenopausal osteoporosis
Source: Front Endocrinol (Lausanne). 2022 Aug 29;13:986384. doi: 10.3389/fendo.2022.986384 (PMC9464919; doi:10.3389/fendo.2022.986384)
Supplement: Supplementary file 1 [file DataSheet_4.zip › Original data an R codes 1/06.normalize/geoMatrix.txt]

geneNames	GSM1369756	GSM1369757	GSM1369758	GSM1369759	GSM1369760	GSM1369761	GSM1369762	GSM1369763	GSM1369764	GSM1369765	GSM1369766	GSM1369767	GSM1369768	GSM1369769	GSM1369770	GSM1369771	GSM1369772	GSM1369773	GSM1369774	GSM1369775	GSM1369776	GSM1369777	GSM1369778	GSM1369779	GSM1369780	GSM1369781	GSM1369782	GSM1369783	GSM1369784	GSM1369785	GSM1369786	GSM1369787	GSM1369788	GSM1369789	GSM1369790	GSM1369791	GSM1369792	GSM1369793	GSM1369794	GSM1369795	GSM1369796	GSM1369797	GSM1369798	GSM1369799	GSM1369800	GSM1369801	GSM1369802	GSM1369803	GSM1369804
A1CF	6.88129	6.80803	6.64356	6.64466	6.67899	6.67278	6.92092	6.90309	6.66582	6.91391	6.81503	6.66726	6.6949	6.61744	6.60712	6.68912	6.80215	6.77392	6.92458	6.75453	6.76726	6.82791	6.68635	6.47953	6.81467	6.57014	6.75828	6.78269	7.07104	6.67507	6.74812	6.95105	6.53069	7.01255	6.5252	7.33259	6.7377	6.80111	6.63661	6.53751	6.6925	6.92963	6.68492	6.58843	6.63288	6.83729	6.84547	6.96754	6.7034
A2M	5.59365	5.76465	5.5605	5.62275	5.59417	5.64107	5.63049	5.6795	5.63631	5.55534	5.48406	5.57505	5.76671	5.46392	5.60275	5.51403	5.61114	5.63267	5.52702	5.49963	5.62596	5.5688	5.63012	5.51186	5.6103	5.6775	5.58338	5.59642	5.82546	5.76481	5.65535	5.74468	5.64989	5.76092	5.54321	5.65202	5.62853	5.64115	5.74242	5.67593	5.60734	5.6706	5.5814	5.69866	5.46008	5.61056	5.53134	5.6694	5.7748
A4GALT	6.49851	6.43425	6.41468	6.19397	6.4884	6.63959	6.41754	6.47424	6.53038	6.32317	6.52828	6.3985	6.78464	6.30849	6.48432	6.38442	6.96503	6.61242	6.41998	6.91807	6.58218	6.41961	6.65015	6.47941	6.46356	6.6886	6.2089	6.27495	6.88004	6.75655	6.67358	6.84609	6.79959	7.07116	6.58549	6.88059	6.24015	6.59975	6.45076	6.49318	6.32229	6.69251	6.54398	6.36191	6.2642	6.65622	6.38921	6.42299	6.51624
A4GNT	5.85005	5.86074	5.90389	5.85066	5.83812	5.80643	5.94799	5.8603	5.80194	5.6635	5.79399	5.83749	5.86505	5.72137	5.80356	5.74643	5.7757	5.7524	5.85951	5.82808	5.7402	5.7434	5.83579	5.7857	5.84118	5.7614	5.86467	5.81921	5.97034	5.80666	5.87477	5.80724	6.01751	5.74464	5.82492	5.70781	5.93977	5.79574	5.81437	5.91047	5.85736	5.78261	5.90218	5.81428	5.91663	5.74587	5.79208	5.85134	5.86364
AAAS	7.56432	7.61127	7.48178	7.55034	7.38657	7.64878	7.50507	7.52681	7.63004	7.69063	7.37307	7.77875	8.02589	7.69215	7.57627	7.27823	7.99506	7.63113	7.53493	7.26938	7.54323	7.68068	7.36416	7.41471	7.46203	7.57022	7.64094	7.61862	7.66064	7.77077	7.75984	7.99699	7.9322	7.96812	7.85041	7.84756	7.69379	7.91169	7.89033	7.8196	7.44836	7.23844	7.68501	7.75415	7.70893	7.65532	7.54452	7.60396	7.46517
AACS	6.76143	6.79913	6.89891	6.8517	6.73283	6.93116	6.87456	6.54444	6.66482	6.95161	6.95274	6.92288	7.05615	6.94075	6.78722	7.48253	6.8959	7.36709	6.95874	7.02222	6.65824	7.06593	6.85585	6.8609	6.8619	6.9924	6.83768	6.81999	6.89195	6.78298	6.8755	6.86477	6.92306	7.20751	6.7449	7.0461	6.8176	6.81808	6.94281	6.76503	7.05258	6.87366	6.78976	7.09615	6.94592	7.11283	6.98819	6.65689	6.82471
AADAC	5.64382	5.71862	5.58887	5.63342	5.60903	5.54175	5.73598	5.60444	5.59938	5.57069	5.55606	5.71487	5.60504	5.65446	5.59817	5.85588	5.75553	5.56253	5.71733	5.42506	5.47558	5.47001	5.71681	5.40908	5.6176	5.62474	5.55715	5.62567	5.60941	5.6857	5.68695	5.66272	5.76655	5.48691	5.89124	5.6776	5.68006	5.69751	5.59308	5.76335	5.70072	5.47905	5.7382	5.66432	5.79663	5.63342	5.66227	5.66378	5.59507
AAGAB	6.73801	6.44455	6.787255	6.627235	6.42264	6.681585	6.842645	6.84117	6.6141	6.620355	6.86895	6.64443	6.742565	6.531375	6.66396	6.703965	6.661375	6.867415	6.902565	6.520135	6.608305	6.66998	6.71375	6.61524	6.75942	6.59082	6.66079	6.618835	6.596455	6.66084	6.55493	6.353405	6.476745	6.81568	6.717735	6.629945	6.402015	6.739825	6.52154	6.532275	6.743515	6.788855	6.757595	6.6591	6.50256	6.63097	6.665875	6.60386	6.6754
AAK1	6.212394	6.148762	5.984116	6.122586	6.157892	6.04935	6.177826	6.218358	6.054334	6.038466	6.023358	6.236834	6.22517	6.107484	6.12881	6.214574	6.233654	6.239516	6.050528	6.129028	6.164314	6.019526	6.027198	6.027644	6.140872	6.115966	6.039728	6.083158	6.20936	6.121354	6.175652	6.201242	6.174658	6.255372	6.137234	6.168006	6.146328	6.214556	6.113566	6.163512	6.11025	6.170458	6.072606	6.1734	6.145558	6.169242	6.045272	6.195724	6.178338
AAMDC	6.22267666666667	5.98614333333333	6.20035333333333	6.21984333333333	6.20531666666667	6.05652	6.05634333333333	6.20502	6.21438333333333	6.0948	6.18653666666667	6.41089	6.25368	6.14660666666667	6.24307666666667	6.20464333333333	6.44371666666667	6.18015666666667	6.20048333333333	6.30443333333333	6.12990333333333	6.20449333333333	6.19021	6.19984666666667	6.15011666666667	6.20480666666667	6.18141	6.15801	6.13525666666667	6.25870333333333	6.10444	6.19192666666667	6.03467	6.10448	6.18493333333333	6.09675666666667	6.20993666666667	6.29946333333333	6.0762	6.18911666666667	6.15847666666667	6.30553666666667	6.17374333333333	6.23667666666667	6.13731	6.13158666666667	6.05576	6.15265333333333	6.09407333333333
AAMP	8.30986	8.47531	8.29267	8.49484	7.76909	8.39729	8.41031	8.28522	8.53481	8.04673	8.14751	8.34985	8.5328	8.59855	8.46	8.634	8.70192	8.60847	8.30838	8.40884	8.38991	8.55771	8.33897	8.28989	8.44622	8.54825	8.63422	8.41341	8.46349	8.47024	8.26282	8.44379	8.60085	8.77951	8.52689	8.43438	8.37811	8.60633	8.47702	8.30679	8.34171	7.95852	8.07296	8.5071	8.44882	8.19011	8.70012	8.31044	8.40145
AANAT	5.33367	5.52781	5.14821	5.21572	5.20835	5.27093	5.13693	5.40342	5.20974	5.38487	5.16201	5.45707	5.3927	5.32639	5.24504	5.42406	5.40108	5.36656	5.16045	5.79475	5.28696	5.2694	5.40347	5.43826	5.24075	5.09446	5.3121	5.33019	5.75657	5.39633	5.4513	5.58505	5.23568	5.47926	5.30518	5.50798	5.4163	5.22649	5.336	5.39438	5.16022	5.40518	5.46954	5.31111	5.337	5.38778	5.51339	5.1189	5.30284
AAR2	8.1626	8.32894	8.37134	8.4013	8.04884	8.34548	8.25528	8.11741	8.1558	8.31965	8.32541	8.34079	8.16815	8.42281	8.27044	8.30475	8.29174	8.24207	8.26445	8.28578	8.20266	8.33548	8.3809	8.38315	8.35356	8.30461	8.42855	8.35762	8.64593	8.41919	8.49263	8.33251	8.24565	8.12881	8.37216	8.24707	8.32064	8.48041	8.45062	8.33354	8.52767	8.16485	8.45725	8.56421	8.36585	8.35583	8.44507	8.22278	8.38451
AARS	8.41616	8.38862	8.29063	8.29851	8.26315	8.55111	8.64884	8.43618	8.24512	8.40276	8.38749	8.47028	8.69666	8.54846	8.49397	8.52875	8.57625	8.73001	8.63109	8.81581	8.48308	8.5005	8.553	8.09981	8.63118	8.37046	8.58154	8.45041	8.68099	8.57789	8.42874	8.47658	8.5729	8.92733	8.41978	9.39653	8.52981	8.61336	8.5173	8.65603	9.07585	8.11853	8.36185	8.62009	8.4568	8.47426	8.63043	8.3283	8.56882
AASDHPPT	7.663885	7.9113	8.1094	8.204765	8.24838	7.98258	8.08535	7.816315	8.379215	8.14699	8.235415	8.222765	7.623525	8.35359	8.187195	8.206575	7.527375	7.682335	8.565685	8.20271	7.99763	8.314025	8.181825	8.377945	8.108775	8.1889	8.43871	8.200795	7.601325	8.060605	7.720555	7.849385	7.37289	7.60566	7.606525	7.747995	8.19671	7.99109	7.76769	7.602815	8.25006	8.373365	8.26729	8.002885	8.26805	7.988445	8.30348	7.862565	8.25989
AASS	5.012805	5.05409	5.26018	5.20165	5.06389	5.030385	5.044855	5.147955	5.07822	5.02253	5.186905	5.039775	5.01739	5.08579	4.998425	4.991555	5.19876	5.043025	5.130035	5.010895	5.00471	5.05083	5.030595	4.99352	5.0758	5.155825	5.015355	4.995775	5.128125	5.053005	5.10283	5.0428	4.968115	4.992995	5.10964	5.051165	5.119515	5.010945	4.987405	5.03028	5.08343	5.12643	5.172495	5.09908	5.051385	5.04657	5.13182	5.217985	5.05337
AATF	8.60208	8.98794	9.15348	8.93504	8.29358	9.14562	8.57235	8.72312	8.92752	9.08988	9.04902	8.96754	8.80452	9.27221	9.00614	9.05332	8.77397	9.22561	9.30636	8.76131	8.80874	8.88889	8.64574	8.74647	8.89907	8.85326	8.85742	8.69944	8.81801	8.75793	8.73579	8.95268	8.8781	8.69767	9.04144	8.91688	8.76532	8.80517	8.74039	8.72453	9.00798	8.33386	8.9301	8.98876	8.89184	8.73253	8.8605	8.9722	8.99118
AATK	7.66406	7.48556	7.50623	7.44695	7.2324	7.26696	7.55385	6.92068	7.33996	7.51905	7.32144	7.38644	7.2393	7.3808	7.40115	7.17587	7.33814	7.64694	7.34198	7.10027	7.36371	7.40199	7.31591	7.43413	7.23877	7.38676	7.31913	7.48365	7.31045	7.31493	7.616	7.10608	7.00392	7.5919	7.63166	7.43623	7.18799	7.42274	7.37611	7.46507	7.00664	7.28691	7.65727	7.4593	7.2017	7.34385	7.54446	7.61549	7.33081
ABAT	7.04049	6.80903	6.86742666666667	6.10426333333333	6.30251	7.23144333333333	6.99409	6.79232	6.68559333333333	7.11075333333333	7.04347666666667	6.62869666666667	6.74313333333333	6.61873333333333	6.84334	6.97895666666667	6.77211333333333	6.93123	7.00282	7.15094666666667	7.12860666666667	6.95533	6.72278666666667	7.04252	7.07208666666667	6.62704333333333	7.33916666666667	6.99999	6.48832	6.90167666666667	6.82075666666667	6.64638666666667	6.63018666666667	6.74457333333333	6.76330333333333	6.60606333333333	7.09091333333333	6.65774	6.25158666666667	6.68357333333333	6.61325	6.58455333333333	7.35201666666667	6.66862666666667	7.05899333333333	6.80886666666667	7.12415666666667	7.10733	6.99920333333333
ABCA1	6.41895666666667	5.99850333333333	6.56045	6.53207	6.36274333333333	6.19461666666667	6.26749	6.02433	6.33328333333333	6.37545333333333	6.21306666666667	6.25707	6.12240333333333	6.15234	6.32036	6.12794333333333	6.11202333333333	6.15357333333333	6.22796333333333	6.25761333333333	5.99120333333333	6.48913666666667	5.94748333333333	6.17219333333333	6.80042	6.11069333333333	6.48490666666667	6.35679666666667	6.24815333333333	5.8518	6.48408333333333	5.94518666666667	6.00294	5.86953	6.03536	6.17333666666667	5.91651333333333	6.01930666666667	6.11004333333333	6.08579333333333	5.98943	6.46104666666667	5.98334	6.00907666666667	6.23272333333333	6.28622666666667	6.32599333333333	6.29451	6.81516333333333
ABCA11P	5.05564	5.13264	5.04134	5.16751	5.14613	5.2185	5.19491	5.36491	5.08418	5.13079	5.26056	5.15419	5.30371	5.24256	5.17528	5.22153	5.26499	5.11058	5.26674	5.46752	5.15053	5.17358	5.23346	5.23876	5.19729	5.17233	5.04231	5.11974	5.30982	5.26796	5.17292	5.17531	5.26001	5.14552	5.22283	5.15441	5.19774	5.23454	5.13837	5.217	5.371	5.11633	5.17993	5.14982	5.4525	5.12555	5.22827	5.28797	5.17171
ABCA12	4.95649	4.89861	5.0012	4.98321	5.0333	5.01664	5.00142	4.99139	4.86792	4.94433	4.79782	4.92731	4.96735	4.92742	4.98381	4.94807	5.02202	4.84021	4.83668	4.96655	4.93955	4.90174	4.89377	4.87759	4.98955	4.93129	4.91717	4.94558	5.05219	4.99859	4.89062	4.95686	5.00479	4.92359	4.99651	4.9127	4.9317	4.98093	5.05996	5.14818	4.94314	4.99942	4.99674	4.94295	4.98484	5.01481	4.94606	4.83033	4.93355
ABCA2	6.08217666666667	6.08307333333333	6.03583666666667	6.07374	6.06477333333333	6.07862	6.02961666666667	6.09259333333333	6.12535666666667	5.94056666666667	5.95988333333333	6.14341666666667	6.09633666666667	5.96441333333333	6.02443666666667	6.04944666666667	6.17848	6.18182333333333	5.88675	6.08869	6.09205	6.03097	6.08085	5.91276	5.96176	6.16184333333333	5.97991	6.00449	6.22029	6.21168	6.13936333333333	6.41376666666667	6.17836333333333	6.16581333333333	6.22871	6.22737333333333	6.16222666666667	6.14581666666667	6.18451666666667	6.20394666666667	6.09977666666667	6.10125	5.96916	6.08836333333333	6.02771	6.21202333333333	6.03043666666667	5.93200333333333	5.98514333333333
ABCA3	5.79849	5.24465	5.29135	5.24213	5.74011	5.43775	5.46164	5.67659	5.65132	5.45266	5.28849	5.46546	5.69736	5.34796	5.56235	5.45935	5.58062	5.71445	5.35397	5.78137	5.57956	5.61652	5.51464	5.51709	5.5597	5.45612	5.51702	5.54973	5.5493	5.54786	5.52283	5.63582	5.48584	5.57255	5.52498	5.52017	5.49309	5.50487	5.51052	5.45551	5.24999	5.86002	5.77737	5.47991	5.51456	5.57991	5.47613	5.47093	5.43288
ABCA4	6.43149	6.6243	6.3454	6.36533	6.54587	6.6011	6.68635	6.80933	6.47231	6.409	6.19701	6.63649	6.5171	6.31277	6.46065	6.27228	6.58552	6.66988	6.28967	6.64311	6.68074	6.28606	6.60722	6.37344	6.56689	6.68578	6.38953	6.53701	6.68901	6.53829	6.49509	6.7221	6.5657	6.54758	6.54624	6.57659	6.52497	6.75736	6.76687	6.74874	6.44298	6.71958	6.44363	6.58529	6.62342	6.67549	6.22734	6.47398	6.61558
ABCA5	5.03962	5.13044	5.17178	5.05093	5.29986	5.18547	5.28506	5.10769	5.17282	5.10454	5.0011	5.22425	5.21574	5.24708	5.26683	5.13366	5.14062	5.21753	5.10508	5.15956	5.16753	5.08647	5.10227	5.17633	5.1757	5.32665	5.13865	5.1576	5.14447	5.13485	5.21773	5.14728	5.13352	5.05836	5.26892	5.16941	5.10274	5.26143	5.09041	5.04256	5.44242	5.28224	5.09211	5.21065	5.24059	5.18443	5.19264	5.18997	5.27801
ABCA6	5.01542	5.04327	5.22167	5.33103	5.16301	5.24207	5.15372	5.11989	5.07532	5.14408	5.05836	5.19237	5.07383	5.06034	5.13131	5.09123	5.19668	5.07864	5.00682	5.10701	5.02954	5.07338	5.01659	5.01446	5.19741	5.13348	5.16621	5.20613	5.14703	5.11688	5.19435	5.14147	5.14614	5.12367	5.20679	5.06296	5.16718	5.2748	5.10398	5.27183	5.08007	5.12617	5.25103	5.17021	5.09042	5.28625	5.06746	5.09783	5.02982
ABCA7	6.40747	6.39572	6.02668	6.19695	6.19431	6.40943	6.38299	6.40236	6.21387	6.23119	6.22133	6.38344	6.69032	6.34478	6.37685	6.46862	6.70043	6.98683	6.09013	6.20127	6.61482	6.25637	6.22681	6.05767	6.5536	6.41479	6.32866	6.32488	6.34879	6.53325	6.5611	6.69376	6.53601	6.66199	6.46786	6.60905	6.29592	6.59668	6.70715	6.54777	6.28954	5.96202	5.97332	6.42057	6.1112	6.15361	6.04633	6.21948	5.91033
ABCA8	4.9651	4.94459	4.9589	5.02227	4.94022	4.9047	5.04338	4.92058	4.95035	4.90254	5.05681	5.03878	4.93801	4.91087	4.93306	5.03363	4.93457	4.88585	4.83439	4.87284	4.89074	4.91003	4.9375	4.94114	4.95194	4.98301	4.8858	4.92112	5.09964	4.89763	4.96027	4.9309	4.94249	4.87827	5.03276	4.90438	5.01933	4.96205	4.90553	4.84067	4.92472	4.95155	4.9917	4.97148	4.93685	4.94047	5.03813	4.9123	4.83661
ABCB1	5.14735	5.0641	5.07654	4.88903	5.07242	4.99875	5.14653	5.17296	5.09503	4.96678	5.26368	5.17956	4.97514	4.93812	5.09863	5.00849	5.01912	5.02282	4.86977	5.13093	5.07733	5.04113	4.99132	5.06338	5.00035	4.94466	5.05249	4.97858	5.02133	4.94196	5.03251	5.13748	5.1206	5.13327	4.95337	5.05577	4.96253	5.04631	5.27515	5.06177	5.07385	5.09244	5.04516	5.00644	5.14262	5.08328	5.02964	5.08149	5.10157
ABCB11	5.39554	5.275525	5.32111	5.185475	5.359915	5.310285	5.36608	5.37791	5.42578	5.313925	5.37326	5.39406	5.37308	5.274025	5.2981	5.386345	5.320825	5.343735	5.26635	5.25663	5.28764	5.290045	5.369945	5.316685	5.34413	5.382515	5.26579	5.364935	5.42156	5.39406	5.415765	5.375475	5.40042	5.450715	5.4528	5.365535	5.30557	5.425415	5.410335	5.399395	5.332835	5.39568	5.441015	5.34665	5.30634	5.37427	5.286565	5.40694	5.4178
ABCB4	5.39521	5.28853	5.31801	5.22417	5.4642	5.29361	5.24416	5.28864	5.12358	5.07668	5.40063	5.36621	5.23336	5.18407	5.2526	5.16324	5.23452	5.22793	5.35041	5.19425	5.31048	5.32828	5.37727	5.25384	5.33729	5.33743	5.22736	5.13431	5.54742	5.29631	5.38372	5.40718	5.50164	5.20264	5.59316	5.40504	5.40153	5.3576	5.40202	5.34077	5.24454	5.29891	5.49869	5.20861	5.46506	5.38764	5.33824	5.34126	5.35033
ABCB6	6.00861	6.18728	6.0939	6.182885	6.501545	6.159825	6.037345	6.444045	6.41989	6.13281	6.105515	6.16333	6.549805	6.10706	6.321035	6.303305	6.76871	6.33176	6.25613	6.52426	6.39866	6.127525	6.249745	6.162845	6.227955	6.23142	6.25724	6.205575	6.500625	6.62664	6.842285	6.582495	6.745165	6.33019	6.45537	6.471695	6.051965	6.30817	6.44142	6.355985	6.20271	6.24602	6.25697	6.210895	6.20297	6.858255	6.087045	6.072595	6.146475
ABCB7	7.32419	7.06442	7.03568	7.21522	7.11393	7.35997	7.23074	7.12668	7.27534	7.2188	7.43997	7.37833	7.1315	7.22934	7.6033	7.36266	7.25942	7.47693	7.73639	7.27303	7.28857	7.384	7.49591	7.33783	7.50238	7.26932	7.41834	7.397	7.49519	7.44838	7.3775	7.40231	7.3483	7.54792	7.41591	7.07626	7.534	7.08956	7.51904	6.98214	7.46124	7.27146	7.83524	7.80052	7.39519	7.3034	7.77554	7.44684	7.53329
ABCB8	6.12062	6.35422	6.16001	6.09593	6.03683	6.27066	6.20793	6.36776	6.13513	5.90674	6.01306	6.26586	6.28935	6.34916	6.35143	6.188	6.3057	6.28434	6.27711	6.22257	6.25727	6.27103	6.35508	6.14787	6.24548	6.26014	6.26671	6.16366	6.45907	6.16735	6.29502	6.47353	6.37729	6.48879	6.2322	6.52475	6.40216	6.38691	6.37245	6.35457	6.13684	6.24334	6.24169	6.41934	6.12905	6.46605	6.33266	6.03298	6.212
ABCB9	5.7147	5.816135	5.722175	5.705155	5.861765	5.609175	5.77985	5.796355	5.793155	5.74252	5.75539	5.701155	5.92066	5.662905	5.65368	5.814965	6.090605	5.700215	5.774505	5.88104	5.807395	5.609725	5.82478	5.55283	5.795815	5.69814	5.61659	5.74076	5.801915	5.836275	5.9902	5.982245	5.90354	5.819605	5.884425	6.15621	5.798145	6.001525	5.84904	5.87622	5.968255	5.78826	5.80406	5.82677	5.77746	5.84592	5.785675	5.906625	5.77254
ABCC1	7.83843	8.043325	7.65532	7.882435	7.480385	8.188645	7.90808	7.968525	7.81664	7.95603	7.688895	7.8545	8.080835	7.88831	7.855715	7.80256	7.75047	8.068275	7.69055	7.60368	7.874285	7.796955	7.98855	7.91031	7.93298	7.75557	7.92057	7.7925	7.94987	7.70703	7.76566	8.051065	7.977845	7.92296	7.724855	7.94346	7.966385	7.820625	7.927325	7.92574	7.905895	7.635335	7.68277	7.813425	7.827085	7.654325	7.892585	7.975195	7.878955
ABCC10	8.20909	7.60553	7.84756	7.605005	8.28028	7.84455	7.96072	7.593135	7.88317	8.092315	7.845175	7.5566	7.589125	8.15343	7.96889	8.282505	7.807625	7.71078	7.915855	7.98849	7.66873	7.98075	8.15491	8.001465	8.00488	7.910025	7.97369	8.013165	7.932185	7.86518	7.90878	7.979245	7.77268	7.83751	7.782325	7.684815	7.86956	7.799815	7.84507	7.707655	8.06537	8.119605	8.403185	7.97577	8.05747	7.920935	8.09908	8.098495	8.352195
ABCC2	5.92502	5.99032	5.91646	5.97117	5.76537	5.81131	5.78211	5.82046	5.83312	5.91178	5.92372	6.0214	6.16403	6.03483	5.63355	5.81191	5.95535	5.83564	5.92254	5.80636	5.5979	6.03175	5.93433	5.7813	5.7596	5.94716	5.9093	5.72773	6.12628	5.9288	6.00544	5.86526	5.87809	5.99629	5.8728	5.94762	5.98782	5.96262	6.01934	6.15	6.02317	5.62397	6.02336	6.07951	6.03985	5.93639	5.81209	6.10347	6.06536
ABCC3	8.089465	8.02468	7.838625	7.425585	7.302515	8.0903	7.750825	8.31644	7.89906	7.62671	7.741185	7.939135	8.174625	7.935895	7.578095	8.06376	8.076755	7.991185	7.712465	7.46874	8.18337	7.32586	7.717085	7.942545	7.72089	7.61299	7.855335	7.734115	7.811295	7.906495	7.890415	8.004815	7.53977	8.05907	8.482935	7.36709	8.26805	7.76506	8.320995	7.99051	7.773155	7.72289	8.13502	8.08681	7.58197	8.003035	7.93334	7.947175	7.77042
ABCC4	5.83114	5.62169	5.73355	5.51311	5.99275	5.77482	5.79214	5.95149	5.87463	5.80628	6.64223	6.11689	5.87281	5.97397	5.81988	5.86985	5.80064	5.95391	5.85042	6.05245	5.97681	5.50838	6.1281	6.24896	5.83295	5.63643	5.7557	5.83936	5.83668	5.91991	5.81027	5.78523	5.62967	5.89862	5.65384	5.77044	5.57048	5.67834	5.6191	5.84309	5.9352	5.91461	5.7999	5.6666	5.78526	5.71413	5.77799	5.93601	5.76881
ABCC5	8.33455	8.01742	8.00026	7.87158	8.1308	8.02894	8.18446	8.08257	7.86005	7.94886	7.61829	8.35892	7.97417	7.90722	8.12663	8.22666	7.64187	8.22133	7.83616	7.75252	8.20667	7.97633	8.23468	8.43509	8.30202	8.03176	8.09353	8.15425	8.53044	7.80261	7.93617	7.61119	8.02295	7.83403	8.11663	7.58389	8.09067	8.43291	8.10401	8.16734	8.30027	8.15108	8.0096	8.12695	8.21622	7.99675	8.11131	8.0127	8.09065
ABCC8	6.09585	6.242595	6.035065	6.017775	5.989125	5.97319	6.29576	6.249525	6.133845	5.95864	5.937115	6.05069	6.073705	5.992285	6.109655	5.93858	6.18283	6.085085	5.944725	6.097885	6.13051	5.91859	6.01113	6.113015	6.22038	6.03718	6.06776	6.022155	6.093245	6.221665	6.173825	6.15153	6.32822	6.156915	5.997765	6.10639	6.044955	6.176865	6.269965	6.24274	6.08594	6.225025	5.98379	6.01392	5.96422	6.161425	5.95581	6.11287	6.257555
ABCC9	5.32049666666667	5.33239333333333	5.23766666666667	5.40077	5.35003666666667	5.30092666666667	5.37423	5.22401333333333	5.27138666666667	5.19062333333333	5.25230333333333	5.31473666666667	5.28396	5.30404	5.34520666666667	5.38137333333333	5.30605666666667	5.25531666666667	5.13871666666667	5.32318	5.26665	5.25449333333333	5.31073333333333	5.27116333333333	5.23871333333333	5.30497	5.25292666666667	5.22369	5.33032	5.36632333333333	5.30867333333333	5.32629666666667	5.27012	5.27506	5.33227333333333	5.32332	5.27104666666667	5.27839	5.27353	5.25370666666667	5.28704666666667	5.32331666666667	5.30751666666667	5.30494	5.28500666666667	5.25438333333333	5.29711	5.31163	5.28361
ABCD1	7.05128	8.14015	7.14032	7.2626	6.80725	7.40793	7.09219	7.3471	6.91811	7.18563	6.94593	7.39601	7.3286	7.16521	6.92761	7.13491	7.46471	7.79386	7.04703	7.44623	7.30896	7.01895	7.1197	7.07888	7.08102	7.20527	7.02136	6.98076	7.55245	7.44723	7.20663	7.59317	7.58781	7.33378	7.39547	7.52388	7.08318	7.27114	7.56758	7.61655	7.12248	7.10702	7.16569	7.23168	7.08714	7.22195	6.97426	7.30219	7.29786
ABCD2	4.81179	4.92303	4.75357	5.00417	4.85719	4.85836	4.90891	4.85829	4.87141	4.86023	4.91537	4.82744	4.81285	4.82607	4.75977	4.88191	4.84799	4.86455	4.79246	4.87173	4.81427	4.8102	4.86057	4.85475	4.85206	4.77397	4.83525	4.75969	4.93537	4.86563	4.88433	4.9519	4.80284	4.82687	4.88187	4.81659	4.82299	4.87971	4.80248	4.82661	5.00986	4.73316	4.86825	4.84514	4.89157	4.77229	4.85649	4.86858	4.90488
ABCD3	7.75713	7.73492	8.40027	8.14067	8.38688	7.66876	7.64618	7.50221	8.29601	8.47491	8.13354	7.88303	7.08079	8.29453	8.31451	8.20585	6.94487	7.87638	8.4072	7.98759	7.88195	8.37726	7.85532	8.33088	7.83561	7.7817	8.45037	7.89222	7.40661	7.63635	7.60104	7.69895	7.27072	7.18793	7.51454	7.37325	7.77623	7.41494	7.51973	6.86332	7.80105	8.85998	7.98199	7.98132	7.80095	7.24062	7.76612	7.7594	7.7021
ABCD4	7.28284	7.08331	6.94861	7.082375	7.01946	7.0427	7.155725	7.23778	6.883235	7.28414	6.8825	7.01406	6.968685	7.03045	7.052355	7.22778	7.148445	6.883815	7.044415	7.001605	6.973335	6.84702	7.184645	6.92001	7.156395	7.1377	7.133455	7.044625	7.15229	7.145695	6.97113	6.885435	6.999755	7.11764	7.042165	6.97573	7.298205	7.00834	7.02318	7.104405	7.120775	7.03398	7.09934	7.26307	7.05876	7.0752	7.025135	7.33952	7.121985
ABCE1	6.55953	7.04028	7.018675	7.13561	7.727145	6.932885	6.637405	6.93886	7.21313	6.865425	7.369795	6.864015	6.887015	7.503245	7.1766	6.97442	6.710945	6.69949	7.496155	7.14454	6.909955	7.06728	6.93308	7.104385	6.889495	6.650815	7.0036	6.93342	6.6748	6.88421	6.57124	6.796315	6.62087	6.742375	6.8026	6.70145	7.31641	6.82436	6.801735	6.61901	7.448275	7.26688	6.922805	6.767285	7.20656	6.62771	7.361975	6.85613	7.14578
ABCF1	8.76097	8.8604	8.51406	8.88981	8.14015	8.65096	8.82504	8.59078	8.4507	8.56092	8.63777	8.3864	8.57485	8.72518	8.56115	8.61425	8.28911	8.87177	8.54764	8.13421	8.53393	8.77067	8.46715	8.38761	8.69806	8.35892	8.55667	8.40766	8.57895	8.38739	8.59189	8.67005	8.36517	8.79362	8.55886	8.95608	8.27969	8.55078	8.4812	8.68276	8.40965	8.41369	8.55258	8.53062	8.47809	8.38963	8.53507	8.631	8.5942
ABCF2	6.752374	6.892824	6.891918	6.932596	6.623964	6.94513	6.917978	6.914166	6.707442	6.704256	6.682926	6.817778	6.820678	6.90245	6.828912	6.860844	6.87747	6.856364	6.892486	6.845272	6.864214	7.004458	6.788152	6.749434	6.903126	6.955778	6.833818	6.896638	6.918842	6.861816	6.863414	6.9029	6.974596	6.942488	6.98763	6.950932	6.939596	7.084914	6.873994	6.832502	6.721374	6.876694	6.66478	6.934864	6.884682	6.898898	6.834648	6.95135	6.844678
ABCF3	7.55195	7.48225	7.36608	7.63526	7.33525	7.79174	7.58609	7.56264	7.55537	7.25978	7.10474	7.69074	7.5577	7.53881	7.5344	7.71183	7.58742	7.67195	7.62565	7.52675	7.59684	7.52275	7.57889	7.42786	7.53218	7.56303	7.37644	7.51311	7.56899	7.53355	7.47889	7.63216	7.80068	7.53336	8.00664	7.55504	7.55789	7.77479	7.7536	7.60386	7.39369	7.2586	7.59081	7.52266	7.52323	7.35963	7.47931	7.55018	7.66643
ABCG1	5.52658	5.363555	5.360995	5.395315	5.3517	5.550045	5.44149	5.38728	5.40455	5.370625	5.31328	5.34937	5.42176	5.297865	5.32174	5.47936	5.526635	5.384545	5.393145	5.3129	5.310555	5.28048	5.1427	5.336485	5.576055	5.27077	5.699935	5.534135	5.59999	5.492275	5.667915	5.499315	5.27012	5.52697	5.370015	5.46458	5.332835	5.35688	5.37436	5.607715	5.40675	5.33424	5.332295	5.412885	5.35306	5.468655	5.74907	5.53469	5.71825
ABCG2	5.88733	5.70033	5.94318	5.79275	5.74389	5.8727	5.85055	5.65146	5.57941	5.66751	5.81032	6.01875	5.65608	5.52263	5.62622	5.93633	5.6769	5.6147	5.64653	5.82319	5.7009	5.77413	5.61828	5.59801	5.65332	5.62505	5.79472	5.75618	5.90866	5.70621	5.72962	5.8142	5.64923	5.51957	5.50833	5.68501	5.69631	5.69943	5.50726	5.79392	5.77796	5.80617	5.58612	5.65271	5.84616	5.72067	5.96441	5.62213	5.43035
ABCG4	5.99034	6.10879	6.30483	6.29127	6.20619	5.95085	6.268	6.30974	6.37294	6.06564	6.13813	6.29348	6.22981	6.21814	6.19971	6.02289	6.60768	6.25846	6.05198	6.32573	6.3354	6.0363	6.26048	6.06166	6.20713	6.49869	6.05226	6.18103	6.16012	6.31989	6.27997	6.48929	6.29169	6.32455	6.17909	6.37012	6.21853	6.40708	6.23581	6.44708	6.10022	6.39632	6.27207	6.14525	6.03407	6.4513	6.45212	6.27077	6.15348
ABCG5	5.58474	5.48415	5.21836	5.59542	5.45826	5.42726	5.60869	5.38874	5.47419	5.52145	5.32289	5.56914	5.42447	5.57027	5.37074	5.35374	5.48404	5.35845	5.21393	5.38304	5.29447	5.27003	5.33033	5.53002	5.34367	5.44976	5.44091	5.37513	5.43455	5.48359	5.48657	5.56989	5.48644	5.47764	5.37138	5.35804	5.53956	5.47748	5.21903	5.46882	5.5224	5.47776	5.37632	5.43044	5.33548	5.52348	5.53677	5.36086	5.50165
ABHD10	7.51515	7.42568	7.93048	7.96201	7.80934	7.75521	7.46713	7.95909	8.05296	8.02574	7.8828	7.94819	7.72774	7.80276	7.99895	7.9019	7.78031	7.98544	8.18329	7.87834	7.9107	8.08918	7.8628	8.07836	7.69433	8.13454	7.90863	7.93052	8.029	7.77088	7.71603	7.7586	7.66299	7.80297	7.81525	7.78428	8.15383	7.75915	7.87092	7.4454	8.28973	7.97265	8.11661	7.84569	7.99804	7.72301	8.31776	8.17862	8.22409
ABHD11	7.93795	8.24333	7.93975	7.88963	7.67189	8.06238	8.12422	7.96015	7.70573	7.79743	7.95077	7.90888	7.9691	8.09891	7.85678	7.6772	8.03813	7.83965	8.06617	7.34063	7.70774	8.03927	8.11444	7.82798	8.12114	8.06213	7.73281	7.92564	8.35712	7.62482	7.67773	7.74524	7.97512	8.00423	7.81967	7.89402	7.90641	8.06639	7.87442	8.00616	7.85077	8.04231	8.17067	7.78766	7.83669	7.81439	7.60258	8.12367	7.96125
ABHD17A	9.74801	10.03192	9.36396	9.48844	7.62699	10.22136	9.73151	9.82363	9.35699	9.89096	8.92799	9.30157	10.36835	9.66046	9.43283	9.90737	9.95172	10.31136	9.1771	9.0818	10.23728	9.67793	9.91921	9.72468	9.92948	9.6959	9.66975	9.71444	10.01267	10.07608	10.21679	10.10965	10.55711	10.34157	10.14381	10.04092	9.72543	10.02476	10.22547	10.33414	9.69279	8.37021	9.2201	10.19781	9.76447	9.76488	9.38471	9.69472	9.78836
ABHD17B	7.06564	7.38227	7.25735	7.3065	7.06109	7.37118	7.16368	7.20883	7.28805	6.90313	7.15508	7.49736	7.04703	7.43295	6.81077	7.3023	6.90005	6.83162	7.3525	7.15053	7.27577	7.49178	7.36226	7.4483	7.53638	7.45023	7.64567	7.52228	7.44348	7.51426	7.39947	7.28556	7.32538	7.15279	7.39459	7.52342	7.29228	7.37338	7.38299	7.27325	7.29333	7.1585	7.22007	7.18185	7.38671	7.30203	7.33114	7.35925	7.37733
ABHD2	7.67017	7.68991	7.771955	7.7726025	7.420135	7.74521	7.7664225	7.410865	7.476345	7.7724225	7.5229225	7.88924	7.6163125	7.810885	7.7998075	7.448365	7.5908275	7.8455	7.6616575	7.3355675	7.485985	7.5062575	7.770165	7.6086325	7.722575	7.61246	7.91894	7.5245675	7.64546	7.5539975	7.592865	7.5259825	7.61048	7.29971	7.8849425	7.7926125	7.3755875	7.34614	7.49407	7.4766175	7.3765575	7.559715	7.5267675	7.6930725	7.423515	7.4213	7.4294775	7.6153525	7.60052
ABHD3	9.68029	9.32537	9.67009	9.32168	9.62299	9.58465	9.47486	9.50953	9.64876	9.5813	9.53797	9.42457	9.35665	9.49047	9.46552	9.79797	9.36139	9.29594	9.54624	9.55051	9.83274	9.76352	9.64853	9.92665	9.7705	9.71572	9.68448	9.62428	9.36349	9.64027	9.62139	9.66265	9.32389	9.46223	9.29322	9.20648	9.61791	9.61097	9.47984	9.47324	9.74419	9.58352	9.59776	9.01066	9.83555	9.60505	9.60567	9.40487	9.71888
ABHD4	8.58816	8.51624	8.46552	8.57785	8.2379	8.34391	8.40177	8.69249	8.25725	8.53662	8.32411	8.63571	8.43563	8.27981	8.27142	8.44002	8.2536	8.4554	8.14637	8.44549	8.4844	8.426	8.74357	8.30689	8.4833	8.42673	8.36809	8.33333	8.44847	8.48356	8.44403	8.58393	8.3745	8.63096	8.49722	8.48305	8.36657	8.61779	8.45344	8.58908	8.09403	8.37669	8.30837	8.49694	8.4221	8.60605	8.2939	8.30513	8.40106
ABHD5	6.77681333333333	6.88427333333333	7.18584	7.30622333333333	6.60686666666667	6.67177666666667	6.47366666666667	6.28922333333333	6.68145666666667	6.78567	6.64480333333333	7.02976	6.25234333333333	6.77967	6.79851333333333	6.61241	6.35692666666667	6.49914333333333	6.94120666666667	6.74729666666667	6.55342333333333	6.50429666666667	6.58291	6.85703	6.72611333333333	6.64423666666667	6.75446333333333	6.57693666666667	6.14265	6.26619666666667	6.6032	6.49469666666667	6.62162	6.18531	6.42036333333333	6.25117666666667	6.69736	6.46347333333333	6.44126333333333	6.48146666666667	6.51829333333333	7.02677	6.76101333333333	6.41276333333333	6.75250333333333	6.28477	6.50403666666667	6.57072666666667	6.70252333333333
ABHD6	5.933315	6.000915	6.0266025	6.05755	5.8925075	5.8650225	6.0386825	5.8935375	6.0299775	5.9738775	6.1586225	6.0885625	6.01606	5.9933925	5.884915	6.1124975	6.0720725	6.03789	6.3197575	5.9612225	6.0002425	6.151125	6.0629525	5.98231	6.1067225	5.827635	6.0856825	6.0337725	6.0091875	6.0430325	6.0603175	6.1614825	6.00953	6.2157975	6.023235	6.0213375	6.0236225	5.92529	6.2495975	6.033145	5.9971925	5.931445	6.1016675	6.07341	6.044885	6.09532	5.9441175	6.13698	6.0694825
ABHD8	6.4677	6.52602	6.26689	5.9484	5.97479	6.19266	6.56139	6.45105	6.19413	6.09316	6.24457	6.32799	6.74627	6.20465	6.24443	6.32211	6.52028	6.54114	6.29347	6.42313	6.46512	6.38638	6.47235	6.17822	6.3821	6.4694	6.39827	6.31415	6.85822	6.80204	6.49729	6.75039	6.53965	6.67401	6.69638	6.63069	6.3458	6.68113	6.62769	6.66325	6.46283	6.31997	6.34318	6.62479	6.18831	6.66373	6.54567	6.48101	6.42609
ABI1	9.02078	8.900965	9.430655	9.19193	9.33758	9.08226	9.014615	9.004345	9.46452	9.18596	9.27338	9.19819	8.71525	9.34287	9.31337	9.26043	8.54376	8.874485	9.313	9.27948	9.333225	9.274175	9.34616	9.52192	9.154935	9.09524	9.30967	9.18432	8.904325	9.09866	8.915945	9.0651	9.010085	8.78973	8.879065	8.298935	9.276265	8.9013	8.92527	8.74538	9.141605	9.248085	9.225615	8.914385	9.258205	8.728125	9.16102	8.905375	9.02884
ABI2	7.015975	7.036445	6.853925	7.0902675	7.0167425	6.9192825	7.1060275	6.956775	6.97846	6.9679575	6.97317	7.1404775	6.8947625	6.948165	6.895995	6.860355	6.839075	6.9654675	6.817665	7.0293425	6.983325	6.8561775	6.969855	6.9245575	6.883085	6.9676025	6.8253925	7.017955	6.910295	6.87234	6.972495	7.00564	7.023455	6.93531	6.9265	6.9011975	6.9177275	7.11101	7.0293725	6.96028	6.8758075	6.9388325	6.8809025	7.0440075	7.0126725	6.911075	6.92994	6.88448	6.9420375
ABI3BP	5.02189	5.21918	5.2188	5.13792	5.10113	5.10188	5.049	5.08509	5.03287	5.12417	5.28826	5.10897	5.09688	5.03594	5.10792	4.99737	5.13857	5.12117	5.1018	5.08766	5.08242	4.93466	5.01389	4.95695	5.07026	5.0623	4.9223	5.13954	5.1863	5.05193	5.10475	5.15204	4.91798	5.01122	5.10476	5.19492	5.13863	5.18802	5.09217	5.21362	5.18887	5.11418	5.1436	5.20047	5.10524	5.13051	5.11783	4.99193	5.06994
ABL1	7.09425	7.10485	6.8921	7.14615	6.65026	7.05951	7.11815	6.97633	6.8781	7.15769	6.86162	7.04029	7.35322	7.10287	7.29329	7.27894	7.27587	7.35631	6.98375	7.03397	7.12836	7.12837	7.11941	7.20872	7.13651	7.00938	6.95166	7.00101	7.12348	6.94235	6.87855	7.3505	7.22055	7.38908	7.18831	7.2995	7.20528	6.88592	7.18532	7.02814	6.83608	6.84727	6.73806	7.18445	6.78524	7.06203	7.11282	7.12991	7.13601
ABL2	5.55525	5.63989	5.72327	5.6457	5.48034	5.67248	5.45702	5.75008	5.48915	5.46485	5.4928	5.52091	5.55112	5.46951	5.47809	5.63266	5.57594	5.71278	5.59565	5.59759	5.64554	5.50175	5.79734	5.34306	5.59433	5.71124	5.59227	5.56876	5.56796	5.72768	5.71106	5.80892	5.71982	5.62831	5.65925	5.75455	5.55352	5.71971	5.99273	5.76061	5.55392	5.91734	5.50952	5.87491	5.61296	5.72692	5.85835	5.79283	5.51696
ABLIM1	6.387985	6.45154	6.377	6.37965	6.511365	6.85166	6.412425	6.581695	6.432615	6.35337	6.61999	6.633385	6.45489	6.25327	6.55507	6.638125	6.612925	6.49168	6.65919	6.69804	6.60368	6.39083	6.566845	6.497795	6.395995	6.48999	6.339705	6.452215	6.703965	6.478795	6.410645	6.619575	6.40709	6.81193	6.597725	6.6041	6.600395	6.570195	6.57853	6.554445	6.449385	6.577595	6.66923	6.600405	6.66661	6.282395	6.519995	6.51179	6.355435
ABLIM3	6.01894	5.86947	5.87004	5.77474	5.9788	6.61957	5.68999	6.10189	5.90027	5.71156	6.08819	5.7634	5.96201	5.91967	5.68433	5.98875	5.99018	6.14574	6.143	6.20191	5.87103	5.72344	5.93542	5.92435	5.61076	6.07811	5.78701	5.8809	6.02586	5.99569	5.86814	6.12775	5.50962	6.24603	5.74078	6.04595	6.1415	5.8759	5.64686	5.95035	5.68388	5.9309	6.12462	5.8882	5.91697	5.91615	5.96919	6.05622	5.73104
ABO	5.918525	6.042345	5.662155	5.77687	6.807515	5.932595	5.978225	6.902505	6.842895	5.79257	5.86392	5.876825	6.866985	5.89389	6.28892	5.962015	6.18433	6.855405	5.564575	6.43968	6.84933	5.87108	6.154505	6.069965	6.01837	6.186915	5.8735	5.94433	6.1571	6.88196	6.75506	6.719895	7.057285	6.12416	6.442785	6.26878	5.829485	6.374785	6.202215	6.252185	5.740355	6.795815	5.564265	5.762545	5.76266	6.701375	5.755895	5.71162	5.76268
ABR	7.703285	7.879375	7.52484	7.54465	7.30391	7.697325	7.549105	7.509695	7.47759	7.420955	7.30478	7.513435	8.09454	7.655365	7.522365	7.434055	7.894135	7.75956	7.3837	7.61328	7.83874	7.716415	7.6116	7.50955	7.38868	7.46215	7.64082	7.535315	7.529985	7.691225	7.76324	8.19784	7.877955	7.734435	8.109795	7.504605	7.373265	7.68357	7.795325	8.000705	7.248085	7.147205	7.150265	7.3815	7.36769	7.591525	7.24834	7.205995	7.543835
ABT1	7.89219	7.80617	7.82883	7.96635	7.34767	8.09532	7.76526	8.06343	7.96575	7.83772	7.93514	8.02215	7.91194	7.8682	7.92521	7.94916	8.08924	8.13011	7.96825	7.93282	7.92137	8.19527	8.11092	7.9756	8.05119	8.03012	8.09375	8.06311	8.18045	7.77345	7.93768	7.97215	7.89356	8.24797	8.00243	7.90608	7.78013	8.12459	7.96641	7.97878	8.00097	7.88097	8.14309	7.93841	7.98789	7.88578	7.89801	8.04151	8.06827
ABTB2	6.67412	6.60127	6.44078	6.76265	6.50073	6.58063	6.62554	6.85642	6.46302	6.35264	6.31129	6.53782	6.83132	6.30402	6.37599	6.47657	6.73465	6.64551	6.40669	6.43916	6.53715	6.5094	6.58816	6.47982	6.55503	6.55088	6.38541	6.53772	6.50911	6.61497	6.59195	6.61789	6.794	6.72062	6.43447	6.72042	6.51888	6.61574	6.61343	6.52882	6.46302	6.64732	6.55609	6.56105	6.59804	6.58324	6.56385	6.72042	6.42797
AC003989.4	6.10326	5.99502	5.97062	6.06454	6.1757	5.92942	6.11477	5.984	6.01351	6.04199	6.15453	6.32578	6.0662	5.74502	5.8957	6.10935	6.21494	6.00873	6.12452	5.94676	5.88841	5.8889	6.09461	5.73992	6.01455	5.89411	5.95925	5.98566	6.19642	6.09758	6.00323	6.15908	6.09932	5.95736	6.18161	6.22933	5.95401	6.1048	5.99126	5.92309	5.90846	6.01166	6.4646	6.11297	6.08698	6.12424	5.97157	6.23508	6.33749
AC004692.5	7.89906	8.06243	8.14376	8.23115	8.29923	8.12921	7.9677	8.01416	8.30571	7.83519	8.4169	8.38237	7.89074	8.24997	7.9288	8.30991	7.71191	7.65625	8.07953	8.06011	7.8436	8.09886	8.15177	8.1919	7.923	8.07513	8.08815	8.24407	8.14286	7.94954	7.72304	8.06565	8.07902	8.14217	7.57676	8.02449	7.90641	8.03201	8.0516	7.73631	8.23694	8.45001	7.88404	7.96186	8.26037	8.04185	8.51229	7.94908	8.26085
AC004941.5	5.9675	6.08041	6.00772	5.95371	5.98482	6.01287	5.92346	5.98572	6.0314	5.98717	6.07142	6.14477	6.00652	6.12482	6.11729	5.93356	5.96888	6.34513	6.24362	6.15585	6.04449	5.86945	6.26402	6.1403	5.92515	5.92302	5.93952	5.84131	5.83706	6.07696	5.98497	5.95311	6.13416	6.14073	5.98503	5.93088	5.97975	5.88887	5.81026	6.05165	5.95288	5.85143	6.01816	5.90094	5.97798	5.84477	5.93811	6.15834	6.00713
AC005838.2	5.66364	5.8837	5.78548	5.75643	5.83592	5.65424	5.80827	5.50667	5.57834	5.93759	5.89404	5.8084	5.66417	5.94832	5.49487	5.76522	5.63022	5.49218	5.37174	5.67208	5.51121	5.71778	5.61395	5.66374	5.46069	5.75475	5.44421	5.5923	5.52525	5.68564	5.78809	5.79152	5.76196	5.78623	5.50548	5.47903	5.75435	5.62311	5.78252	5.50826	5.34631	5.66908	5.36549	5.68272	5.58867	5.59797	5.65301	5.52035	5.6194
AC007292.3	6.28544	6.43627	6.26153	6.30498	6.29644	6.17131	6.28351	6.3267	6.20902	6.1395	6.32057	6.17928	6.32871	6.31008	6.08793	6.2411	6.22056	6.45777	6.31941	6.41197	6.20437	6.27297	6.17505	6.08395	6.10342	6.08683	6.11171	6.20962	6.36148	6.34619	6.25905	6.45179	6.04746	6.38471	6.12666	6.31913	6.1445	6.35265	6.49567	6.19321	6.20228	6.41049	6.30648	6.26197	6.17937	6.40018	6.25413	6.19229	6.43773
AC007389.3	8.36881	8.54584	7.98728	8.09541	8.02085	7.98414	8.12933	8.18337	8.00806	7.92946	7.97561	8.06493	8.0765	8.12327	7.64719	7.76086	8.09753	7.76468	8.00957	8.07408	8.04767	7.98165	7.82197	7.64292	7.70617	8.07242	7.58011	8.02797	8.3666	8.19752	8.39309	8.14999	8.01931	8.10289	8.1498	8.06939	7.98165	8.35919	8.26333	8.17219	8.10808	8.16908	8.1509	8.1045	8.07941	8.03928	8.1034	8.08902	8.22132
AC012065.7	6.38014	6.2974	6.10761	6.11539	6.13633	5.97985	6.08758	6.12777	6.16214	5.821	6.07443	6.1498	6.05018	5.79951	6.1603	6.11138	6.07634	6.19555	5.97972	6.25021	6.1087	6.02342	5.99545	5.87881	6.18344	6.05436	5.87437	6.17432	6.13164	5.98533	5.97057	6.15284	6.19965	6.1606	6.15017	6.05499	6.09203	6.21237	6.14765	6.02209	6.22541	6.28652	6.34094	6.17716	6.14553	6.16484	6.15747	6.1388	6.07521
AC068039.4	6.24788	5.8178	5.96759	6.00759	6.26758	5.98517	6.03625	5.66978	5.6933	5.72645	5.92032	6.20355	5.78103	6.07183	6.01885	5.90775	5.84217	5.86124	5.84756	5.61249	5.70767	5.61372	5.75212	5.97182	5.65435	5.74741	5.34162	5.86306	6.05778	5.92661	5.87295	6.09044	5.78501	5.91229	5.87145	5.75151	5.78035	5.85682	5.84944	5.79377	5.88359	6.19751	5.82289	5.76791	5.87783	5.84217	5.6562	5.88412	5.88503
AC074212.6	6.6666	6.44093	6.67401	6.52093	6.67655	6.57317	6.61595	6.71704	6.57486	6.32882	6.57084	6.4662	6.75267	6.51887	6.57429	6.79323	7.09761	6.67252	6.59106	6.76918	6.51937	6.43747	6.64881	6.76633	6.6739	6.68912	6.6949	6.60842	6.55554	6.65893	7.07238	6.71619	6.87484	6.64805	6.75494	6.91343	6.52365	6.66306	6.67669	6.65925	6.52594	6.5785	6.64233	6.67377	6.63526	6.79469	6.78699	6.46764	6.56718
AC084219.3	5.80277	5.66936	5.51488	5.59082	5.56197	5.54892	5.63939	5.85013	5.69393	5.68233	5.77077	5.59614	5.72502	5.71119	5.68201	5.6462	5.7238	5.72018	5.60295	5.96369	5.82555	5.52793	5.68459	5.56636	5.4508	5.7373	5.59736	5.71187	5.83376	5.65107	5.79222	5.96952	5.54586	5.89946	5.55282	5.76534	5.78114	5.65222	5.68261	5.68887	5.60363	5.87542	5.69003	5.6444	5.53125	5.75282	5.63229	5.75091	5.66206
ACAA1	9.29557	8.912105	9.079765	8.965435	8.4831	9.07872	9.18024	9.11121	9.048065	9.08442	8.915115	8.697115	9.357195	9.21935	8.97113	9.54618	9.279975	9.163375	9.450165	8.947815	9.187135	9.421255	9.400455	9.383075	9.074625	9.33993	9.298015	9.249295	9.15311	9.46214	9.284285	9.537215	9.36239	9.24248	9.25479	9.03639	9.144205	9.41436	9.375005	9.160755	9.328505	8.68841	9.191315	9.23429	9.10568	9.352365	9.221435	9.29987	9.056975
ACAA2	7.69388	7.633185	7.74065	7.574685	7.43367	7.4678	7.803275	7.52665	7.64768	7.595825	7.701815	7.57373	7.617895	7.7013	7.594045	7.5168	7.49092	7.551285	7.965455	7.468685	7.39539	7.79267	7.713695	7.684395	7.75222	7.69446	7.75068	7.46622	7.572105	7.50294	7.50237	7.63245	7.737345	7.867665	7.69038	7.572605	7.67236	7.558055	7.648275	7.52136	7.799495	7.421495	7.88875	7.66132	7.635795	7.90284	7.557765	7.64237	7.72933
ACACA	6.8337	6.668635	7.08147	6.879735	6.744375	6.728905	6.80616	6.709	6.75427	6.75157	6.78876	6.862485	6.71831	6.76214	6.80032	6.72989	6.76859	6.767615	6.555075	6.62201	6.687365	6.658595	6.85281	6.44682	6.766745	6.732635	6.717295	6.69195	6.919045	6.75111	6.75127	6.92799	6.88553	6.87027	6.84715	6.799485	6.665745	6.911595	6.836215	6.73455	6.595825	6.895825	6.780265	6.697675	7.050945	6.75953	6.85591	6.620765	6.943345
ACACB	6.1040175	6.03313	5.917125	6.1379325	6.1450075	6.0485675	6.2549675	6.11528	6.119675	5.9401725	5.9731	6.077175	6.090335	6.04853	6.1558975	6.0461775	6.189545	6.13812	6.0097525	6.1473725	6.07996	5.9885925	6.201805	6.04033	6.131875	6.119145	6.11219	6.132625	6.2065	6.2518775	6.1197125	6.22565	6.234495	6.189855	6.107735	6.12989	6.1676075	6.125875	6.18791	6.0778025	5.929705	6.10746	6.121405	6.1321375	6.1268225	6.17257	6.050715	6.1515525	6.0527475
ACAD10	6.3372	6.49769	6.08824	6.2172	6.39833	6.44778	6.33266	6.37523	6.45514	6.39732	6.14568	6.30699	6.55846	6.32567	6.57183	6.43176	6.68317	6.46134	6.53199	6.60733	6.36242	6.40645	6.47107	6.30132	6.25991	6.35706	6.34348	6.1997	6.36507	6.33796	6.32326	6.53317	6.67412	6.49092	6.53655	6.5458	6.50963	6.30373	6.49973	6.234	6.15733	6.27389	6.70212	6.50697	6.15227	6.28386	6.52276	6.18809	6.39518
ACAD8	6.2319	6.15403	5.97106	6.13975	6.11835	6.27592	6.29872	6.3848	6.06462	5.87405	6.24242	6.23438	6.24914	5.98722	6.13018	6.08031	6.04348	6.25034	6.67592	6.26852	6.29622	6.59375	6.66638	6.62464	6.34184	6.53524	6.44247	6.34326	6.09464	6.10182	6.42503	6.25198	6.20609	5.94494	6.07815	6.00086	6.46349	6.3139	6.14655	6.59823	6.33666	5.9645	5.50732	6.58258	6.41141	6.153	6.73002	6.19961	6.32807
ACADL	5.2252	5.13974	5.10455	5.2529	5.15195	5.18653	5.223845	5.15202	5.185225	5.20744	5.217575	5.17873	5.136605	5.14416	5.094025	5.194785	5.185885	5.115665	5.1624	5.251425	5.07387	5.102605	5.175225	5.093015	5.098335	5.241675	5.09808	5.126705	5.238385	5.14096	5.15883	5.2952	5.15142	5.21264	5.12209	5.188675	5.237095	5.15271	5.147885	5.1901	5.181005	5.224135	5.255695	5.32642	5.171145	5.13236	5.18597	5.246705	5.31188
ACADM	7.0429	6.6855	7.40206	7.18347	7.78994	6.7718	7.05657	6.60272	7.0293	6.8842	7.45836	6.67119	6.75314	6.80051	7.45498	6.88358	6.06765	6.77134	7.10692	7.20763	6.89969	6.99213	6.95445	7.40992	7.09348	6.8549	7.34332	7.17479	6.64781	6.52352	6.2479	6.71172	6.82773	6.6046	6.80673	6.79829	7.34801	6.75247	6.69119	6.5339	7.17733	6.88741	7.37569	6.70689	7.14223	5.98627	7.16347	6.81931	7.01491
ACADS	6.9232	6.96856	6.85802	7.12461	7.08861	6.98897	7.02776	7.15607	7.25676	7.03124	7.15306	7.08321	7.43426	6.96448	7.06029	7.03368	7.50473	7.22946	7.13246	7.19085	7.21879	7.24856	7.14701	6.9094	7.09369	7.14789	6.97126	7.00131	7.349	7.54369	7.19549	7.39965	7.26908	7.41886	7.37966	7.1866	6.92739	7.41633	7.15559	7.08059	7.09422	7.09723	6.93787	7.11753	6.94683	7.09081	7.0413	6.8824	7.32444
ACADSB	5.04746	5.0969	5.38142	5.26589	5.045	5.07688	5.23585	5.10762	5.01288	5.12435	5.05621	5.18875	5.04633	5.29403	5.01982	5.08461	5.09729	5.05779	5.03866	5.00979	5.12079	5.16136	5.16412	5.02862	5.09771	5.09204	5.15978	5.12179	5.08407	5.12363	5.02619	5.08364	5.03652	4.98854	5.04196	5.04702	5.11055	5.15812	5.02359	4.9827	5.19303	5.09284	5.14356	5.15257	5.1461	5.066	5.14913	5.16969	5.15321
ACADVL	10.36062	10.02449	9.98042	9.66456	8.94878	10.50547	10.21004	9.90984	9.83501	9.95026	9.5891	9.50544	10.37401	9.81051	10.24736	10.09645	9.98484	10.29783	9.861	9.50725	9.86015	10.0814	10.08091	10.15256	10.29188	9.95328	10.17096	9.65623	9.85637	9.84078	10.09627	9.97429	10.32404	10.24217	10.29136	10.05863	9.81229	9.87952	10.11565	10.29566	10.05838	9.33383	9.35621	9.86863	9.69807	9.98642	9.60609	9.82332	9.95891
ACAN	7.50605666666667	7.3269	7.26149	7.35631	7.37253	7.30489	7.52382	7.52199333333333	7.24429666666667	7.22966	7.35063	7.41646	7.47065	7.31641666666667	7.44498666666667	7.48256666666667	7.49275333333333	7.39123	7.22435333333333	7.39412	7.35063666666667	7.30661	7.57193	7.26576333333333	7.34779666666667	7.4461	7.39446333333333	7.36802333333333	7.53279	7.40973	7.43143333333333	7.46426	7.57161666666667	7.41229666666667	7.52414333333333	7.42848333333333	7.53153	7.52362	7.50410666666667	7.49326333333333	7.23335	7.50473333333333	7.53592333333333	7.51007	7.38416	7.46464666666667	7.40842	7.39089666666667	7.57148333333333
ACAP1	6.876695	7.104975	7.02128	6.760935	6.35394	6.87419	6.869435	6.91916	6.69182	6.89648	6.577945	6.905895	7.438295	6.838145	6.990335	6.83369	7.284695	7.548405	7.103645	6.838895	6.96521	6.85993	7.051615	6.663605	7.012365	6.972225	6.7184	6.788665	6.91485	7.113515	7.26538	7.104495	7.099225	7.46803	7.21812	7.34973	6.672235	6.933995	7.030525	7.146785	7.03678	6.401825	6.84264	7.0346	7.02114	6.7758	6.867305	6.938025	6.8949
ACAP2	7.58025	7.50113	7.681745	7.517685	7.660705	7.56871	7.39425	7.497935	7.566805	7.57294	7.52314	7.58996	7.32261	7.702025	7.69712	7.599275	7.428945	7.53922	7.368775	7.40932	7.66045	7.595415	7.528295	7.60584	7.512155	7.292705	7.443	7.514495	7.22809	7.52796	7.41929	7.43774	7.416185	7.345145	7.42633	7.06923	7.38807	7.267855	7.452295	7.31899	7.139115	7.650615	7.32681	7.46204	7.457335	7.37752	7.535785	7.34032	7.436225
ACAT1	7.98621	8.01572	8.10826	8.16763	8.41494	8.08507	8.25562	7.88571	8.24913	8.29659	8.61498	8.37882	7.77796	8.10104	8.35623	8.28206	7.57644	7.98793	8.31518	8.16842	7.9063	8.41935	8.20552	8.18976	8.42806	8.436	8.36738	8.23754	7.8725	7.73923	7.81852	7.21826	7.69223	7.64694	7.80368	8.53605	8.38566	7.89379	7.85879	7.65248	8.36962	8.07303	7.57944	8.01283	8.44825	7.65011	8.45774	7.75998	8.34131
ACAT2	6.54267	6.52156	6.55415	6.64813	6.66673	6.59338	6.47949	6.61758	6.41167	6.34034	6.49377	6.60478	6.42927	6.39956	6.47884	6.36594	6.38384	6.43828	6.48356	6.69474	6.47714	6.53536	6.96741	6.6762	6.43259	6.58916	6.46559	6.49461	6.54291	6.32651	6.28436	6.54388	6.36926	6.53067	6.21484	6.7526	6.39965	6.50513	6.48324	6.41481	6.50752	6.71296	6.34002	6.38208	6.5888	6.29689	6.6438	6.24533	6.56843
ACBD3	8.20918	7.98883	8.23377	8.058375	8.026645	7.694075	7.93088	7.688055	7.89468	8.20573	8.23136	7.936065	7.708505	8.073155	8.025915	8.068665	7.91978	7.85328	8.155135	8.39404	7.74357	8.04047	7.89909	8.127205	8.12201	8.18004	8.154995	7.91862	7.66059	7.682025	7.88892	7.833535	7.488415	7.98816	7.763395	8.056115	7.97724	7.579305	7.742845	7.81142	8.175745	7.89095	7.654005	8.066235	7.936025	7.493005	8.12442	7.92055	7.89591
ACBD4	6.95428	6.88934	6.85381	6.93755	6.82789	6.88361	7.38014	7.06964	6.82481	6.95011	6.81717	6.88307	7.03424	7.01829	6.80394	6.69907	7.22376	6.92188	6.79622	6.83638	6.71659	6.89729	7.09802	6.71205	6.97661	6.88589	6.74431	6.86352	7.04608	7.01091	6.92858	6.82742	6.86137	7.33032	7.15938	7.21574	6.89986	6.91961	6.99154	6.88557	6.91234	7.00021	7.08958	6.77991	7.10274	6.91483	7.03392	6.95492	6.90342
ACD	7.39222	7.41262	7.28248	7.32817	7.19916	7.31706	7.4073	6.98776	7.01835	7.311	7.27257	7.23444	7.13711	7.3037	7.02021	7.21028	7.10854	7.31305	7.35361	7.01359	7.20937	7.36928	7.2667	7.31442	7.63496	7.30409	7.39495	7.06678	7.46838	7.14087	7.24294	7.23812	7.38654	7.4659	7.33404	7.20677	7.33102	7.58189	7.50568	7.26421	7.44433	7.00657	7.21048	7.51167	7.2386	7.08748	7.10086	7.33434	7.16696
ACE	5.8293	5.80653	5.59345	5.62155	5.49242	5.82178	5.78814	5.90226	5.63248	5.76709	5.70273	5.73187	5.70665	5.6986	5.65764	5.98856	5.80188	5.73548	5.55324	5.87453	5.74957	5.76854	5.70752	5.78208	5.63285	5.79505	5.81385	5.8285	5.81962	5.84573	5.73449	6.09961	5.81749	5.91972	5.74753	5.85774	5.58191	5.81936	5.76934	6.00406	5.63529	5.77689	5.92618	5.93382	5.82756	5.7472	5.98308	5.78396	5.81069
ACE2	5.20233	5.133205	5.246685	5.17422	5.29157	5.15406	5.261615	5.25933	5.183285	5.24853	5.150945	5.24331	5.193155	5.165675	5.199645	5.10129	5.178075	5.109955	5.11625	5.138755	5.12287	5.09646	5.12596	5.009315	5.14668	5.128895	5.087665	5.207795	5.294105	5.186925	5.15297	5.14896	5.14264	5.149605	5.16249	5.153505	5.137765	5.186145	5.089255	5.187865	5.28662	5.168665	5.1985	5.138575	5.203875	5.179615	5.170375	5.19943	5.173465
ACHE	6.00404333333333	5.98148	5.86985	5.98376	5.95761666666667	6.00852666666667	6.07210666666667	6.10755333333333	6.00377333333333	5.84128	5.92232666666667	5.98242	6.08987	5.94780666666667	6.01666	6.12717	6.22843666666667	5.99394666666667	6.02638	6.09471	6.01568666666667	5.94854666666667	6.07533666666667	5.88246	6.04785666666667	6.14463	5.92138666666667	6.00777	6.11485333333333	6.16113	6.07542666666667	6.14856333333333	5.95481666666667	6.25306333333333	6.15214	6.20503666666667	6.04082333333333	6.06436	6.02750666666667	6.10283	5.94697666666667	5.95320666666667	6.05095	5.98427666666667	5.91803333333333	6.23050666666667	6.05514666666667	6.01087333333333	6.05317333333333
ACIN1	7.20075	7.92669	7.27436	7.40532	7.41142	7.30692	7.07874	7.62885	7.22171	7.16717	7.06999	7.27003	8.02254	7.41133	7.69016	6.99956	7.86818	8.09435	7.21316	7.12327	7.78201	7.10523	7.16043	7.06817	7.57443	7.21247	7.40975	7.21645	7.47742	8.01798	7.54744	7.76107	7.97854	7.66923	7.86798	7.66927	7.23353	7.75437	7.82947	7.78815	7.26627	6.99234	7.16202	7.46072	7.36418	7.3908	6.93676	7.58868	7.36873
ACKR1	6.2805	6.67384	6.30189	6.32707	6.29595	6.30707	6.5668	6.53341	6.43241	6.36782	6.60806	6.31339	6.37467	6.33796	6.17417	6.40517	6.58828	6.19535	6.26047	6.27016	6.43209	6.43393	6.38336	6.2118	6.1902	6.48225	6.2347	6.41279	6.47203	6.33495	6.59189	6.40821	6.59273	6.52434	6.28282	6.48795	6.38439	6.42836	6.67096	6.60112	6.24608	6.47857	6.33771	6.41912	6.42876	6.53488	6.33156	6.38265	6.39146
ACKR2	6.53724	6.48442	6.45197	6.45074	6.47889	6.36144	6.21304	6.37882	6.37766	6.48667	6.66506	6.45751	6.34355	6.40194	6.26365	6.23711	6.30054	6.07186	6.18046	6.48338	6.23233	6.40606	6.24629	6.19306	6.2773	6.57825	6.2837	6.49503	6.35334	6.4595	6.40503	6.56776	6.22861	6.38674	6.48841	6.56833	6.47876	6.71313	6.43405	6.45108	6.52794	6.4678	6.53866	6.35093	6.63111	6.18296	6.29579	6.65762	6.59437
ACKR3	5.27962	5.15438	5.06659	5.0166	5.16931	5.13485	5.26371	5.10512	5.18944	5.13643	4.98156	5.19368	5.07693	4.97879	5.13098	5.26422	5.21618	5.16397	5.21832	5.16565	5.41171	5.185	5.14923	5.16377	5.17838	5.1454	5.23737	5.24272	5.21877	5.23518	5.19672	5.19504	5.32929	5.31182	5.12915	5.13398	5.24433	5.16474	5.14189	5.25137	4.96956	5.21041	5.13268	5.16819	5.31674	5.25591	5.03412	5.03946	5.15491
ACKR4	4.88317	5.0912	4.99744	5.08095	5.03747	4.88914	4.9702	5.12272	4.97784	4.98634	5.05274	4.95036	5.04708	4.95699	5.06676	4.81907	4.8719	4.96973	4.9688	4.87978	5.05801	4.95094	4.90294	5.08898	5.03598	4.88245	4.95865	5.02374	4.88483	4.87061	5.02077	4.90171	5.03617	4.80768	4.97502	5.01799	4.92283	4.98152	4.98256	4.98845	5.03384	4.94959	5.09452	4.79148	4.90714	5.03117	4.87582	5.10356	4.93651
ACLY	7.835	8.61085333333333	8.39164333333333	8.42093333333333	7.83994	8.35720333333333	8.37204333333333	8.39814333333333	8.38662333333333	8.31575333333333	8.51858	8.13504	8.63995	8.56475	8.44744333333333	8.1416	8.49562666666667	8.41202	8.56328	8.52152	8.54576	8.60524333333333	8.44541666666667	8.35682333333333	8.53825666666667	8.44351666666667	8.50104	8.32825	8.37199	8.39014	8.43456	8.50116	8.65627666666667	8.42098333333333	8.58664666666667	8.52794333333333	8.23239	8.39358	8.50188666666667	8.42067333333333	8.35351333333333	8.11782	8.14485666666667	8.41826	8.23258	8.35766333333333	8.16790666666667	8.41017666666667	8.37870666666667
ACN9	5.64441	5.67194	5.77072	5.88155	5.97373	5.84751	5.80143	5.69217	5.76334	5.88054	5.79805	5.68708	5.43546	5.66304	5.85903	5.68887	5.55444	5.60851	5.73664	5.82731	5.79715	5.92785	5.78314	5.86336	5.79533	5.50441	5.8277	5.81312	5.63014	5.70354	5.62624	5.5336	5.49866	5.58318	5.56815	5.59867	5.71536	5.61097	5.75931	5.62735	6.12347	5.82432	5.66944	5.587	5.60576	5.72918	5.80425	5.65338	5.84441
ACO1	7.2516	7.201	7.26333	7.23917	7.09361	7.12243	7.34629	7.38045	6.86848	7.14931	7.1346	7.47623	7.20934	7.18107	7.17445	7.012	6.93718	7.11689	7.07474	6.81434	7.12364	7.30923	7.27252	7.09107	7.0253	7.01437	7.26248	7.01739	7.05209	6.9048	7.14133	6.89575	6.90165	6.86575	6.80549	6.8629	7.1129	7.12446	6.76155	7.24637	7.10737	7.28851	7.12522	7.23347	7.3819	6.87523	7.09337	7.19409	7.15983
ACO2	7.810485	8.294645	8.21455	7.936255	7.67915	8.008	7.99505	8.085505	7.95442	7.896305	8.154425	8.14531	8.246425	7.950495	7.872185	8.046255	8.2029	7.95449	7.973755	7.998305	8.013875	8.146495	8.05162	8.07635	8.05852	8.185955	8.007415	8.08398	8.169355	8.0252	8.191825	8.260825	8.104685	8.0996	8.305255	8.24721	8.16651	8.185495	8.10952	8.16793	8.24191	7.674205	7.96912	8.19311	8.178765	8.111035	8.248165	8.136935	8.139825
ACOT11	5.977315	5.850595	5.894745	5.95799	6.00686	5.88692	5.895215	5.95816	5.83435	5.664525	5.906375	6.105755	5.956325	5.969795	5.83352	5.965855	5.916355	5.891375	5.66064	5.90827	5.869	5.772145	5.93392	5.85634	5.839135	5.8006	5.90227	5.908865	6.01618	5.988115	6.066235	6.07959	5.941195	6.004525	5.94244	5.950775	6.008805	6.090025	5.96624	5.96424	5.845935	6.17439	5.99765	5.89856	6.011125	5.94033	5.88707	5.905645	5.942155
ACOT13	6.4629	6.79998	6.94054	6.715	6.87204	6.87423	6.52818	6.5429	6.62688	6.78707	7.07294	6.86507	6.47153	6.80363	6.6082	6.93821	6.18003	6.4059	6.52911	6.80016	6.55564	6.83485	6.78508	7.0352	6.74407	6.80396	7.08763	6.73603	6.41554	6.52537	6.35244	6.52271	6.58336	7.03572	6.50869	7.0421	6.62852	6.78468	6.55637	6.37139	6.83464	6.86145	6.57607	6.43847	6.70811	6.61453	6.90767	6.58468	6.79538
ACOT7	5.89765	5.806715	5.76973	5.75135	5.890475	6.054215	5.92749	5.953835	5.77193	5.782315	5.958105	5.72459	6.075035	5.616095	5.801365	5.823	6.00197	5.95084	6.00787	5.947	5.99168	5.821085	5.83072	5.7358	5.916605	5.94237	5.853735	5.76179	5.89728	5.90826	5.93159	6.01697	6.14631	6.128235	5.93679	6.0912	5.91613	5.868895	5.8116	5.988045	5.865195	5.830945	5.922815	5.926445	5.883315	5.945945	5.83295	6.008945	5.80954
ACOT8	7.29402	7.48571	7.49113	7.52357	6.89789	7.48039	7.33163	7.33109	7.47157	7.423	7.33713	7.38771	7.64048	7.47249	7.21352	7.52947	7.60534	7.47087	7.35499	7.72807	7.39094	7.72416	7.54854	7.68708	7.69998	7.67816	7.79158	7.43698	7.60171	7.58424	7.38676	7.84568	7.52478	7.9171	7.54258	7.4775	7.26507	7.55418	7.52789	7.51762	7.24342	6.89964	7.43679	7.49529	7.54027	7.65216	7.4688	7.39907	7.75307
ACOT9	9.3082	8.90201	9.30505	9.40535	9.03966	9.15838	9.23873	9.2044	9.23655	9.62968	9.2692	9.27814	9.32055	9.21535	9.52631	9.19659	9.6152	9.13348	9.24948	8.8797	9.34237	9.57712	9.513	9.66935	9.2655	9.43804	9.37873	9.33297	9.55957	9.46409	9.2644	9.27699	9.25879	9.21177	9.71717	9.35708	9.34243	9.51479	9.39494	9.19198	9.16547	9.14904	9.67692	9.23336	9.41177	9.14304	9.22421	9.28818	9.14352
ACOX1	6.277495	6.06503	6.1806125	6.149435	6.1314275	5.9950925	6.1370975	6.04574	5.992975	6.3808975	6.2110425	6.25046	5.9361975	6.315665	6.1572975	6.206465	5.951585	6.1616575	6.40135	6.3366425	6.116525	6.1868975	6.3200325	6.2460625	6.1141825	6.2255975	6.1998025	6.2212825	6.1736175	5.9844125	6.185325	6.0732975	6.0693025	6.0571675	6.08211	6.0689725	6.1757325	6.1734525	6.1535925	5.9637375	6.32178	6.25625	6.1770525	5.9531675	6.32147	6.16754	6.22706	6.22265	6.2258325
ACOX2	5.40925	5.71266	5.50467	5.44198	5.57485	5.59804	5.63626	5.54335	5.57409	5.55479	5.58775	5.73255	5.49339	5.58552	5.50252	5.81785	5.46564	5.51502	5.43714	5.63344	5.5735	5.64046	5.53242	5.51964	5.50847	5.79628	5.56832	5.52939	5.60212	5.65757	5.66743	5.76393	5.67354	5.55931	5.60153	5.77817	5.61921	5.64306	5.59856	5.64017	5.48354	5.49916	5.61947	5.65094	5.74391	5.70766	5.68219	5.7213	5.55791
ACOX3	6.43701	6.69811	6.771655	6.6553	6.3205	6.72758	6.900775	6.53385	6.48892	6.530835	6.456045	6.61178	6.622155	6.40958	6.572935	6.59986	6.45522	6.56745	6.36484	6.496595	6.54699	6.488265	6.6783	6.58403	6.587275	6.58222	6.56216	6.62847	6.621	6.49593	6.53105	6.59894	6.585925	6.60883	6.666195	6.52875	6.522235	6.505715	6.65875	6.61153	6.596945	6.52073	6.43081	6.561325	6.43234	6.529205	6.590165	6.536125	6.45526
ACOXL	4.90266	4.86357	4.91241	4.82506	4.91918	4.90817	4.8755	4.92273	4.89374	4.95232	4.84188	4.97505	4.91968	4.86765	4.97316	4.92152	5.01231	4.84121	4.88103	5.00475	4.92004	4.84778	4.93175	4.95253	4.85324	4.8732	4.90823	4.93363	4.93259	4.89986	4.86463	4.89976	4.98546	4.85701	4.80077	4.95977	4.8893	4.95182	4.86949	4.80892	4.92659	4.87304	5.03065	4.80118	4.88006	4.87448	4.97057	4.80231	5.0187
ACP1	8.26398333333333	8.14771	8.68285333333333	8.59351333333333	8.71606	8.35519666666667	8.58645333333333	8.35729666666666	8.80360333333333	8.54864	8.60213333333333	8.45290333333333	8.37761333333333	8.48977333333333	8.44994666666667	8.47670333333333	8.44759	8.09839	8.67663	8.76747	8.31222333333333	8.77909333333333	8.83474666666667	8.80859	8.64624666666667	8.83152666666667	8.69086666666667	8.77204	8.54663666666667	8.48972333333333	8.35009666666667	8.45842	8.40753666666667	8.49929666666667	8.34445	8.34192333333333	8.86065	8.50961666666667	8.35765666666667	8.30503333333333	9.00574	8.61591333333333	8.91805333333333	8.54872333333333	8.73989666666667	8.67148333333333	8.87868333333333	8.82723333333333	8.76644
ACP2	8.11815	7.50995	7.3034	7.22547	7.21438	7.89276	7.76539	7.37722	7.67249	7.60454	7.75183	7.47663	7.93643	7.70213	7.97047	7.97623	7.88281	7.59409	7.41477	7.57678	7.73329	7.70448	8.0678	8.07489	8.1049	7.98823	7.84356	8.12156	7.40839	7.57624	7.83658	8.18316	8.03692	8.06256	8.43847	8.48148	7.59238	8.05703	8.21924	7.85405	7.85064	7.47636	7.42675	7.25671	7.75207	7.90049	8.13515	7.89819	7.8262
ACP5	7.23458	7.30858	7.35592	6.94143	7.37748	7.29191	7.73952	7.56833	7.66758	7.72366	7.27234	7.28735	7.65644	7.4703	7.47636	8.07979	7.88016	7.36735	7.08711	7.07434	7.29887	8.45003	7.6794	8.13648	7.80743	7.3708	8.29079	7.71651	7.37213	7.50123	7.52517	8.47444	7.23078	8.20263	7.70361	7.1761	7.72726	7.69428	7.57743	7.62831	7.88497	7.27241	7.49227	7.61607	7.38202	7.76912	7.71284	7.23281	7.71739
ACP6	8.27451	8.19378	8.09409	8.16899	8.09787	8.17233	8.25504	8.18006	7.99214	8.22606	8.02598	8.17957	8.20595	8.12093	8.1333	8.18989	8.17563	7.9488	8.04069	7.93812	8.11415	8.25157	7.99579	8.0707	8.01372	8.28104	8.2499	8.05202	8.29464	8.19079	8.13559	8.29685	7.94176	8.18188	8.2355	8.42809	8.05342	8.36632	8.20052	8.20402	8.23014	8.13195	8.06844	8.18925	8.10493	8.10912	8.1232	8.14686	8.29159
ACPP	7.47614	7.24641	7.22198	7.14186	7.0818	7.40795	7.28841	7.17276	7.45792	7.64963	7.42632	6.97344	7.0588	7.29799	7.24138	7.48907	7.16806	7.17422	7.11572	7.55424	7.1952	7.41445	7.27658	7.34278	7.14624	7.38622	7.17189	7.33924	7.31318	7.30019	7.41459	7.09012	6.84587	7.40168	7.25828	7.03695	6.98557	7.18037	7.30064	7.07735	7.08267	7.59193	7.09324	7.09665	7.29916	7.10544	7.43512	7.29487	6.97272
ACR	7.02837	6.60711	6.76661	6.82712	6.73056	6.68567	6.84497	6.85848	6.73991	6.66497	6.94224	6.66317	6.76553	6.91471	6.64917	6.7226	6.85233	6.79574	6.39044	6.71315	6.74281	6.75673	6.79374	6.79324	6.75158	6.8097	6.6163	6.64557	6.77649	6.6125	6.90418	6.82449	6.82882	7.00612	6.98465	7.07571	6.67428	6.87008	6.96607	6.75968	6.79317	6.86954	6.96911	6.79027	6.74602	6.8532	6.82357	6.82737	6.90659
ACRV1	5.96155666666667	6.079015	5.94315166666667	6.01152833333333	5.97876833333333	5.943945	6.127705	6.212695	5.954895	5.93028166666667	5.95191166666667	6.15229	5.96921666666667	5.883915	5.93712333333333	5.81009166666667	5.92438	5.949045	5.77558	5.891925	5.97175166666667	5.89262833333333	5.95676833333333	5.85804833333333	5.976905	5.98976833333333	5.902555	5.99549333333333	5.96578833333333	5.88996833333333	5.97045833333333	5.98686833333333	5.965155	5.96037333333333	5.97670666666667	5.95713833333333	5.89343333333333	6.10134333333333	5.88721333333333	6.08564833333333	5.90708333333333	6.03086166666667	5.87295833333333	5.97947833333333	5.96352666666667	5.95871166666667	5.92989	5.97676666666667	5.92276166666667
ACSBG1	5.95279	5.602475	5.744165	5.679525	5.688125	5.73378	5.75148	5.72088	5.892355	5.722625	5.693265	5.76923	5.68463	5.492935	5.746385	5.705425	5.699865	5.68377	5.573845	6.106115	5.567155	5.547635	5.82636	5.720935	5.687085	5.732	5.78602	5.717885	5.91541	5.77363	5.724725	5.75122	5.68766	5.782375	5.739685	5.75162	5.720135	5.78877	5.66284	5.77284	5.605925	5.74725	5.76247	5.596165	5.708255	5.75916	5.75232	5.83696	5.67264
ACSBG2	6.85692	6.74835	6.40485	6.82874	6.75749	6.50885	6.68062	6.6493	6.49678	6.60372	6.59029	7.05556	6.5987	6.74771	6.45429	6.42811	6.75415	6.35194	6.49136	6.34246	6.36769	6.33201	6.20826	6.47692	6.56823	6.81099	6.34765	6.56272	6.559	6.43416	6.8205	6.60922	6.58885	6.56502	6.44599	6.54253	6.84257	6.39914	6.45347	6.67778	6.61859	6.62792	6.61051	6.70594	6.63453	6.59928	6.55161	6.75716	6.55377
ACSF2	6.33014	6.34812	6.31767	6.39752	6.38066	6.41356	6.27403	6.32899	6.37326	6.42771	6.50923	6.52913	6.9025	6.39611	6.63829	6.74369	6.65881	6.96359	6.50202	6.38591	6.88312	6.33468	6.54504	6.11009	6.4715	6.36913	6.47783	6.39054	6.27561	6.7144	6.57186	6.69185	6.254	6.7155	6.51605	6.54574	6.32713	6.50705	6.59396	6.58212	6.53098	6.50542	6.40314	6.57081	6.41816	6.62099	6.47334	6.67134	6.4006
ACSL1	9.77714	9.738785	10.04015	10.164905	9.504375	9.64482	9.81988	9.754855	10.09177	10.155515	9.77423	9.45291	9.447945	9.874515	10.017015	9.710025	9.469065	9.346145	9.782465	9.569535	9.34183	10.032855	10.32107	10.25653	9.972405	10.401495	9.85374	9.824915	9.221705	9.677515	10.09202	9.65009	9.40144	9.446035	9.806395	9.737605	9.549805	9.59241	9.61528	9.542985	9.207715	9.857685	9.833615	9.79851	9.950425	9.60573	9.407805	9.718225	9.83232
ACSL3	6.80845	6.68692666666667	7.16957666666667	6.94966333333333	6.74979666666667	6.75244	6.53698	6.59278333333333	6.85222333333333	7.31644666666667	7.05804666666667	7.04421666666667	6.58674666666667	6.99946333333333	6.97305	7.15553	6.56300666666667	6.8466	7.04663666666667	6.79772	6.81892333333333	7.04014333333333	6.99557	7.15182333333333	6.97055333333333	7.05418666666667	7.05219	6.95485666666667	6.53629666666667	6.51766666666667	6.78196666666667	6.64809666666667	6.50827666666667	6.61814	6.84695666666667	6.72655333333333	6.98960666666667	6.69549666666667	6.68853	6.37588666666667	7.07748	6.94194666666667	7.05756	6.63386	7.05661666666667	6.73123333333333	7.29128	7.06305666666667	7.03992
ACSL4	8.4577	8.55488	9.13431	8.99468	8.91679	8.4066	8.35295	8.54477	9.06923	8.92275	9.02772	8.53442	8.42473	9.09377	9.0915	8.28615	8.31645	8.28787	8.64271	8.61932	8.61589	8.51942	8.53314	9.05969	8.64681	8.40771	8.61445	8.73255	7.87408	8.13463	8.52599	7.89803	8.36534	7.82259	8.44745	7.94655	8.76186	8.26281	8.44334	8.37088	8.45026	8.55337	8.44751	8.42149	8.46432	8.38728	8.38907	8.55216	8.58916
ACSL5	7.0692	7.24023	7.27813	7.25354	7.03618	7.09653	7.26182	6.93883	7.55748	7.31901	7.35804	7.48702	7.23002	7.45545	7.32472	7.16281	7.10282	7.26431	7.38683	7.19524	7.04489	7.45819	7.28008	7.56845	7.29117	7.136	7.41688	7.22119	7.27949	7.42344	6.99778	7.24375	7.22698	6.89147	7.46315	6.92829	7.3575	7.08242	7.29076	7.02868	7.08624	7.00864	7.57191	7.05791	7.34194	6.94151	7.07924	7.31509	7.34686
ACSL6	5.48261333333333	5.57375666666667	5.44512666666667	5.49617	5.48915333333333	5.58119	5.48687666666667	5.65228666666667	5.59629	5.51242	5.47426	5.59281333333333	5.44961666666667	5.38969333333333	5.43326333333333	5.47453	5.38660333333333	5.56670666666667	5.51631666666667	5.5517	5.57098666666667	5.4572	5.52496666666667	5.47009333333333	5.49137666666667	5.54259666666667	5.40900333333333	5.52939666666667	5.51893	5.45578333333333	5.53827666666667	5.65362333333333	5.5253	5.48431666666667	5.43811	5.59364	5.41209	5.52347666666667	5.54922666666667	5.46493	5.39247	5.60513	5.48931666666667	5.50383333333333	5.57005333333333	5.66414	5.51611	5.53773333333333	5.57048666666667
ACSM1	5.78879	5.44938	5.50975	5.59547	5.73036	5.48962	5.49593	5.78617	5.5302	5.30847	5.47658	5.44246	5.66286	5.57963	5.44592	5.40086	5.92263	5.50766	5.57977	5.67449	5.47601	5.62881	5.64552	5.4703	5.48111	5.57467	5.59898	5.416	5.53952	5.38145	5.73887	5.78699	5.43078	5.70611	5.43723	5.74972	5.51669	5.59884	5.49422	5.58601	5.48867	5.71754	5.922	5.62053	5.62208	5.5383	5.69842	5.67683	5.57532
ACSM3	5.5931	5.72057	5.83506	5.59942	5.74216	5.76247	5.826495	5.7227	5.6495	5.723745	5.93019	5.815935	5.70564	5.65778	5.64495	5.58143	5.75731	5.582935	5.80174	5.77045	5.66006	5.70697	5.635495	5.59909	5.63255	5.62258	5.642045	5.61906	5.79408	5.634285	5.78416	5.69484	5.78812	5.784595	5.785715	5.773695	5.77761	5.71101	5.68067	5.682705	5.74165	5.64708	5.78579	5.752615	5.707475	5.71289	5.875635	5.74298	5.83359
ACSM5	6.23473	6.34756	6.045105	6.106135	6.18611	6.06685	6.356505	6.19202	6.11966	6.033645	6.109005	6.279085	6.16274	6.022875	6.101445	6.088665	6.102175	6.10073	6.15557	6.106305	6.08092	6.00512	6.13842	5.884775	6.10587	6.130615	6.035085	6.02951	6.22065	6.16147	6.072875	6.165205	6.152815	6.130955	6.27008	6.228535	6.142675	6.262125	6.23935	6.432885	6.192045	6.228095	6.1775	6.20842	6.10291	6.166585	6.170515	6.2598	6.15023
ACSS3	6.72323	6.74273	6.73415	6.72559	6.63336	6.82078	6.82192	6.85039	6.70981	6.73274	6.60641	6.70788	6.82597	6.54008	6.51004	6.59195	6.78995	6.49116	6.68091	6.83529	6.50736	6.61253	6.51154	6.55307	6.36097	6.6186	6.76968	6.68735	6.61261	6.82099	6.81391	6.72868	6.71478	6.66406	6.55359	6.98114	6.70482	6.9357	6.62035	6.77465	6.74478	6.57397	6.70625	6.84064	6.70775	6.70098	6.91337	6.70223	6.86764
ACTA1	5.29918	5.65817	5.41284	5.43675	5.31755	5.28374	5.49673	5.57899	5.42037	5.35629	5.49827	5.40848	5.57399	5.57364	5.32364	5.37964	5.44687	5.40787	5.59747	5.36519	5.38305	5.61038	5.59272	5.44365	5.51926	5.27917	5.40765	5.41774	5.50722	5.85415	5.56303	5.52631	5.57753	5.53429	5.4907	5.59164	5.37884	5.62459	5.58921	5.50568	5.42873	5.38666	5.44693	5.52517	5.35511	5.38016	5.34476	5.58577	5.46991
ACTA2	6.824815	6.87403	6.907225	6.94778	6.78983	7.02568	6.70512	6.98819	6.697055	6.71294	7.083065	6.91941	7.045695	7.009675	6.78263	6.808845	7.04416	6.872285	6.7938	6.45485	6.76746	6.77476	6.68217	6.68601	6.78963	6.7271	6.82976	6.57992	6.928375	6.911875	6.815515	7.009715	6.688025	7.034	6.658885	6.82676	6.774425	6.85729	6.75582	6.817115	6.58184	6.478785	6.27732	6.800825	6.779905	7.059285	6.711335	7.05765	6.643425
ACTB	13.355922	14.028236	13.642034	13.693856	12.893802	13.82255	13.633194	13.84084	13.636604	13.390722	13.525108	13.658236	13.935768	13.700946	13.581472	13.603008	13.913916	13.918746	13.542932	13.703126	13.889864	13.761704	13.626302	13.488236	13.70565	13.680012	13.66921	13.739838	13.82122	13.858246	13.886642	13.987626	13.882976	13.845032	13.92623	13.825598	13.56179	13.810812	13.927292	13.980384	13.393154	13.080824	13.341188	13.897572	13.511816	13.78555	13.516344	13.491332	13.574914
ACTC1	6.6594	6.84996	6.72646	6.78658	6.57266	6.73033	6.81326	6.66551	6.75688	6.62106	6.59983	6.89402	6.7372	6.67386	6.57878	6.70145	6.82148	6.75229	6.6834	6.43531	6.74404	6.71836	6.71375	6.69553	6.75746	6.60903	6.66332	6.86322	6.77705	6.77343	6.89088	6.79497	6.88885	6.75192	6.92057	6.85804	6.89433	6.80177	6.89329	6.84184	6.65824	6.6243	6.67784	6.71261	6.57185	6.60111	6.61216	6.80117	6.64078
ACTG2	6.28864	6.39797	6.18307	6.28345	6.22659	6.3097	6.23391	6.31892	6.29634	6.24928	6.13179	6.3717	6.3286	6.40523	5.99745	6.29393	6.31871	6.32507	6.26679	6.19276	6.39329	6.15065	6.27784	6.03465	6.29973	6.30796	6.2018	6.37486	6.51888	6.41499	6.45183	6.43205	6.23687	6.49321	6.64218	6.35714	6.43122	6.38698	6.49679	6.5148	6.18323	6.22068	6.08272	6.57605	6.12417	6.27217	6.25132	6.41198	6.2257
ACTL6A	6.1828	6.18876	6.05847	6.23393	6.27388	5.95876	6.11523	6.25709	6.24515	6.23973	6.29551	5.85898	5.97767	6.39205	6.42782	6.43867	6.01773	6.08056	6.45549	6.66168	6.28946	6.1882	6.17651	6.53714	6.05587	6.06151	6.27987	6.28681	5.51477	6.04778	5.99698	6.22605	5.85675	5.88241	6.1211	5.72745	6.20819	6.17767	6.15661	5.80427	6.16349	6.21799	6.20656	6.25999	6.34933	5.64718	6.28695	6.00767	6.043
ACTL6B	5.856435	5.78851	5.50443	5.705095	5.576495	5.601675	5.7417	5.705705	5.686525	5.571625	5.741455	5.66121	5.761	5.53982	5.517575	5.674315	5.98067	5.680005	5.668655	5.72046	5.639645	5.74867	5.59305	5.654095	5.70669	5.60074	5.64102	5.70563	5.73883	5.652655	5.687015	5.920665	5.99643	5.628955	5.82244	5.769105	5.553175	5.85738	5.762125	5.68204	5.53143	5.68958	5.713865	5.684645	5.7085	5.630785	5.564255	5.589825	5.67749
ACTL7A	6.78141	7.10202	6.8038	6.69047	6.62597	6.64068	6.9152	6.82428	6.58005	6.60596	6.76085	6.5283	6.76958	6.55592	6.39336	6.83826	6.74072	6.49281	6.5838	6.83927	6.90233	6.72961	6.90186	6.60284	6.87513	7.00016	6.67529	6.91554	7.09115	6.79394	6.65606	6.77511	6.53551	6.90146	6.94196	6.95879	6.80767	6.7235	6.78396	6.92769	6.84383	6.8127	6.92937	6.75283	6.71374	6.62589	6.79057	7.06401	6.60913
ACTL7B	6.04298	6.21665	5.98039	5.91277	5.90342	5.9711	6.11217	6.09878	5.87327	5.75387	5.88416	6.21624	6.09271	6.04137	6.08594	6.15517	6.2103	6.19816	6.0734	6.04195	6.0513	6.03224	6.15345	6.04809	6.01889	6.04223	6.02839	6.1108	6.14195	6.42712	6.17032	6.30461	6.25547	6.04443	6.22384	6.09601	5.96699	6.11187	6.25397	6.12593	6.01614	6.20713	6.04173	5.95779	6.03256	6.17657	6.20473	6.11075	6.19436
ACTL8	7.31208	7.20393	6.99297	7.08212	7.21235	7.07543	7.41486	7.23335	7.02969	7.23178	7.31404	7.28933	7.34951	7.14349	7.04244	7.09034	7.38908	7.20577	7.49624	7.12618	7.14683	7.04508	7.23405	7.00821	7.24428	7.19911	7.06909	6.97289	7.32632	7.40321	7.34979	7.24292	7.0603	7.39104	7.10779	7.18005	7.18136	7.22659	7.26527	7.29373	7.25005	7.16747	7.61841	7.0778	7.33404	7.096	7.21854	7.47877	7.27914
ACTN1	8.74168333333333	8.97733	8.65837666666667	8.21115333333333	7.83962666666667	9.26804	8.52600666666667	8.40337666666667	8.47743	8.62760333333333	8.64935666666667	8.58539	8.65241	8.64763333333333	8.54331333333333	8.80012666666667	8.37828	9.27986333333333	8.58592	8.74497	8.35423	8.63268666666667	8.56283333333333	8.60172333333333	8.32972666666667	8.69293333333333	8.62205	8.51876	8.40867666666667	8.80502	8.52527333333333	8.64565	8.39534	8.8141	8.87273	8.73372	8.50855666666667	8.47713666666667	8.36658	8.6272	8.10433666666667	8.06163	8.44724666666667	8.50930333333333	8.21795666666667	8.30389666666667	8.44888333333333	8.57986	8.18321666666667
ACTN2	5.8885	5.98024	5.91128	5.98432	5.9814375	5.8586325	5.97476	5.9285875	5.957525	5.924045	6.01926	6.0342825	5.89174	5.859445	5.8839275	5.793745	6.0273675	5.82525	5.8996575	5.9721775	5.8629075	5.8991625	5.9381825	5.8049775	5.8898525	5.9644525	5.922335	5.900495	5.98918	5.9956275	5.9922375	5.98803	5.92831	5.9632475	6.058645	6.05615	5.9209475	6.0046725	5.8933775	6.02547	5.96274	5.92459	6.0715725	5.952735	5.9268875	5.95608	6.03663	6.009805	6.0225775
ACTN3	6.58451	6.31034	6.59173	6.46347	6.32732	6.15063	6.3488	6.63647	6.31898	6.29739	6.48273	6.37591	6.46337	6.23663	6.32852	6.3661	6.48168	6.42262	6.29427	6.40866	6.36495	6.43576	6.41858	6.37526	6.41274	6.59181	6.08167	6.50448	6.46674	6.65864	6.50635	6.39358	6.54488	6.50208	6.37434	6.47508	6.34445	6.6598	6.65951	6.60661	6.22644	6.66548	6.67492	6.67554	6.33752	6.60463	6.50543	6.59001	6.59843
ACTN4	8.42391	8.855	8.54477	8.30799	7.80448	8.89914	8.59084	8.69432	8.27517	8.70787	7.78368	8.50507	8.98676	8.4746	8.55297	8.6118	9.02731	9.22535	8.02413	8.60471	8.6519	8.88631	8.48271	8.4621	8.74838	8.72662	8.61658	8.61744	8.87184	8.59713	8.60189	9.21132	9.13833	9.10817	8.96618	9.16629	8.45994	8.51624	8.88737	8.92291	8.32938	8.07944	7.97219	8.91685	8.52232	8.93967	8.44549	8.50609	8.62623
ACTR10	9.73287	9.55112	9.82942	9.62649	9.60084	9.79272	9.73239	9.6761	9.72743	9.82727	9.83877	9.55596	9.38375	9.74463	9.91598	9.99213	9.76171	9.60724	9.82429	9.30494	9.85627	9.93717	9.92883	10.00887	10.02099	9.84361	10.07851	9.97745	9.47514	9.597	9.68431	9.26817	9.65228	9.93667	9.73022	9.29402	9.96067	9.62477	9.83753	9.78236	10.065	9.5995	9.73869	9.70604	9.77793	9.57567	9.92374	10.0102	9.86442
ACTR1A	7.978825	8.69958	8.34113	8.42261	7.69362	8.40437	8.36483	8.177915	8.240855	8.3344	8.29855	8.399285	8.430795	8.4137	8.22337	8.41433	8.433945	8.537915	8.43473	8.20154	8.28888	8.56977	8.46679	8.48481	8.483385	8.52128	8.440375	8.451845	8.476395	8.367265	8.561515	8.80694	8.54131	8.546215	8.65883	8.442295	8.350085	8.449995	8.661075	8.68985	8.16925	7.832435	7.927485	8.39277	8.31773	8.275725	8.16559	8.24152	8.48273
ACTR1B	8.1859	8.26509	7.8747	8.26267	7.7916	8.33353	8.25311	8.24993	8.16814	8.16769	7.80755	8.144	8.37235	8.05104	8.10252	8.33429	8.23572	8.45167	7.7454	7.74841	8.17451	8.18742	8.12881	8.0802	8.23307	8.11413	8.20144	8.08107	8.23555	8.38441	8.33139	8.64016	8.68618	8.20411	8.60395	7.99155	8.23722	8.5014	8.47093	8.31781	7.98595	7.92519	8.29467	8.52184	8.31689	7.90349	8.01213	8.24362	8.23907
ACTR2	11.1477533333333	10.8012733333333	11.3901933333333	11.2077033333333	11.4934533333333	10.9436333333333	11.2319033333333	11.22884	11.6442266666667	11.1123133333333	11.5070633333333	11.0598033333333	11.2042133333333	11.35123	11.36569	11.0088	10.86341	10.7771866666667	11.52597	11.62532	11.1855866666667	11.2629233333333	11.5857033333333	11.73396	11.4037966666667	11.57759	11.43096	11.46118	11.1215433333333	11.2467733333333	11.2569066666667	11.12414	11.0582766666667	10.88823	11.1855366666667	11.1635233333333	11.2954	11.3408366666667	11.3004466666667	11.04088	11.30989	11.5826166666667	11.24444	10.9622333333333	11.36556	11.2523433333333	11.4364366666667	10.9375366666667	11.2535533333333
ACTR3	11.4035166666667	11.7598666666667	11.8195933333333	11.72901	11.9390733333333	11.4877	11.5594733333333	11.6437133333333	11.85968	11.79391	11.7551033333333	11.73276	11.59133	11.8465766666667	11.6405133333333	11.7420833333333	11.37518	11.42081	11.7363133333333	11.6949366666667	11.8024466666667	11.88659	11.78045	11.8405433333333	11.4884266666667	11.7793366666667	11.6277566666667	11.80656	11.50005	11.6439033333333	11.6045066666667	11.67875	11.4654366666667	11.3741166666667	11.5804366666667	11.3117266666667	11.6416533333333	11.7167733333333	11.5866666666667	11.4920466666667	11.5964433333333	11.8556833333333	11.5495433333333	11.5879166666667	11.6472866666667	11.5440366666667	11.61465	11.46621	11.6785733333333
ACTR3B	5.47939	5.49319	5.55473	5.31076	5.55774	5.74629	5.54705	5.69622	5.50583	5.58644	5.69199	5.50843	5.56963	5.57765	5.67199	5.88114	5.44292	5.57733	5.77048	5.65873	5.55218	5.58385	5.68889	5.76407	5.64313	5.63134	5.7292	5.6407	5.67307	5.54748	5.47763	5.50494	5.47946	5.66654	5.58263	5.47065	5.88584	5.36013	5.54349	5.42493	5.3961	5.57789	5.78526	5.60415	5.52033	5.58118	5.62406	6.05026	5.53657
ACTR5	6.683515	6.613525	6.42181	6.47691	6.6323	6.594645	6.921245	6.66655	6.528665	6.37643	6.49827	6.50253	6.70659	6.551215	6.437235	6.573495	6.78846	6.618625	6.467005	6.627775	6.538	6.49953	6.533195	6.61157	6.478835	6.78629	6.60072	6.505245	6.700845	6.670415	6.62191	6.99081	6.66462	6.735065	6.57525	6.730365	6.70023	6.591525	6.55816	6.73406	6.602985	6.42399	6.42593	6.642775	6.606025	6.707495	6.680205	6.80226	6.593665
ACTR6	6.69512	6.30288	7.42019	7.0378	7.0911	6.6757	6.6745	6.67932	6.70319	7.15448	6.89133	6.712	6.19402	6.81047	6.96623	7.04108	6.01123	6.55196	7.0386	6.77709	6.75065	7.13583	6.71931	7.11006	7.19796	6.565	7.26051	6.76407	6.26299	6.25336	6.11738	6.23473	6.12313	6.57049	6.11065	6.25327	6.84819	6.31426	6.51834	6.05772	7.3512	6.9039	6.64193	6.48592	6.94378	6.61984	6.75002	6.55853	7.21499
ACTR8	6.29953	6.05039	6.254	6.27872	6.30883	6.38916	6.34034	6.22856	6.24152	6.27001	6.5504	6.25524	6.10098	6.25552	6.17417	6.11666	6.22316	6.15659	6.4525	6.31664	6.20596	6.22194	6.30358	6.11522	6.14527	6.33028	6.17056	6.30939	6.24137	6.09754	6.24999	6.02883	6.00313	6.25692	6.15267	6.35221	6.34946	6.12123	6.09843	6.15388	6.14173	6.19813	6.23567	6.47407	6.26782	6.04723	6.55796	6.2365	6.07354
ACVR1	7.51962	7.64662	7.53051	7.33884	7.24561	7.85184	7.51678	7.72978	7.5384	7.67193	7.81095	7.60975	7.28861	7.59618	7.77895	7.96183	7.34374	7.61583	7.90631	7.37334	7.49795	7.75111	7.65891	7.56856	7.81667	7.27883	7.77377	7.48954	7.55252	7.44005	7.56774	7.3714	7.34994	7.40786	7.44598	7.03418	7.91562	7.40136	7.49706	7.47959	7.57055	7.56237	7.50639	7.5728	7.7342	7.24691	7.69314	7.86422	7.76633
ACVR1B	6.821915	6.77342666666667	6.76319666666667	6.79969833333333	6.76633333333333	6.69572333333333	6.75599833333333	6.70003	6.79102666666667	6.81905833333333	6.90282	6.76172833333333	6.81618666666667	6.78667833333333	6.75249166666667	6.84737833333333	6.84357333333333	6.69259166666667	6.90415333333333	6.78769166666667	6.71658166666667	6.71709333333333	6.92383833333333	6.80458166666667	6.76118166666667	6.92952833333333	6.80648333333333	6.81695666666667	6.76567333333333	6.84629666666667	6.809605	6.93144833333333	6.81724	6.79140833333333	6.92062166666667	6.82160833333333	6.77605166666667	6.8003	6.752635	6.719555	6.77011666666667	6.82491833333333	6.81493666666667	6.69785	6.81695833333333	6.85865166666667	6.906245	6.91377166666667	6.851915
ACVR2A	7.50509	7.48316	7.47419	7.28854	7.89224	7.44471	7.45338	7.61675	7.6327	7.62619	7.45276	7.66815	7.70912	7.54301	7.49548	7.66839	7.43139	7.36431	7.20698	7.48648	7.40064	7.34118	7.45939	7.33045	7.29833	7.79129	7.22929	7.58776	7.70025	7.74619	7.54162	7.46781	7.4446	7.63146	7.33114	7.54126	7.45006	7.52664	7.50793	7.59522	7.42577	7.78608	7.54747	7.62782	7.48268	7.34511	7.55682	7.22523	7.37826
ACVR2B	6.43747	6.78765	6.2223	6.3941	6.42277	6.52813	6.78657	7.00795	6.53779	6.42886	6.32267	6.59451	6.48307	6.35956	6.42345	6.62853	6.54746	6.335	6.19946	6.67315	6.62872	6.51422	6.61768	6.42104	6.4898	6.41013	6.64689	6.43502	6.74239	6.56779	6.48384	6.61848	6.35364	6.58568	6.27415	6.64687	6.51648	6.59879	6.46683	6.51699	6.48227	6.65721	6.27325	6.28189	6.39491	6.65522	6.66026	6.45646	6.57353
ACVR2B-AS1	6.08243	6.0535	5.71029	5.98607	5.69906	5.80277	5.9465	5.81666	5.69509	5.69154	5.88841	5.85302	5.77488	5.76415	5.6298	5.84059	5.69596	5.70974	5.72294	5.64236	5.65434	5.69517	5.80892	5.82017	5.70189	5.87072	5.6379	5.79178	5.7321	5.77069	5.78652	5.88031	5.68158	5.67267	5.8663	5.92975	5.78846	6.00946	5.69345	5.86802	5.52817	5.71885	5.79523	5.79161	6.03433	5.64935	6.03648	5.85534	5.83015
ACVRL1	6.49578	6.51417	6.29596	6.40824	6.59581	6.42296	6.53028	6.5528	6.59063	6.31394	6.46525	6.37823	6.28385	6.40298	6.38875	6.37043	6.66088	6.42012	6.31048	6.28083	6.40901	6.37351	6.47256	6.53989	6.65928	6.5227	6.51752	6.65001	6.70123	6.70295	6.69349	6.6363	6.58283	6.49488	6.34857	6.63016	6.4441	6.63078	6.77106	6.65771	6.39515	6.83988	6.23187	6.41287	6.38871	6.74703	6.50262	6.53651	6.50557
ACYP1	5.76465	5.39283	5.3634	5.40637	5.51751	5.2929	5.38305	5.55172	5.30647	5.38168	5.8023	5.49635	5.62778	5.3645	5.57498	5.57309	5.54822	5.52215	5.51243	5.48157	5.54786	5.5927	5.51783	5.73543	5.5913	5.55339	5.48191	5.46359	5.55783	5.53851	5.32255	5.57682	5.45653	5.69917	5.45513	5.76465	5.49859	5.52264	5.49787	5.51466	5.77888	5.50589	5.80859	5.4727	5.62976	5.48424	5.48077	5.44745	5.55385
ADA	6.309715	6.259445	6.371715	6.387085	6.44222	6.28584	6.725895	6.46464	6.440175	6.91213	6.562475	6.540755	6.884655	6.23852	6.353335	6.91972	6.68303	6.735755	6.890105	6.620245	6.95317	6.837565	6.98418	6.57579	6.94621	6.36205	6.60975	6.514405	6.71924	6.720505	6.2371	6.764695	6.53031	6.92557	6.92579	7.006485	6.8963	6.449525	6.8938	6.860595	7.14879	6.428395	6.843385	6.602675	6.855095	6.846855	6.62318	6.8898	6.861115
ADAM10	8.78225333333333	8.95892666666667	9.73199666666667	9.5931	9.64568	8.79115666666667	9.14396	9.23755666666667	9.64744333333333	9.29465333333333	9.57169666666667	9.30264666666667	8.73771	9.58909333333333	9.17555333333333	9.03785666666667	8.81666333333333	8.44125666666667	9.67442	9.5118	8.87495666666667	9.47973	9.51781	9.78244333333333	9.14678333333333	9.47554666666667	9.36508333333333	9.23439	8.99329	8.79937	9.03038333333333	8.80249333333333	8.54853	8.71081333333333	8.74292666666667	8.52651666666667	9.55621333333333	8.83057666666667	8.77061333333333	8.44732666666667	9.39143666666667	9.50366333333333	9.44006	9.19593333333333	9.39	9.11934666666667	9.43089666666667	9.33001666666667	9.39459
ADAM11	6.59239	7.05272	6.63541	6.80478	6.51831	6.52767	6.61807	6.55705	6.45409	6.81693	6.77817	6.90907	6.69901	6.84474	6.16291	6.61434	6.94347	6.27574	6.53671	6.32518	6.52929	6.49854	6.45957	6.46265	6.74671	6.77424	6.57802	6.83482	6.84753	7.16561	6.7164	6.87081	6.84993	6.58397	6.95395	7.1216	6.90438	7.07345	7.04481	7.01656	6.85328	6.5572	6.86358	6.92587	6.83379	6.75855	6.99274	7.02627	6.88681
ADAM12	5.8066525	5.9269275	5.851865	5.7805025	5.848325	5.79556	5.887835	5.977695	5.7653325	5.7636525	5.75337	5.898455	5.8090325	5.7782225	5.821775	5.78466	5.6926425	5.7944625	5.833125	5.7614925	5.86753	5.8168725	5.800975	5.7733025	5.8040475	5.8171125	5.7382375	5.8430675	5.86119	5.78829	5.8134775	5.85824	5.742505	5.831805	5.81074	5.9405	5.79898	5.791115	5.782835	5.8501125	5.752365	5.88907	5.740195	5.87538	5.7699775	5.7768825	5.7774975	5.84236	5.8070625
ADAM15	6.787	7.05564	6.65464	6.94971	6.53803	7.25251	6.87771	6.76356	6.78767	6.46759	6.77599	6.82069	7.24568	6.69058	6.51813	6.8922	7.32471	7.36742	6.67286	6.71089	7.16045	7.0382	6.79068	6.68329	6.95417	6.87619	6.96232	6.78113	6.91138	7.1663	7.1164	7.27793	7.10376	7.22354	7.34322	7.03926	6.68814	7.15073	7.28144	7.19724	6.6806	6.53095	6.6384	6.79576	6.91043	6.8281	6.69326	6.42084	6.6301
ADAM17	7.51270666666667	7.52701	7.27311333333333	7.29123666666667	7.36648666666667	7.24613333333333	7.18255666666667	7.27226666666667	7.43379666666667	7.53946	7.57915333333333	7.44411666666667	7.18916333333333	7.38032	7.31989	7.22315	7.31601333333333	7.39939	7.34791333333333	7.31762333333333	7.29385333333333	7.14998	7.29988666666667	7.1185	7.24937	7.23318666666667	7.16968	7.44586	6.99660666666667	7.00689666666667	7.05139666666667	7.33853333333333	7.44276333333333	7.20078666666667	7.05531	7.00547333333333	7.03536666666667	7.08475333333333	7.23986333333333	7.42492	7.27155666666667	7.24581666666667	7.31016	7.22435666666667	7.26364333333333	7.02529666666667	7.15698	6.81969333333333	7.01912666666667
ADAM18	5.51563	5.45357	5.33665	5.4575	5.52082	5.59194	5.39967	5.38582	5.43513	5.41698	5.29317	5.43954	5.30725	5.32559	5.3296	5.29676	5.37843	5.26618	5.34258	5.33529	5.29466	5.38604	5.34598	5.26886	5.2198	5.33652	5.46978	5.31394	5.42832	5.33378	5.28025	5.29595	5.32776	5.27473	5.273	5.24117	5.30039	5.35654	5.37195	5.28527	5.30241	5.52205	5.46501	5.28594	5.28279	5.31273	5.18842	5.29563	5.41924
ADAM19	6.566155	6.7827	6.52227	6.72854	6.711615	6.862425	6.501105	6.539145	6.742705	6.610805	6.38403	6.55222	6.552845	6.47375	6.75064	6.548295	6.404195	6.613285	6.442225	6.509375	6.416205	6.45123	6.554015	6.525875	6.495315	6.519505	6.606835	6.52536	6.40812	6.626435	6.479835	6.65258	6.669125	6.52992	6.66042	6.68758	6.53569	6.572595	6.49468	6.57962	6.58348	6.49791	6.51253	6.66746	6.662475	6.870735	6.613695	6.49439	6.50212
ADAM2	4.79712	4.75296	4.9925	4.87713	4.69143	4.72649	4.74376	4.79924	4.73054	4.75659	4.75766	4.75177	4.79096	4.73933	4.8037	4.77451	4.72808	4.73414	4.70858	4.77324	4.74252	4.83565	4.77829	4.59487	4.88129	4.82624	4.72932	4.73722	4.9186	4.74174	4.82478	4.78938	4.8988	4.82821	4.7854	4.79577	4.78892	4.79812	4.77425	4.82794	4.79436	4.83052	4.92277	4.86178	4.86892	4.73874	4.6553	4.8881	4.78013
ADAM20	6.38572	6.421865	6.027535	6.192055	6.25469	6.17825	6.26905	6.28458	6.241645	6.34033	6.254485	6.293255	6.179835	6.164615	6.29346	6.19353	6.201655	6.112475	6.088265	6.15112	6.15623	6.187395	6.31302	6.14788	6.194835	6.205205	6.04501	6.1343	6.379585	6.20758	6.187975	6.300615	6.14445	6.0913	6.14613	6.156865	6.13081	6.322625	6.258735	6.33369	6.21088	6.19731	6.2953	6.16601	6.21801	6.247595	6.21859	6.28317	6.18552
ADAM21	5.74312	5.73354	6.007	5.64657	5.79516	5.54735	5.63871	5.90021	5.82036	5.77881	5.72323	5.68435	5.67492	5.80836	5.75552	5.77647	5.72445	5.61793	5.61839	5.65136	5.61696	5.66734	5.67896	5.62526	5.59455	5.73712	5.49794	5.71013	5.68986	5.66256	5.73319	5.68784	5.62827	5.63772	5.72805	5.73341	5.6413	5.71746	5.70697	5.71185	5.57949	5.91189	5.69575	5.65536	5.77052	5.71682	5.79361	5.72305	5.68839
ADAM22	6.019915	5.91615333333333	5.83398666666667	5.84681833333333	5.88958666666667	5.89466333333333	5.91963666666667	6.00044666666667	5.81960833333333	5.83784833333333	5.91325	5.978745	5.8259	5.82626833333333	5.81917333333333	5.79691166666667	5.85838666666667	5.86118833333333	5.827675	5.82002833333333	5.881505	5.78203166666667	5.85993666666667	5.84544166666667	5.84698666666667	5.92578666666667	5.79431333333333	5.840315	5.925375	5.81474833333333	5.89643	5.81064166666667	5.869215	5.91080833333333	5.88971666666667	5.90882833333333	5.83958166666667	5.936175	5.91235833333333	5.88836333333333	5.82685166666667	5.98396166666667	5.862795	5.86225833333333	5.87677	5.88967833333333	5.84083	5.88408	5.85006
ADAM23	6.55169	6.39095	6.38545	6.481345	6.36135	6.44305	6.54477	6.497565	6.478715	6.420125	6.430895	6.49952	6.43202	6.35585	6.357205	6.341825	6.50501	6.36563	6.39814	6.591695	6.410055	6.44322	6.37548	6.37493	6.366325	6.353825	6.45728	6.42545	6.437025	6.49591	6.468315	6.4695	6.44957	6.49116	6.373595	6.52121	6.357055	6.40582	6.403515	6.411515	6.462045	6.428565	6.520045	6.3884	6.510915	6.429415	6.42426	6.50123	6.44468
ADAM28	6.13791666666667	6.37658666666667	6.40015666666667	6.44875	6.44422333333333	6.28738666666667	6.41941666666667	6.15480666666667	6.25451	6.32749	6.28745	6.35106666666667	6.20781666666667	6.17663333333333	6.47411666666667	6.26276	6.24247	6.32995	6.62705333333333	6.29003333333333	6.07945	6.08214333333333	6.16178	6.21374333333333	6.20015333333333	6.27042	6.28541333333333	6.24465666666667	6.32139333333333	6.56432666666667	6.27120333333333	6.40613666666667	6.44571666666667	6.37284	6.25649333333333	6.40318666666667	6.42976666666667	6.37179333333333	6.28867	6.50339666666667	6.52762	6.08427	6.40031666666667	6.49046333333333	6.56497333333333	6.19515	6.27540666666667	6.23587333333333	6.02759333333333
ADAM30	5.61565	5.47545	5.78936	5.81392	5.68586	5.56682	5.64856	5.55496	5.93098	5.72506	5.79179	5.96675	5.61142	5.86498	5.67137	5.61049	5.90707	5.70895	5.85686	5.81183	5.57116	5.92369	5.70602	5.6008	5.78623	5.73371	5.63225	5.70342	5.70428	6.02922	5.75808	5.73089	5.55263	5.80371	6.06916	5.71917	5.75713	6.12646	5.75967	5.62254	5.68666	5.58712	5.81081	5.62997	6.02456	5.76615	6.01472	5.95437	5.8705
ADAM3A	4.92843	4.8202	4.96721	4.94833	4.93813	4.94658	4.78986	4.99387	4.83591	5.01476	4.91717	4.94568	4.95835	4.85374	4.90948	4.77251	4.99452	5.00169	4.90123	5.06093	4.83899	4.77387	4.83379	4.90903	4.94316	4.91239	4.97552	4.90408	4.96579	4.9716	4.90248	5.03096	4.90061	4.97216	4.94396	5.06702	4.89458	4.8467	4.88512	4.95376	4.81334	4.92671	4.93659	5.00364	4.93881	4.88518	4.93929	4.90781	4.95269
ADAM5	6.185875	6.333965	6.0571	6.220045	6.243025	6.123565	6.333455	6.23149	6.133635	6.12242	6.165955	6.33725	6.20817	6.155915	6.151625	6.075505	6.24865	6.140895	6.156135	6.209625	6.19436	6.201865	6.095605	5.98623	6.17201	6.07492	6.113465	6.17653	6.3716	6.20788	6.277205	6.24221	6.09988	6.241555	6.238545	6.333255	6.21274	6.205815	6.205805	6.3318	6.1623	6.262685	6.11347	6.35651	6.247945	6.273685	6.27128	6.185445	6.238735
ADAM7	5.39826	5.36525	5.429855	5.418425	5.446895	5.388005	5.472875	5.403535	5.36762	5.449675	5.425965	5.45041	5.39098	5.368705	5.363935	5.44632	5.43322	5.326215	5.4439	5.29518	5.379195	5.396585	5.433605	5.38754	5.350545	5.395125	5.378045	5.33605	5.44261	5.408935	5.45565	5.44799	5.42838	5.450075	5.483515	5.46109	5.3721	5.473025	5.317595	5.417475	5.5004	5.448575	5.488475	5.461725	5.46305	5.459595	5.56066	5.490705	5.41218
ADAM8	7.80363	7.79265	7.855665	7.820215	7.372715	8.003635	7.949415	7.74457	7.65379	7.544515	7.4013	7.60767	7.877385	7.569425	7.567535	7.979205	8.50848	7.995545	7.47971	7.474705	7.88071	7.632845	8.01231	7.759275	7.764985	7.720215	7.95427	7.849345	8.04677	8.0025	8.13456	8.253575	8.31079	8.043835	8.16938	7.871145	7.7639	7.79276	7.97484	8.304695	7.759485	7.396705	7.435245	8.019375	7.87517	7.81118	7.526695	7.494605	7.635445
ADAM9	8.7323	8.07889	8.83121	8.64556	8.51467	8.66252	8.41737	8.67716	8.97309	9.14554	8.30445	8.1493	8.08776	9.10066	8.85875	8.67943	7.34911	8.40131	8.55744	7.93392	8.56258	8.70245	8.74389	8.99092	8.85972	8.92965	9.02434	8.5384	7.77135	7.65671	8.24881	7.87669	8.87816	7.56796	8.39804	7.39226	8.541	8.44472	8.08003	8.21624	7.87616	9.03997	8.11607	8.33493	8.51793	8.00102	8.07119	8.34944	8.39051
ADAMDEC1	5.13317	5.08794	4.96283	5.12366	4.97629	5.07578	5.1252	5.00204	5.01348	5.1302	5.19206	5.09325	4.92745	4.95793	4.96237	5.16952	4.9466	5.0633	5.10095	4.97844	4.97809	5.04989	5.19453	4.89384	4.99116	5.11418	5.17974	5.22015	5.08028	5.14712	5.00404	5.09642	5.08714	5.06646	5.09938	5.0473	5.04012	5.06459	5.19072	5.06562	5.00551	4.98916	4.82095	5.20911	5.11899	5.14223	5.10356	5.1669	4.98941
ADAMTS1	5.97396	5.70462	5.73666	5.84042	5.80397	5.43412	5.66405	5.86384	5.84995	5.88258	5.79273	6.00113	5.85543	5.71121	5.81505	5.70136	5.79538	5.77317	5.98011	5.77612	5.75463	5.86971	6.06697	5.89319	5.69589	5.77772	5.88623	5.69598	5.83278	5.88757	5.83749	5.82942	5.86748	5.82901	5.8406	5.72196	5.69287	5.87027	5.76961	5.74436	6.04297	5.7317	5.87802	5.74418	5.80435	5.78391	5.83517	5.85304	6.01256
ADAMTS12	6.51039	6.35141	6.15215	6.34803	6.10241	6.03809	6.05999	6.33132	6.43283	6.07755	6.25711	6.28336	6.38688	6.31126	6.18857	6.44018	6.18349	6.03818	5.8934	6.23321	6.30953	6.51906	6.29545	6.14228	6.05751	6.24432	6.22513	6.23504	6.49853	6.16976	6.19059	6.34332	6.47727	6.50794	6.33559	6.32784	6.32158	6.38146	6.44574	6.33985	6.42574	6.00021	6.39106	6.43381	6.3451	6.02898	6.39015	6.20051	6.48666
ADAMTS13	7.07376	6.83906	6.94288	6.79648	7.06319	6.87831	6.93691	7.02904	6.95122	6.67726	6.7783	7.15366	7.19458	6.968	7.03376	7.04874	7.47651	7.13876	6.8863	7.01461	7.08877	7.00007	6.91636	7.03669	7.10392	7.03929	7.0512	6.8973	7.10302	7.30608	7.13819	7.3517	7.13045	7.13584	7.11432	7.14172	7.0043	7.09669	7.05591	7.12121	7.03219	6.89543	6.87732	6.91316	7.01772	7.25202	7.17923	6.86729	6.92293
ADAMTS2	6.808995	6.39595	6.138	6.452425	6.42058	6.50824	6.62158	6.610315	6.312075	6.313105	6.324885	6.706285	6.38828	6.33707	6.379245	6.470355	6.44772	6.449205	6.306735	6.551055	6.59203	6.32987	6.452675	6.35575	6.38195	6.582915	6.37181	6.53325	6.581275	6.584135	6.49056	6.678225	6.470405	6.662815	6.4588	6.738655	6.444385	6.61466	6.481945	6.54126	6.371085	6.676005	6.517225	6.418755	6.508655	6.644075	6.481435	6.53684	6.390995
ADAMTS20	4.82726	4.77668	4.86443	4.86133	4.86315	4.87814	4.75256	4.70497	4.77029	4.65801	4.75766	4.80041	4.67572	4.73257	4.75218	4.70785	4.78718	4.76202	4.74252	4.89287	4.77571	4.74413	4.68915	4.74784	4.78251	4.72126	4.82971	4.73909	4.70315	4.69987	4.71459	4.77815	4.60964	4.70679	4.68295	4.77942	4.66346	4.8339	4.8904	4.72958	4.64987	4.79418	4.7828	4.77655	4.84492	4.69966	4.85879	4.8183	4.78068
ADAMTS3	4.77938	4.78717	4.90849	4.7827	4.82591	4.77116	4.81161	4.79905	4.8514	4.76244	4.86317	4.76615	4.78257	4.73966	4.70921	4.83259	4.97546	4.6445	4.78991	4.86252	4.75863	4.61629	4.62868	4.70401	4.70249	4.77988	4.79041	4.70294	4.71773	4.78323	4.76614	4.78997	4.76781	4.74744	4.7526	4.76472	4.76855	4.68098	4.74473	4.87262	4.72231	4.67329	4.72521	4.80614	4.71863	4.77082	4.87675	4.81692	4.84201
ADAMTS5	6.55723	6.31878	6.12488	6.20397	6.54744	6.48897	6.4709	6.24916	6.28458	6.29608	6.13779	6.20786	6.29049	6.35538	6.59163	6.78921	6.05786	6.06389	6.33667	6.4504	5.98268	6.30778	6.2321	6.26297	6.27019	6.19386	6.53964	6.4245	6.38144	6.46382	6.07787	6.29377	5.71554	6.08581	6.0031	5.9584	6.42736	6.17801	6.04988	6.15328	6.79456	6.08553	6.39308	6.68832	6.57952	6.22488	6.14891	6.87061	6.41824
ADAMTS6	6.38353	6.4467	6.286	6.38525	6.40112	6.08362	6.26418	6.30984	6.27998	5.99618	6.25475	6.48819	6.16519	6.40736	5.98004	6.05078	6.25549	6.01885	6.12025	6.39043	6.12425	6.22254	6.16232	6.16968	6.15073	6.18609	6.13896	6.30704	6.35682	6.24429	6.20699	6.20737	6.21747	6.25861	6.28657	6.219	6.3336	6.3926	6.43009	6.40335	6.15816	6.37714	6.18086	6.37419	6.20039	6.34731	6.29039	6.1911	6.11172
ADAMTS7	6.101145	5.977155	6.22246	6.08808	6.14132	6.21703	6.200705	6.38003	6.449015	6.07285	6.096415	6.312955	6.236455	6.018145	6.071415	6.090675	6.41774	6.208845	6.057695	6.22685	6.19251	6.07834	6.2093	6.01581	6.12137	6.075125	6.28954	6.06606	6.371355	6.241415	6.258205	6.30718	6.212775	6.4065	6.279455	6.355945	6.07054	6.31312	6.3737	6.30465	6.01169	6.26867	5.890245	6.11807	5.98889	6.453895	5.956015	6.073735	5.915735
ADAMTS8	5.267195	5.36294	5.32358	5.296585	5.234535	5.30279	5.335625	5.364015	5.211655	5.26372	5.301115	5.327025	5.41747	5.29664	5.31891	5.35461	5.447055	5.267725	5.21205	5.281335	5.368815	5.37655	5.309425	5.214655	5.259035	5.381935	5.241765	5.27543	5.37941	5.44076	5.482215	5.51288	5.34219	5.330185	5.372535	5.264655	5.328195	5.458165	5.39886	5.40286	5.16351	5.290205	5.393635	5.246275	5.337055	5.42328	5.373135	5.356165	5.288
ADAMTS9	6.74275	6.50762	6.73242	6.67902	6.35684	6.41792	6.35285	6.39795	6.1644	6.43773	6.53098	6.51126	6.41068	6.63751	6.28107	6.34071	6.43912	6.08133	6.16198	6.25817	6.26894	6.59261	6.40256	6.41783	6.06318	6.37152	6.5378	6.43895	6.63052	6.12526	6.40331	6.44995	6.22332	6.65194	6.2217	6.69089	6.2742	6.4141	6.46347	6.5683	6.49908	6.42475	6.47192	6.6354	6.40128	6.3462	6.66141	6.34711	6.31037
ADAMTSL2	5.36332	5.41319	5.39064	5.32294	5.2511	5.45541	5.21355	5.28092	5.05337	5.3298	5.12847	5.32361	5.53083	5.39414	5.15636	5.51223	5.47635	5.28442	5.50737	5.47976	5.21628	5.20286	5.4838	5.20077	5.34725	5.32723	5.29175	5.09823	5.36648	5.31027	5.38077	5.3543	5.35389	5.56045	5.44303	5.43537	5.47565	5.40435	5.41354	5.43901	5.33674	5.15416	5.44967	5.23624	5.2508	5.33799	5.37016	5.52453	5.40625
ADAMTSL3	5.22906	5.01484	4.91776	4.84713	4.92496	4.98147	5.08809	5.07454	5.03315	4.90815	4.87739	4.99047	4.8219	4.79913	4.99889	5.00169	5.00998	4.97437	4.90623	5.08677	4.98583	4.92473	5.01991	4.85042	4.89672	4.92358	5.05985	4.92644	5.11212	4.94698	4.98342	4.94769	4.89008	4.94671	4.95916	5.01203	4.92315	5.05864	4.9317	4.98222	4.89243	5.07062	4.93949	5.06138	4.81329	5.06142	5.17321	4.89097	4.81254
ADAMTSL4	6.80089	6.29751	6.2289	6.42199	6.25365	6.3392	6.33099	6.25979	6.48461	6.55853	6.44798	6.3456	6.42024	6.64287	6.17884	6.50688	6.63327	6.12893	6.47878	6.32807	6.32135	5.97184	6.31732	6.44342	6.40434	6.52548	6.51696	6.43005	6.60519	6.42207	6.52091	6.3429	6.4293	6.43004	6.65954	6.42028	6.44833	6.55791	6.59082	6.57228	6.47763	6.04613	6.52078	6.41215	6.3263	6.33531	6.39069	6.38642	6.00716
ADAP1	9.014765	8.8676	8.594585	8.926885	8.47044	9.043295	8.89716	8.8681	8.65517	9.09206	8.629385	8.857825	9.14434	8.963055	8.85861	8.847735	9.16264	9.141165	8.836205	8.798195	8.82693	9.01833	8.874105	8.766375	9.015785	8.894375	8.782425	9.09565	9.035625	8.871325	8.84844	8.969045	8.80298	9.413895	8.91004	8.8466	8.55883	8.893695	8.842985	8.91487	8.66075	8.692875	8.792025	8.957335	8.726945	8.88594	8.77801	8.74384	8.965155
ADAP2	9.13257	8.4939	8.59693	8.13408	8.40576	8.49274	8.48642	8.24216	8.3973	9.26039	8.47176	7.84761	8.4774	8.91934	8.29488	8.88632	8.62022	8.36153	8.82259	8.71474	8.05912	8.94144	8.26222	8.50532	8.30148	8.93564	8.45051	8.56719	8.42436	8.33599	8.11285	8.77491	7.99795	8.71834	8.34601	8.24055	8.35617	8.44224	7.96147	8.33009	8.4015	8.5711	8.5065	8.50892	8.60669	8.53083	8.70397	8.30816	8.5082
ADAR	10.74157	10.8417	10.9264	10.77275	10.43131	10.89135	10.62782	10.33846	10.44262	11.01071	11.15461	10.80355	10.89127	10.70992	10.79623	10.88513	11.19602	11.21149	10.78823	10.33512	10.73561	10.99965	10.72275	10.78248	11.06661	10.86586	10.9134	10.70619	10.66983	10.60355	10.55179	10.70355	10.59309	10.75772	10.95972	11.08302	10.82405	10.72401	10.69019	10.71444	10.69269	10.45118	10.91978	10.64451	10.74328	10.6915	10.73449	10.67139	11.06284
ADARB1	6.58296	6.58462	6.46648	6.505	6.60307333333333	6.50571	6.62295333333333	6.56299666666667	6.58591333333333	6.53137	6.60407333333333	6.61385333333333	6.85713333333333	6.53288	6.73060333333333	6.69847	6.84295666666667	6.64076666666667	6.63079	6.52476666666667	6.74636333333333	6.36517666666667	6.55717	6.43548	6.6866	6.65957333333333	6.46075	6.56050333333333	6.66494333333333	6.61308666666667	6.66803666666667	6.62455	6.84774333333333	6.59612333333333	6.754	6.71195333333333	6.49841	6.70299	6.56023	6.51374333333333	6.67781666666667	6.63917666666667	6.72602	6.56625	6.56579	6.64651666666667	6.51464	6.57340666666667	6.63536
ADARB2	5.65385	5.65927	5.47059	5.72726	5.57799	5.61295	5.6747	5.75249	5.54002	5.47468	5.60541	5.54722	5.68186	5.55059	5.49036	5.52192	5.65776	5.50611	5.46337	5.62261	5.60908	5.65166	5.45497	5.57955	5.58077	5.68085	5.64312	5.63195	5.6788	5.62129	5.74652	5.74921	5.61726	5.66236	5.75412	5.73335	5.56684	5.55935	5.63014	5.60117	5.5156	5.89584	5.5496	5.67459	5.61163	5.65704	5.80936	5.54424	5.59455
ADAT1	6.67071	6.31373	6.35836	6.87619	6.71819	6.26865	6.43693	6.4771	6.52184	6.64762	6.47124	7.09405	6.43324	6.86653	6.71223	6.82366	6.71754	6.53926	6.31097	6.4292	6.88458	6.61602	6.31719	6.43822	6.60089	6.73684	6.74261	6.80136	6.66582	6.48772	6.48219	6.40755	6.59653	6.65317	6.54133	6.43084	6.86317	6.54855	6.36889	6.23065	6.76	6.46284	6.71266	6.79417	6.98757	6.45291	6.66855	6.47727	6.66039
ADCK2	6.75191	7.01679	6.721335	6.82279	6.7545025	6.8206625	6.7948175	6.8862375	6.84566	7.026355	6.7782275	6.8543675	6.875175	6.90045	6.6126325	6.80144	6.908345	6.937685	6.80759	6.86545	6.8668075	6.760385	6.8156625	6.70685	6.887855	6.82032	6.701085	6.8513975	6.8785075	6.79807	6.771625	6.8401375	6.9178375	6.879085	6.80966	6.7281225	6.7477475	6.962415	6.8839325	7.017955	6.89431	7.0012225	6.6647	6.78247	6.85296	6.7726775	6.787675	6.751575	6.88894
ADCK3	8.19226	8.25759	7.79632	8.08586	7.95536	8.32303	8.27324	8.31316	8.02457	7.86347	7.67752	7.9974	8.12349	8.03558	8.34952	8.56355	8.3777	8.54554	7.56988	8.26272	8.37871	8.12104	8.2948	8.09637	8.0877	8.09344	8.25499	7.98332	8.12009	8.26601	7.73929	8.19954	8.13375	8.09983	8.45762	7.62817	7.88774	8.1842	8.17941	8.24819	7.89396	8.15745	7.83324	8.32368	8.06404	7.97178	8.08788	8.06648	7.96749
ADCK4	5.22517	5.27899	5.18255	5.23277	5.27892	5.25381	5.20402	5.16312	5.28044	5.10728	5.39461	5.25403	5.22169	5.25699	5.19786	5.25381	5.3478	5.18831	5.25499	5.07393	5.22202	5.1448	5.30564	5.24306	5.16512	5.25026	5.07402	5.28764	5.28386	5.25174	5.37908	5.57613	5.26026	5.19801	5.25741	5.33283	5.22287	5.43376	5.34407	5.27394	5.17663	5.29947	5.28148	5.22588	5.11899	5.23381	5.24315	5.13379	5.23728
ADCY1	6.08954666666667	6.12476	5.83962333333333	5.96108666666667	5.97286666666667	6.00216333333333	6.12449333333333	6.10782666666667	5.95745666666667	5.96135666666667	5.92973666666667	5.97248	6.03489666666667	5.90642666666667	5.87880666666667	5.95879	6.10131666666667	6.00153666666667	5.97957666666667	6.00964666666667	5.95859333333333	5.84332	5.98042666666667	5.79647666666667	5.91139333333333	5.93788	5.88939666666667	6.00586333333333	6.12575333333333	6.01524666666667	6.12394333333333	6.07466333333333	6.06456	6.08993666666667	6.07849	6.15987666666667	5.96887	6.02767333333333	5.95288333333333	5.99614333333333	5.86405666666667	5.98915	6.03526	6.05535	5.95079333333333	6.08176666666667	6.06979666666667	6.01213333333333	5.98318666666667
ADCY10	5.369075	5.318145	5.25791	5.27124	5.35293	5.24971	5.237355	5.395065	5.26554	5.138235	5.25238	5.276885	5.3927	5.25954	5.299885	5.28097	5.27369	5.262715	5.276085	5.391505	5.30006	5.232495	5.283	5.229685	5.22873	5.33005	5.240615	5.25088	5.201205	5.351055	5.31177	5.314365	5.418845	5.309885	5.299015	5.27513	5.317475	5.31903	5.233935	5.288345	5.31299	5.40156	5.35216	5.205205	5.24265	5.389905	5.222735	5.19169	5.256685
ADCY2	6.48061666666667	6.41585666666667	6.24348	6.40923333333333	6.50076666666667	6.39576666666667	6.48336333333333	6.49654666666667	6.48304666666667	6.33012333333333	6.48020333333333	6.47594666666667	6.38792333333333	6.37956333333333	6.39473333333333	6.38589333333333	6.44071666666667	6.25200333333333	6.30936333333333	6.50346	6.43448	6.39561333333333	6.35163666666667	6.43897333333333	6.24075	6.49081	6.30444666666667	6.47807	6.40944333333333	6.44016	6.48743333333333	6.61504	6.36040666666667	6.53555	6.37893666666667	6.48532333333333	6.42893	6.48060333333333	6.4238	6.43611666666667	6.34802666666667	6.61015	6.39023666666667	6.47949333333333	6.37392	6.47440666666667	6.55520666666667	6.31104	6.49568
ADCY3	6.209275	6.0793	5.990475	6.03405	6.00618	6.09187	6.279455	6.247495	6.09304	6.15639	6.10884	6.17098	6.319665	5.94478	6.13617	6.06097	6.318365	6.213605	6.16653	6.290605	5.961145	6.067285	6.17559	5.99191	6.1026	5.912705	6.066255	6.028825	6.13673	6.221115	6.242435	6.036955	6.09741	6.34094	6.10278	6.34345	6.155795	6.04792	6.0274	6.064005	6.13012	6.004305	6.159775	6.215595	6.1308	6.165865	6.05253	6.06699	6.0017
ADCY6	7.00698	6.96148	6.79344	7.0498	6.79834	7.048	6.79397	6.90859	6.89772	6.8537	6.90258	6.95138	6.87064	6.86506	7.00181	6.94629	6.96509	6.84219	6.63576	6.88782	6.90268	6.9397	6.84257	6.92952	6.92536	6.78325	6.78998	6.90734	6.98728	6.8442	6.79841	6.95626	6.74496	6.88932	6.83343	6.91057	6.83627	7.04456	6.86028	7.0542	6.92505	7.04259	6.8133	6.87332	6.89462	6.8799	6.72935	6.86419	6.84975
ADCY7	9.90343	9.63775	9.62363	9.63275	9.84834	9.65697	9.35385	9.56209	9.30657	9.41902	9.53146	9.32514	9.47558	9.57686	9.63156	9.52018	9.76468	9.51485	9.65187	9.72867	10.12347	9.44817	8.97421	9.8899	9.44494	9.13346	9.45892	9.53145	9.48218	9.4689	9.51911	9.8736	9.58468	9.22147	9.53943	8.60386	9.54601	9.28301	9.66276	9.73415	9.35415	9.47205	9.41767	9.17329	9.46207	9.56042	9.47577	9.31077	9.53858
ADCY8	5.51144	5.61314	5.50354	5.49348	5.48225	5.30604	5.40468	5.4567	5.31928	5.52438	5.44903	5.64663	5.61839	5.55557	5.50226	5.45562	5.69638	5.56011	5.49661	5.35463	5.33718	5.37855	5.51987	5.19215	5.26245	5.42189	5.26815	5.48638	5.42431	5.31207	5.56326	5.4217	5.53595	5.56524	5.48041	5.5094	5.88309	5.30765	5.31778	5.51214	5.57384	5.62511	5.54582	5.52322	5.30926	5.47818	5.70996	5.63843	5.71881
ADCY9	6.58417666666667	6.46728333333333	6.45843333333333	6.46861666666667	6.51511333333333	6.43577	6.541	6.5798	6.39127	6.55049333333333	6.43659333333333	6.67378666666667	6.57982666666667	6.47252	6.49538666666667	6.69536	6.62943333333333	6.68521333333333	6.41897333333333	6.47838333333333	6.42901	6.39921333333333	6.52324333333333	6.42966333333333	6.57013	6.48055	6.45976666666667	6.6394	6.49868666666667	6.57061333333333	6.51377333333333	6.63741333333333	6.57936	6.61591333333333	6.46302	6.43923666666667	6.47432666666667	6.5845	6.61368333333333	6.47313666666667	6.53286	6.59001333333333	6.61753666666667	6.54057666666667	6.3823	6.60079333333333	6.61866	6.55112	6.54290333333333
ADCYAP1	5.70479	5.74048	5.75534	5.8619	5.86959	5.7757	5.85605	5.83641	5.8591	5.73807	5.79218	5.91553	5.71436	5.77697	5.7035	5.65592	5.68104	5.76614	5.47686	5.6084	5.74708	5.61637	5.77114	5.73619	5.78501	5.84961	5.56714	5.88767	5.81243	5.69731	5.80639	5.60602	5.85703	5.70822	5.90602	5.72086	5.87935	5.82869	5.93352	5.729	5.69802	5.78581	5.63865	5.82491	5.74454	5.79064	5.75697	5.85141	5.83478
ADCYAP1R1	5.80931	5.72627	6.07827	5.92932	6.14875	5.84667	6.18945	6.04424	5.88828	5.96255	5.98892	6.09398	5.93747	5.99923	5.87428	6.098	6.31053	5.81988	5.79083	5.98877	5.90562	5.94686	5.97848	5.9213	5.92716	5.99425	5.85132	5.877	5.94354	6.00466	6.14095	6.28445	6.0969	6.14074	6.0482	6.21897	5.92934	6.06021	5.88021	6.08437	5.94944	6.05239	5.95764	5.80376	5.98277	6.1471	6.07295	5.912	6.0485
ADD1	8.1255	8.59126	8.27736666666667	8.44224	8.1153	8.66709666666667	8.4979	8.36461666666666	8.22202	8.43033333333333	8.33621	8.45659666666667	8.81913333333333	8.32221333333333	8.31895333333333	8.41946666666667	8.59093333333333	8.66459666666667	8.20973666666667	8.29807333333333	8.45634666666667	8.41410666666667	8.41805666666667	8.48318666666667	8.52261333333333	8.43876333333333	8.56083333333333	8.31841333333333	8.53526333333333	8.59065333333333	8.48030666666667	9.01607666666667	8.67039666666667	8.69297333333333	8.66343	8.50972	8.62082	8.68660666666667	8.65296666666667	8.60859666666667	8.65980333333333	8.23506333333333	8.42315333333333	8.78068	8.47868	8.43075	8.42548	8.65685333333333	8.43193666666667
ADD2	6.97674	6.96171666666667	7.04544	7.04585666666667	7.07198333333333	6.93259666666667	6.92158333333333	7.03725333333333	7.14012	7.10191666666667	7.0196	6.89993	6.98826666666667	7.02255666666667	6.84654666666667	6.86543333333333	7.17450666666667	6.81463	6.9154	6.98909	6.83338333333333	6.85498666666667	6.92173666666667	6.98083666666667	6.90386	6.85293333333333	6.89184333333333	6.93567	6.98574333333333	7.06802333333333	7.09107333333333	7.08116666666667	6.90650333333333	6.97087333333333	6.95473333333333	7.10406333333333	6.99946333333333	6.92742	6.94349333333333	7.00775666666667	6.94903	6.98868	6.87193666666667	6.87270333333333	6.956	7.12356666666667	7.04134666666667	6.9354	7.02065333333333
ADD3	10.5173575	10.66221	10.7614125	10.57331	11.095635	10.7099375	10.5538025	10.28004	10.6419225	10.8229275	10.95045	10.756005	10.1730225	10.6835175	10.536665	10.7034575	10.03097	10.0777775	10.817265	10.6823275	10.4604125	10.3876775	10.6386	10.7322325	10.4198425	10.5990675	10.6812975	10.39626	10.33907	10.33886	10.1095775	10.1509925	10.29501	10.26551	10.2863875	9.9946775	10.599445	10.2385925	10.518615	9.986385	10.6253575	10.8676725	11.0433625	10.355945	10.6038025	10.3370125	10.4413125	10.6007575	10.47418
ADD3-AS1	5.47234	5.46051	5.34895	5.46545	5.4292	5.454875	5.46636	5.53196	5.37501	5.452475	5.41851	5.520805	5.541835	5.515795	5.36238	5.410175	5.4045	5.41375	5.30772	5.396985	5.402455	5.383865	5.493595	5.383525	5.39803	5.44804	5.45203	5.404045	5.49359	5.42627	5.387125	5.43962	5.471115	5.42787	5.493095	5.4783	5.448295	5.42872	5.3966	5.403475	5.41398	5.50339	5.46215	5.43476	5.41649	5.493805	5.52965	5.586625	5.45136
ADGB	4.89012	4.83227	4.82908	4.8613	4.78164	4.88805	4.89956	4.94991	4.77287	5.00093	4.89637	5.0088	4.77553	4.81267	4.83253	4.92492	4.82841	4.95352	4.91694	4.81612	4.8613	4.8175	4.96135	4.79061	4.82768	4.93452	4.83089	4.78376	4.90781	4.79932	4.81102	4.75438	4.96072	4.87351	4.86122	4.88002	4.8556	4.87421	4.92551	4.82215	4.84601	4.99546	4.91501	4.94665	4.73312	4.87804	4.87827	4.92077	4.84
ADH1A	5.51907	5.50722	5.59338	5.53208	5.43784	5.50462	5.47277	5.68084	5.44326	5.45725	5.59518	5.51154	5.50988	5.50326	5.44769	5.74299	5.60274	5.4604	5.5204	5.56385	5.42116	5.5997	5.47219	5.349	5.66931	5.34673	5.38931	5.38201	5.4681	5.39225	5.5508	5.46079	5.52593	5.59029	5.48401	5.53714	5.45557	5.59855	5.4617	5.58837	5.428	5.72601	5.55342	5.41974	5.56236	5.39548	5.44886	5.52046	5.50132
ADH1B	5.37783	5.29317666666667	5.3451	5.30934333333333	5.33748666666667	5.29593666666667	5.36632	5.47593333333333	5.33345666666667	5.2315	5.24372333333333	5.31298666666667	5.30293666666667	5.27408333333333	5.29684333333333	5.30346	5.39728	5.27221	5.29228333333333	5.35321333333333	5.26913333333333	5.29505	5.31348333333333	5.31195666666667	5.26874333333333	5.3581	5.22921333333333	5.28273333333333	5.35903	5.45028	5.37299333333333	5.37164333333333	5.32367	5.36310666666667	5.24782666666667	5.34308	5.32579666666667	5.36000333333333	5.29518	5.38753666666667	5.25829	5.45200333333333	5.25484666666667	5.32436666666667	5.28585666666667	5.36663666666667	5.33376	5.37596666666667	5.33315
ADH1C	5.07217	5.04378	4.92672	5.07	5.05186	5.11046	5.12822	5.20911	4.94656	5.10784	4.80402	5.15806	5.04461	5.00584	4.93073	5.05137	5.24938	4.87296	5.06877	5.00609	4.95347	5.02398	4.91787	5.03265	5.03646	5.20972	5.05909	5.12095	5.1644	5.10952	5.0518	4.99158	4.98113	5.05304	4.79706	5.35946	5.01293	5.09424	5.03252	5.03651	5.04574	5.06416	5.23982	5.05722	5.22357	4.99514	4.99259	5.19215	5.16744
ADH5	8.027055	7.879325	8.331335	8.191895	8.6974	7.939045	7.94123	7.948565	8.12072	7.948365	8.345455	8.08961	7.91812	8.137395	8.02455	8.32079	8.02851	7.643225	8.15871	8.245905	7.84914	8.467965	8.079255	8.1625	7.896525	7.980995	8.363165	7.98301	7.640315	7.828185	7.84676	8.05998	7.945415	7.993105	7.95277	7.83155	8.395465	7.89243	7.74776	7.78148	8.446925	8.19952	7.923205	7.81957	8.133455	7.735305	8.270925	8.15204	8.086405
ADH6	6.00158	5.91134	5.858825	5.812815	5.864685	5.702595	5.921915	5.806955	5.7535	5.77751	5.82823	5.884665	5.855635	5.80173	5.72034	5.7884	5.77146	5.73058	5.84251	5.782135	5.692775	5.747955	5.7859	5.811675	5.673435	5.77757	5.704055	5.8355	5.830475	5.72132	5.848605	5.958765	5.968965	5.824795	5.821035	5.948295	5.811145	5.73534	5.812985	5.802795	5.77882	5.76507	5.8478	5.74726	5.748515	5.91707	5.846925	5.750755	5.926685
ADH7	5.41373	5.45076	5.54079	5.45571	5.60104	5.45143	5.59197	5.50154	5.62984	5.27298	5.53796	5.60642	5.57891	5.53313	5.56711	5.67249	5.83976	5.51925	5.52524	5.62452	5.5767	5.61678	5.62252	5.49623	5.40797	5.44202	5.4228	5.53756	5.55842	5.6535	5.69663	5.68069	5.71902	5.70087	5.65316	5.60084	5.74604	5.67367	5.48679	5.53612	5.40736	5.88473	5.64913	5.5896	5.56511	5.77868	5.59852	5.48723	5.44788
ADI1	9.23403	8.87195	9.77179	9.47865	9.44458	9.65	9.24433	9.45653	9.69241	9.1434	8.18192	9.57146	9.38109	9.44249	9.85903	9.68011	9.59982	9.61596	9.0974	9.06863	9.84897	9.60888	9.07636	9.83583	9.25426	9.36436	9.66474	9.56201	9.04478	9.33699	9.48895	9.28293	9.39267	9.22211	9.30442	8.92684	9.60522	9.39507	9.5742	9.3034	9.80029	9.72918	9.57991	8.88015	9.43384	9.31624	9.20667	9.9294	9.14554
ADIPOQ	5.27906	5.1396	4.93115	5.21975	5.34288	5.11097	5.15559	5.19063	5.15312	5.29775	5.15876	5.18045	5.15628	5.09474	5.02799	5.25135	5.13197	5.13253	5.14513	5.08717	5.18233	5.07725	5.19513	5.08134	5.19095	5.11633	5.11626	5.15523	5.20039	5.19957	5.14806	5.08216	5.18038	5.09127	5.37069	4.97812	5.12702	5.15303	5.17336	5.07398	5.13415	5.2686	5.20133	5.17122	5.1108	5.10351	5.23127	5.27095	5.41899
ADIPOR1	8.37015	9.192	8.78651	8.80499	8.4252	9.14057	8.72028	8.8121	8.94755	8.58492	8.92281	8.82658	9.03903	8.90585	9.02108	8.68783	9.02765	9.30805	8.746	8.85232	9.14189	8.92517	8.71007	8.64384	9.12902	8.79792	9.01374	9.04684	8.83899	9.09194	9.52173	9.2016	9.25209	9.1746	9.17522	8.8984	8.86953	8.80539	9.16115	9.26398	8.64603	8.30887	8.98236	9.11039	8.84409	8.89494	8.77823	8.91736	9.2018
ADIPOR2	8.83945	8.50819	9.20793	8.94275	8.90619	8.93958	8.99208	8.83851	9.1516	9.14001	9.07544	9.11626	8.96002	8.83832	8.97341	9.20733	9.03373	8.91522	9.26249	9.40429	8.85423	9.17851	9.25323	9.14942	9.16424	9.2858	9.02057	9.06779	9.0265	8.93996	9.04863	8.46739	8.39859	8.97738	8.89889	9.11227	9.15473	9.21727	9.07887	8.89943	9.1069	9.06725	9.46071	9.04118	9.11606	8.99694	9.34807	9.4146	9.15562
ADIRF	6.00346	5.94799	5.83394	5.89364	5.95336	5.8879	6.08648	6.16233	5.93393	5.94824	5.83242	6.09333	6.04012	5.80646	5.91232	6.165	6.01922	6.02812	6.01699	6.01865	6.03454	5.97989	6.23041	5.89217	5.95688	6.00516	5.94331	6.08666	6.17397	5.87175	6.03482	6.17226	6.03482	5.90503	6.23182	6.37124	5.82175	6.04399	6.08648	6.12465	5.95744	5.91935	6.10977	6.15524	5.98277	6.35743	5.9476	6.00764	6.00462
ADK	7.08037	6.395405	6.757235	6.58471	6.65783	6.294135	6.44937	6.430485	6.41839	6.70036	7.54289	7.7188	6.97712	6.521065	7.50318	6.58228	5.81286	6.254315	6.72948	6.607885	7.210005	6.45919	6.847975	6.64556	6.33534	6.47504	7.653555	8.41686	7.17725	6.25393	6.900435	6.30047	6.57318	6.515865	6.56689	6.38427	7.232015	7.49482	8.12257	6.86695	6.76671	6.519015	6.434005	6.63313	6.8545	6.518315	7.410075	7.205695	6.644385
ADM	6.33782	6.33712	6.80734	6.98998	6.03656	6.2616	6.24449	6.4009	6.77295	7.15736	6.45839	6.48	6.47318	6.50051	6.20957	6.6926	6.66153	6.61303	7.00524	6.7617	6.42636	6.59299	6.95147	7.11351	6.62775	7.09915	6.45882	6.56827	6.52511	6.11335	7.18667	6.26792	6.27754	6.4003	6.50273	6.70272	6.50129	6.94711	6.35684	6.37349	6.56092	6.62675	6.76514	6.57718	6.65279	6.55444	6.5315	6.69744	6.51548
ADM2	7.38667	7.571	7.33005	7.42012	7.24818	7.41989	7.56413	7.41826	7.32607	7.33767	7.45036	7.47279	7.69791	7.40213	7.24818	7.3495	7.46865	7.28563	7.57379	7.47416	7.58402	7.41774	7.54187	7.34474	7.47792	7.51193	7.49693	7.49372	7.53841	7.42639	7.45252	7.68505	7.40689	7.9225	7.62868	7.60813	7.37368	7.72943	7.79722	7.74441	7.45059	7.49028	7.47916	7.32462	7.4073	7.42262	7.47181	7.59734	7.4245
ADNP	9.33502	8.97105	9.318	9.24071	9.20297	9.4479	9.26901	9.04503	9.20331	9.28943	9.46216	9.33641	8.9809	9.37599	9.1208	9.34878	9.0608	9.23664	9.59206	8.92754	9.31101	9.25776	9.23403	9.41008	9.48581	9.15678	9.47229	9.25033	9.30552	8.86006	9.10445	8.89666	9.2451	8.75057	9.11255	8.65343	9.37198	9.06753	9.06104	8.91991	9.59212	9.04805	9.11649	9.43616	9.41622	8.99504	9.18228	9.52446	9.28983
ADNP2	7.16749	7.074715	6.89088	7.271695	7.288605	7.04967	7.218215	6.9727	6.911275	7.19595	7.163025	7.015895	7.14697	7.178795	7.31394	7.12187	7.276575	7.06666	7.237565	7.12301	7.003395	6.946225	7.23032	7.0526	7.063405	7.044415	7.177325	6.957195	7.032945	7.055295	6.97495	6.95306	6.80469	7.06006	6.950415	6.93214	6.882905	6.92982	6.85005	6.94442	6.998765	7.26839	6.873655	7.151815	6.953125	6.81987	7.165435	6.882725	6.849975
ADO	8.43816	8.28577	8.728845	8.329615	8.92671	8.346335	8.433385	8.342955	8.53604	8.633525	8.82752	8.494	8.139145	8.738145	8.70481	8.252975	8.55453	7.90022	8.65864	8.61892	7.992155	8.580955	8.394935	8.512465	8.653575	8.43133	8.56239	8.877365	8.046845	8.35482	8.29011	8.584395	8.001975	8.698445	8.198425	8.17944	8.385695	8.51503	8.370645	8.599325	8.42635	8.78191	8.44243	8.380605	8.434815	8.274165	8.39397	8.250855	8.251205
ADORA1	6.213935	6.079725	5.979355	6.054595	6.444615	6.176545	6.348655	6.31034	6.3303	6.117975	6.0869	6.337955	6.338235	6.20462	6.27007	6.137775	6.48786	6.1878	6.07026	6.22605	6.291795	6.06867	6.19749	6.229575	6.190005	6.22377	6.072825	6.10462	6.42448	6.315175	6.47847	6.630115	6.42696	6.479115	6.239435	6.35979	6.105935	6.30157	6.26645	6.2514	5.988085	6.41492	6.2596	6.179485	6.172905	6.387835	6.23408	6.17862	6.19705
ADORA2B	6.66008	6.63822	6.38333	6.43071	6.48723	6.35871	6.35938	6.43966	6.52676	6.83316	6.53314	6.50346	6.50615	6.57985	6.34594	6.44375	6.29986	6.36396	6.51534	6.23346	6.47142	6.58944	6.44132	6.61266	6.36253	6.64117	6.38233	6.63044	6.61096	6.30176	6.57221	6.42114	6.65684	6.66808	6.92002	6.5331	6.47043	6.80133	6.76821	6.75401	6.30399	6.66484	6.51443	6.37533	6.33458	6.86547	6.35859	6.79442	6.15973
ADORA3	6.85766	6.84827	7.29042	7.00649	7.00428	6.86165	6.5419	6.72679	6.81005	6.87278	7.14247	6.98925	6.75695	6.85866	6.62017	6.97492	6.79417	6.4916	6.89248	7.01141	6.92262	6.60706	6.79252	6.61439	6.67588	6.96957	7.02818	7.01689	7.11895	6.96367	6.93779	6.77103	6.92777	6.98162	6.78059	6.37367	6.70312	7.26464	6.97723	6.80884	6.89593	7.11786	6.88591	6.72877	6.79383	6.90708	7.14166	7.27574	7.03754
ADPGK	10.17243	9.57511	9.98073	10.21377	9.80753	10.1994	10.29793	10.1746	9.94468	10.06152	9.91766	10.20994	10.19853	10.19192	10.32915	10.15527	10.2103	10.08144	10.06686	9.88138	10.01786	10.25362	10.17215	10.11311	10.38717	10.39749	10.24465	10.10732	10.34864	10.18825	10.23798	10.14363	10.08228	10.44517	10.32203	10.06491	10.32467	10.30354	10.17891	10.21599	10.17565	9.77588	10.22558	10.33728	10.16997	10.13955	10.26919	10.25965	10.21453
ADPRH	7.38168	7.48994	7.30249	7.39605	7.04951	7.24982	7.36418	7.21353	7.24323	7.31958	7.19648	7.19981	7.40233	7.40042	7.08352	7.22439	7.50889	7.13761	7.39017	7.05624	7.27276	7.35471	7.50619	7.41919	7.62119	7.643	7.1821	7.61926	7.42017	7.40255	7.46469	7.41915	7.41516	7.51108	7.83758	7.51142	7.39375	7.7856	7.50042	7.65312	7.4471	7.04904	7.32241	7.38236	7.403	7.56478	7.26855	7.1887	7.37045
ADPRM	6.99878	6.55791	6.88002	6.92738	7.26965	6.74479	7.06125	6.66882	7.03737	6.8371	6.6562	6.54433	6.65206	6.9463	6.78727	6.6979	6.89251	6.27675	6.8859	7.14323	6.63157	7.12707	6.76869	6.96219	6.8102	7.21621	6.74271	6.78339	6.68491	6.84176	6.81415	6.8382	6.77746	6.80809	6.60552	7.04231	6.62984	6.56256	6.82045	6.82569	6.73614	7.08456	6.98815	6.82556	7.01744	6.62244	7.06057	6.83062	6.48735
ADRA1A	5.3589425	5.3502625	5.2354725	5.3763175	5.3105875	5.30191	5.3430775	5.3922125	5.30751	5.2952375	5.3519525	5.3805475	5.377195	5.2943825	5.2824775	5.227525	5.3454425	5.321655	5.3424475	5.2982025	5.29587	5.2798575	5.2392325	5.2423975	5.2731775	5.27354	5.27211	5.252635	5.4066975	5.3067425	5.44241	5.42878	5.3516125	5.4072	5.3687175	5.39884	5.34355	5.30391	5.365065	5.3484	5.29212	5.3967975	5.301955	5.39775	5.31973	5.44622	5.33231	5.317425	5.4095525
ADRA1B	5.51215	5.20707	5.22921	5.44529	5.20435	5.22241	5.38454	5.41753	5.21537	5.15051	5.17148	5.49122	5.32995	5.06136	5.19609	5.31586	5.30112	5.2662	5.13361	5.43998	5.2522	5.37252	5.47783	5.28722	5.26024	5.35755	5.43907	5.38045	5.51511	5.22936	5.19637	5.39889	5.33232	5.33063	5.49506	5.35964	5.28207	5.30454	5.42949	5.40793	5.37692	5.36476	5.40979	5.16214	5.35977	5.34183	5.13426	5.38024	5.32114
ADRA1D	5.430455	5.3838	5.431925	5.477145	5.34946	5.5456	5.530275	5.440155	5.37326	5.45983	5.398905	5.51348	5.528965	5.384515	5.4035	5.173765	5.562615	5.453515	5.434025	5.60195	5.47121	5.389795	5.464035	5.35363	5.355985	5.46508	5.459725	5.475535	5.57041	5.544925	5.435615	5.518475	5.636275	5.574265	5.49163	5.420395	5.418155	5.48357	5.422455	5.68652	5.400175	5.52016	5.49867	5.4205	5.4268	5.5018	5.47518	5.562935	5.433635
ADRA2A	5.4302	5.35274	5.54404	5.49122	5.33438	5.54081	5.68241	5.42831	5.28667	5.41513	5.39547	5.38647	5.36463	5.36417	5.3644	5.35781	5.35487	5.27984	5.21641	5.20656	5.36434	5.19673	5.40131	5.44504	5.35334	5.27409	5.29315	5.33726	5.37683	5.30026	5.4489	5.47198	5.19453	5.36326	5.29316	5.49352	5.23318	5.40056	5.34481	5.37455	5.35009	5.58298	5.27007	5.22104	5.29006	5.37215	5.43864	5.37848	5.39268
ADRA2B	6.91958	6.78751	6.47097	6.64743	7.02745	6.85112	6.68573	6.93883	6.87939	6.54683	6.84921	7.00482	6.84755	6.63264	6.84711	6.97442	7.13342	6.95899	6.81883	7.08085	6.88273	6.81118	6.95429	6.74611	6.97493	6.9269	6.69792	6.72024	6.98233	6.76587	6.81645	6.88156	6.96124	7.02956	6.87162	6.91686	6.85918	6.91467	6.95149	6.82607	6.76943	7.05958	7.1745	6.86576	6.72743	7.05635	6.84356	6.85576	6.87
ADRA2C	6.34044	6.14472	6.23127	6.13517	6.72871	6.37086	6.24825	6.48611	6.38264	6.18397	6.41145	6.27561	6.7958	6.32065	6.54367	6.40518	6.99165	6.54556	6.24436	6.74661	6.40981	6.37961	6.6732	6.17593	6.23114	6.36191	6.05198	6.3111	6.40818	6.74015	6.54197	6.65009	6.71603	6.72673	6.42143	6.50943	6.11789	6.52631	6.47205	6.66647	6.29232	6.65422	6.30123	6.13961	6.1714	6.74759	6.19237	6.23717	6.21731
ADRB1	5.0906	5.08753	4.89247	4.97965	4.95952	5.01363	5.0741	5.15585	5.04544	4.98813	5.0304	5.18433	5.06356	5.0256	5.06898	5.0015	5.03876	5.10334	5.04903	5.25803	5.13648	5.03014	5.09614	5.10828	5.08134	5.07204	5.19948	5.05707	5.08972	5.12481	5.04541	5.20489	4.96424	5.15232	5.13391	5.34742	5.00208	5.16941	5.16863	5.27477	5.07426	5.0927	5.14089	5.13554	5.14775	5.17369	5.13765	5.25424	5.10501
ADRB2	8.48263	8.73093	10.08686	7.97116	8.70847	8.19771	8.11883	8.84377	8.9717	9.31614	9.4162	8.53675	8.30793	8.71305	8.44389	8.5171	8.39882	7.74914	8.87603	8.55161	8.19331	9.01876	8.50632	8.12272	8.29969	8.73514	8.75471	9.29991	8.36615	9.04505	7.89359	8.01321	7.82027	8.0078	8.46263	8.22449	8.41642	8.60128	8.69789	8.7319	8.24502	7.8278	8.26176	9.04715	8.55651	7.84519	8.18064	7.63395	8.44406
ADRB3	6.52003	6.596685	6.53578	6.593185	6.740775	6.487135	6.64682	6.63242	6.64339	6.580175	6.47877	6.55292	6.61256	6.544075	6.594665	6.53319	6.75128	6.4598	6.50404	6.6065	6.497355	6.603105	6.59911	6.55706	6.54154	6.553105	6.518875	6.480315	6.724775	6.673625	6.559855	6.645515	6.53566	6.69532	6.68627	6.66662	6.49785	6.709395	6.64814	6.58461	6.53405	6.648345	6.69009	6.58737	6.554015	6.67151	6.52391	6.59416	6.6022
ADRBK1	8.60323333333333	8.86913333333333	8.34308666666667	8.50623666666667	7.98955666666667	8.67883	8.64862333333333	8.71465333333333	8.55928	8.34940666666667	8.23940333333333	8.59360333333333	8.90308	8.48477	8.4811	8.65943333333333	9.09046333333333	8.76349333333333	8.18065	8.42283333333333	8.65426333333333	8.61665666666667	8.44964666666667	8.27082	8.58	8.65338333333333	8.46688	8.46805	8.7945	8.94239333333333	8.85205333333333	9.01225	9.11883	8.90916333333333	8.95628	8.80555333333333	8.34533	8.84008333333333	8.86316666666667	9.10385333333333	8.36082	8.14088333333333	8.13998666666667	8.63828666666667	8.56598333333333	8.77156333333333	8.41725666666667	8.27829666666667	8.55719
ADRBK2	7.81066	7.15063	7.54401	7.394605	7.14282	7.266805	7.47359	7.171	7.26354	7.773065	7.57241	7.3989	7.17194	7.46293	7.46767	7.24945	7.143695	7.650535	7.48392	7.44486	7.303015	7.174165	7.39542	7.4632	7.230735	7.33933	7.43999	7.488185	7.28541	7.42085	7.21456	7.235205	7.193835	7.271415	7.45719	7.17776	7.316775	7.476555	7.329065	7.278585	7.17322	7.36872	7.240605	7.360255	7.38595	7.37202	7.453445	7.47288	7.266295
ADRM1	8.2224	8.70285	8.0983	8.30389	7.27497	8.67525	8.32254	8.18733	8.02907	8.11547	7.69406	8.14871	8.58189	8.30617	7.87856	8.31486	8.21146	8.57511	7.84483	8.23034	8.46045	8.43572	8.33624	8.06453	8.49156	8.23726	8.36956	8.22032	8.62969	8.47007	8.06246	8.61273	8.50802	8.6104	8.77565	8.88016	8.20596	8.66582	8.599	8.32276	8.25236	7.24272	8.05333	8.60333	8.36245	8.2724	8.18204	8.39157	8.41247
ADSL	9.07829	8.856575	9.013005	9.18411	8.877085	9.01916	9.067935	9.052035	9.11384	9.41109	9.18037	9.044305	8.889285	9.163225	9.174825	9.31399	9.04624	9.096775	9.340625	9.127725	8.90214	9.286315	9.29419	9.18737	9.32386	9.25877	9.16947	9.199525	9.14451	9.1777	8.958405	9.105755	8.908695	9.127235	9.00928	9.314245	9.45203	9.171565	9.07874	8.891725	9.5184	8.997935	9.435955	9.27482	9.2593	9.068825	9.43604	9.43934	9.42756
ADSS	8.26712	8.11526	8.77793	8.58296	8.64898	8.067	7.88216	8.31274	9.04992	8.63759	8.51626	8.19735	8.31874	8.7203	8.70865	8.47279	8.02208	7.89154	8.7301	8.5996	8.33623	8.59964	8.43893	9.0317	8.28662	8.69512	8.5208	8.61076	7.95791	8.2255	7.95664	8.38135	7.83409	7.8527	8.10221	8.40442	8.41795	8.2218	8.23832	7.68916	8.09151	8.46782	7.9204	8.62374	8.16245	8.13139	8.29018	8.26101	8.61984
ADTRP	6.93583	6.79605	6.53812	7.00791	6.7609	6.79697	6.88281	6.94841	6.74411	6.77804	6.66955	6.67584	6.98513	6.5347	6.57779	6.77468	6.64096	6.63468	6.65506	7.09651	6.70845	6.63028	6.30879	6.76186	6.63843	6.89025	6.70296	6.68625	6.52225	6.70399	6.93687	6.68622	6.71295	6.63745	6.66718	6.98783	6.70795	6.60273	6.89949	6.75397	6.69212	6.64992	6.45548	6.62721	6.56845	6.62059	6.64706	6.24687	6.7844
AEBP1	7.04311	6.98908	6.78564	6.94747	7.15952	6.86677	7.31194	7.10037	7.28069	6.79804	6.7948	7.08745	7.19391	7.02887	7.05106	6.9731	7.16038	7.19469	6.91621	7.14877	7.19525	6.96966	6.88372	7.06474	6.8936	7.29012	6.86868	6.95808	7.54702	7.38522	7.29855	7.53617	7.30218	7.389	7.13783	7.26051	6.87868	7.12339	7.03127	7.11242	6.73083	7.12776	7.15456	7.09343	6.9217	7.3451	6.893	7.05709	7.04711
AEN	6.29824	5.91603	6.18586	6.43817	6.07749	6.04442	6.01999	6.17314	5.98493	6.15804	6.19125	6.16883	6.22194	6.17813	6.249	6.38836	6.75589	6.31041	6.2407	6.16454	6.2756	6.16254	6.31691	6.12115	6.24142	6.36815	6.02605	6.10191	6.43613	6.35526	6.21492	6.30159	6.11708	6.84518	6.58638	6.83821	6.47038	6.46645	6.37001	6.4249	6.70792	5.84478	6.45167	6.081	6.17404	6.3576	6.14856	6.34553	6.52332
AES	7.48929	8.41511	7.40577	7.74049	7.12297	8.2337	7.56396	7.58312	7.96499	7.55262	7.80519	7.36086	8.11187	7.87086	7.91703	7.84131	8.02214	8.66774	7.70796	7.5759	7.9483	7.82855	8.03848	7.49639	7.87863	7.55123	7.7747	7.75934	7.58684	8.22399	7.79944	8.70183	8.9881	8.30149	8.16955	7.95183	7.39394	7.93219	8.09381	8.32439	7.64151	6.9763	7.4278	7.93326	7.51591	7.9779	7.28553	7.37854	7.53542
AF007147	6.72111	6.50763	6.36912	6.46449	6.53464	6.60874	6.73354	6.52007	6.49491	6.65581	6.36996	6.83722	6.65011	6.9222	6.89331	6.64219	6.65523	6.90515	6.44752	6.67362	6.58636	6.59839	6.15929	6.44108	6.27706	6.6019	6.25847	6.30893	6.48067	6.60359	6.90441	6.81365	6.72413	6.69215	6.56981	6.33354	6.4091	6.53844	6.53623	6.56485	6.81403	6.67078	6.42232	6.60514	6.51705	6.33594	6.40707	6.45067	6.65862
AF070581	5.09825	4.94505	4.89431	4.85466	4.79961	5.01802	4.97589	4.94292	4.8302	4.95024	4.94638	4.86113	4.84638	4.90099	4.86381	4.87777	4.85723	4.89132	4.84567	4.87349	4.83897	4.87549	4.79972	4.87344	4.81741	4.84279	4.87281	4.8582	4.92413	4.85146	4.84902	4.88787	4.76517	4.96653	4.8519	4.87427	4.8951	4.79921	4.81087	4.86946	4.88279	4.85268	4.90715	4.8881	4.88042	4.86423	4.86097	4.94513	4.809
AF090939	5.57066	5.56147	5.46349	5.50666	5.50211	5.51479	5.58426	5.65623	5.39802	5.48811	5.43464	5.272	5.61433	5.61824	5.47392	5.5427	5.62678	5.42625	5.46019	5.62136	5.36635	5.41488	5.36219	5.39763	5.31275	5.41871	5.27096	5.31932	5.55021	5.46355	5.51615	5.56141	5.44817	5.34668	5.2979	5.29374	5.51466	5.58019	5.41197	5.40564	5.3404	5.63591	5.17562	5.56511	5.47885	5.59516	5.50426	5.40142	5.33121
AF198444	5.14916	5.13977	5.30147	5.09703	5.10936	5.07283	5.19064	5.13403	5.01626	5.17361	5.28251	5.17324	5.09974	5.10573	5.00891	5.11374	5.21795	5.0776	5.11499	5.03976	5.1574	5.20046	5.16887	5.16892	5.18127	5.19549	5.14691	5.21476	5.18769	5.13303	5.14273	5.04658	5.20912	5.11285	5.20404	5.1976	5.14375	5.13479	5.07821	5.11865	5.14685	5.19216	5.4295	5.1184	5.10988	5.13241	5.23711	5.15545	5.36741
AFAP1	4.66259	4.61267	4.90576	4.72452	4.57775	4.70953	4.7017	4.59861	4.65633	4.70083	4.70392	4.6402	4.71846	4.56112	4.61135	4.76506	4.62015	4.74852	4.67903	4.6229	4.57188	4.65396	4.84034	4.85723	4.62084	4.68088	4.72997	4.60115	4.68433	4.63441	4.67204	4.61133	4.56765	4.65268	4.56112	4.57842	4.67326	4.64694	4.65981	4.60795	4.67707	4.62385	4.75276	4.59285	4.65107	4.64124	4.64702	4.70573	4.52231
AFF1	7.52379666666667	7.23303666666667	7.25923333333333	7.24257	7.33015	7.27670666666667	7.34824666666667	7.29613	7.12385333333333	7.26339	7.38758333333333	7.35561333333333	7.17200333333333	7.42641333333333	7.33351666666667	7.20428333333333	7.21982333333333	7.34225666666667	7.34072	7.26040666666667	7.12596666666667	7.21827333333333	7.22203333333333	7.20729333333333	7.25506666666667	7.29927666666667	7.22407	7.37695666666667	7.45662666666667	7.22152333333333	7.20252	7.26228	7.15908333333333	7.21903333333333	7.20654	7.29171	7.21151	7.28352666666667	7.27266666666667	7.45296333333333	7.37548333333333	7.44010666666667	7.22159	7.30076	7.34293333333333	7.10017333333333	7.25078333333333	7.28046333333333	7.35183666666667
AFF2	6.39579333333333	6.10161333333333	6.00023333333333	6.19233	6.34507666666667	6.14545666666667	6.27728	6.31935666666667	6.26197	6.10779	6.14005	6.40198666666667	6.16582666666667	6.10952	6.10788	6.10105333333333	6.28065	6.17251	5.92575666666667	6.06438333333333	6.23873	6.06674666666667	6.16733666666667	6.14428	6.10039	6.25024666666667	6.04295	6.23545666666667	6.20921333333333	6.22303333333333	6.28366	6.32429666666667	6.27495	6.19685666666667	6.23385666666667	6.18301	6.24355666666667	6.31255	6.23102	6.17970333333333	5.96161666666667	6.35237666666667	6.22592666666667	6.15914333333333	6.14698666666667	6.19205	6.15756333333333	6.12320666666667	6.2852
AFF3	5.25915	5.41667	5.266245	5.31159	5.46771	5.212395	5.30264	5.373135	5.39747	5.345605	5.387985	5.24872	5.39115	5.343215	5.33916	5.385075	5.44754	5.364695	5.28705	5.32859	5.358875	5.299175	5.307435	5.29093	5.39517	5.29767	5.277825	5.32477	5.44897	5.398495	5.46078	5.622085	5.54032	5.440255	5.34964	5.40439	5.347615	5.41836	5.41154	5.414645	5.496435	5.330925	5.44769	5.33844	5.39706	5.49721	5.464	5.181605	5.41358
AFF4	5.90108	5.67037	5.7059	5.8021	5.5247	5.62263	5.77461	5.88323	5.36642	5.69952	5.54526	5.78342	5.58281	5.72736	5.64149	5.49209	5.58615	5.57856	5.61701	5.67827	5.64163	5.45713	5.56552	5.76944	5.65966	5.54292	5.57307	5.72792	5.52199	5.59821	5.58179	5.42205	5.86904	5.90971	5.39636	5.71971	5.65053	5.74302	5.63768	5.65367	5.50533	5.83688	5.56104	5.59368	5.65807	5.71781	5.65925	5.60396	5.62611
AFG3L2	7.36146	7.52597	7.57406	7.59939	7.49558	7.57892	7.46004	7.73214	7.69875	7.56824	7.38588	7.47097	7.43353	7.56392	7.67558	7.69405	7.36165	7.6365	7.58531	7.79132	7.44516	7.54602	7.47101	7.54131	7.39558	7.72532	7.53206	7.56679	7.43303	7.66139	7.4625	7.81824	7.70085	7.70195	7.74004	7.57446	7.58913	7.70007	7.38039	7.43563	7.44113	7.54619	7.56109	7.44447	7.50886	7.74823	7.54751	7.36945	7.58751
AFM	5.34487	5.37319	5.41834	5.33371	5.32408	5.34357	5.41455	5.46825	5.30215	5.25773	5.38903	5.51652	5.22595	5.34629	5.30113	5.28043	5.20626	5.33739	5.31264	5.18506	5.3064	5.28793	5.3758	5.24075	5.37154	5.30111	5.25525	5.31215	5.27812	5.33884	5.25982	5.14259	5.34988	5.24717	5.348	5.42431	5.39444	5.33236	5.45671	5.25808	5.41071	5.23762	5.1408	5.44171	5.3535	5.29042	5.24822	5.61411	5.5419
AFP	5.58632	5.5568	5.60799	5.65675	5.64286	5.65305	5.53066	5.58138	5.55056	5.59715	5.60869	5.7363	5.53295	5.62079	5.59402	5.59369	5.53292	5.5164	5.49398	5.61249	5.51722	5.60512	5.60299	5.60196	5.59038	5.52634	5.56611	5.74208	5.62988	5.68645	5.69763	5.87225	5.59478	5.66545	5.60339	5.51574	5.632	5.77673	5.61716	5.6544	5.5347	5.66354	5.86728	5.68319	5.77451	5.64461	5.61643	5.62336	5.59119
AFTPH	9.99056	10.04716	10.00759	9.86413	9.74608	9.91587	9.62914	9.95335	9.8012	10.10617	10.00243	10.40457	10.01604	9.89424	9.96237	10.0357	9.51088	9.96129	10.03356	9.87046	9.83586	9.89924	9.84013	9.94914	9.69939	9.93889	9.81781	9.86196	10.03114	9.81483	9.71567	9.71778	9.73966	9.95576	9.92847	9.81969	10.02457	9.77441	9.93408	9.82113	9.93765	9.81451	10.29519	10.02485	10.04694	9.89386	9.93013	10.09159	10.11285
AGA	6.23115	6.88354333333333	7.27573333333333	6.49604	7.55614666666667	6.73963333333333	7.26477	6.65059	7.33686	7.69319666666667	6.59651666666667	7.22138	6.92242	6.69593	6.88021666666667	7.28140333333333	6.81198666666667	6.62397	7.18768	6.76849666666667	6.99817666666667	7.25623666666667	7.25083666666667	8.03802	7.44175333333333	6.74826	7.36085	7.03062333333333	6.82692666666667	6.40871	6.16744666666667	6.49294666666667	7.03572	6.83663	6.93092333333333	7.02408	7.14967	6.73546333333333	6.24355666666667	6.17903666666667	7.56964	7.41364333333333	7.51415333333333	6.46635	7.13628	7.16567	7.41090666666667	6.85657333333333	7.43825
AGAP1	5.89998	5.81129	5.7063	5.73869	5.90023	5.63487	5.78452	5.98298	5.72088	5.8949	5.98814	6.08559	5.81526	5.70117	5.6854	5.56376	5.85714	5.78402	5.64901	5.7677	5.80238	5.63264	5.59912	5.62363	5.71527	5.7436	5.63124	5.78306	5.62916	5.69763	5.79829	5.69098	5.5883	5.74497	5.66725	5.84545	5.75102	6.02153	5.79216	5.90472	5.76296	5.78533	5.98043	5.59069	5.61427	5.74024	5.83223	5.9113	5.83416
AGAP2	6.13762	6.05918	5.948705	6.014325	6.134365	6.119785	6.069695	6.32704	6.061085	6.027765	6.006	6.106135	6.3558	6.10209	6.167535	6.14708	6.48744	6.14247	6.13453	6.126325	6.06756	6.143935	6.12177	5.96712	6.09525	6.11697	6.11562	6.12935	6.267515	6.313625	6.293785	6.33565	6.304555	6.359805	6.24505	6.115965	6.196905	6.213925	6.17275	6.27371	6.04805	6.211885	6.054485	6.27508	5.88375	6.429205	6.03856	6.1677	6.12027
AGBL2	5.28297	5.29735	5.29117	5.24897	5.31691	5.30452	5.22872	5.43473	5.09663	5.04676	5.33068	5.15863	5.26938	5.18548	5.23545	5.35088	5.30572	5.17932	5.26507	5.3643	5.29944	5.3116	5.36023	5.19501	5.33	5.31918	5.07254	5.25762	5.31138	5.25994	5.26507	5.34664	5.31329	5.28989	5.37303	5.35722	5.20341	5.28796	5.33414	5.30422	5.12708	5.43444	5.46531	5.26877	5.19104	5.25858	5.33217	5.33025	5.30301
AGBL3	4.7225	4.66435	4.78121	4.74643	4.71535	4.7624	4.87682	4.7904	4.72292	4.77343	4.80604	4.77263	4.73601	4.8528	4.76278	4.71056	4.72033	4.78398	4.82671	4.92272	4.70726	4.71494	4.70761	4.68232	4.70728	4.72757	4.72841	4.72722	4.68349	4.72499	4.71427	4.76147	4.73108	4.68354	4.69231	4.78276	4.71984	4.83856	4.7793	4.68585	4.68074	4.78351	4.71179	4.67759	4.58407	4.69377	4.54948	4.72793	4.73001
AGBL5	7.09462	7.0653	6.82979	6.81874	6.62273	7.05146	6.87463	6.90771	6.86313	6.58568	6.7692	7.0748	6.98199	6.78548	6.86436	7.13869	6.80853	6.90099	6.9005	7.10141	6.86431	6.87941	6.8252	6.82569	6.85748	6.93855	6.86325	6.89839	6.87661	6.82949	6.85387	7.17737	7.01993	7.11537	7.18818	6.96644	6.91012	7.0081	7.18458	6.91236	6.84708	6.86406	7.01811	6.88984	6.85971	6.76348	6.90901	7.14982	7.05383
AGER	5.807	5.906545	5.696325	5.637795	5.732015	5.76575	5.80814	5.881675	5.883665	5.547835	5.553415	5.768015	5.983065	5.744655	5.954925	6.000335	6.134385	6.01881	5.74774	6.10215	5.955255	5.93036	5.953505	5.75398	5.813585	5.72658	5.86042	5.83612	6.15232	6.048515	5.965465	6.258945	6.386135	6.09912	6.24318	5.965675	5.788545	5.960965	5.9656	6.064465	5.833585	5.78845	5.717545	5.879825	5.6586	6.08127	5.71259	5.803285	5.82157
AGFG1	7.453555	7.5054	7.6399325	7.4919825	7.3199675	7.506125	7.386835	7.325105	7.6669425	7.818675	7.5538225	7.44095	7.42919	7.56306	7.67301	7.3910775	7.37488	7.4132775	7.6158675	7.508555	7.368585	7.5710175	7.73565	7.93134	7.5458025	7.80376	7.610335	7.64522	7.4005225	7.376835	7.6563025	7.427835	7.4779675	7.4016925	7.5987	7.434185	7.62982	7.5770175	7.5172125	7.434415	7.4131325	7.50368	7.5112575	7.45179	7.436575	7.4404875	7.60169	7.5962925	7.4596925
AGFG2	6.164464	6.08658	6.147774	6.122484	6.13093	6.133632	6.225688	6.149638	6.106148	6.104498	6.088034	6.227136	6.154482	6.170582	6.058006	6.07311	6.202136	6.061348	6.074808	6.106394	6.10841	6.151694	6.155698	6.055254	6.09087	6.214208	6.034064	6.092912	6.271346	6.253992	6.170506	6.328852	6.174974	6.100244	6.263802	6.259234	6.243346	6.291784	6.14882	6.189982	6.104198	6.172218	6.204016	6.116466	6.072392	6.175054	6.115648	6.106468	6.16417
AGGF1	6.50830333333333	6.48222666666667	6.79728666666667	6.64063333333333	6.62581666666667	6.41394	6.60233333333333	6.36238333333333	6.50593	6.67234	6.52285666666667	6.49144	6.33773666666667	6.54729	6.54007666666667	6.60757	6.20428333333333	6.28724	6.60417666666667	6.48699666666667	6.44929333333333	6.58250333333333	6.72629666666667	6.6769	6.62060666666667	6.66822333333333	6.81464333333333	6.55981	6.47182	6.53385666666667	6.58631333333333	6.47849333333333	6.34957666666667	6.43564	6.42925666666667	6.42206333333333	6.67033	6.55596	6.52714666666667	6.34198	6.56197	6.55013666666667	6.67529666666667	6.56673666666667	6.51900666666667	6.53241	6.65999666666667	6.72506666666667	6.56525666666667
AGK	6.97618	6.995685	7.07515	7.018225	7.30895	6.884465	7.189265	7.024435	7.08629	7.150275	7.08166	7.094765	6.821975	7.010525	7.103565	6.987245	6.88732	6.696355	7.268785	6.943055	7.070645	6.991725	7.07217	7.03036	7.09121	7.15154	6.975655	6.92248	6.804	7.117005	6.85893	6.75295	6.912945	6.81239	6.96605	7.125255	7.046985	7.020575	6.84785	6.92653	7.73457	6.93479	6.927415	6.963075	7.08255	6.9092	7.2192	6.9876	7.047785
AGL	6.60487	6.0503	6.79055	6.48023	7.03193	6.37777	6.57441	6.63062	6.42467	6.72719	6.66454	6.57566	6.13641	6.61661	6.82372	6.41995	5.99161	6.5892	6.65659	6.33405	6.3358	6.24639	6.5869	6.88949	6.4475	6.18088	6.46013	6.48236	6.21561	6.31741	6.07617	5.94602	5.92085	5.92519	6.03273	6.28023	6.50595	6.1526	6.11625	5.90988	6.84768	6.76597	6.31044	5.96202	6.56798	6.09519	6.35771	6.78158	6.56829
AGMAT	5.961505	5.690985	5.67416	5.78351	5.922025	5.68572	6.02364	6.0893	5.73003	5.74193	5.755825	6.057315	5.742915	5.649275	5.68141	5.79959	5.868925	5.68224	5.70384	5.838035	5.676225	5.68815	5.722455	5.720785	5.726325	5.776455	5.72711	5.777705	5.86606	5.90286	5.89671	5.616855	5.730085	5.72437	5.82819	5.760715	5.776305	5.820795	5.806525	5.81555	5.799385	5.876725	5.684205	5.856445	5.8268	5.7263	5.98169	5.81477	5.78923
AGO1	8.74725	8.26847	7.98823	8.53484	7.95102	8.516	8.53467	8.05157	8.01192	8.34031	8.34475	7.9178	8.32656	8.46776	8.28655	8.31392	8.50769	8.34594	8.36479	7.84333	8.2839	8.11005	8.0917	8.09513	8.36522	8.12933	8.22432	8.31052	8.22318	7.94293	8.11068	8.08061	7.99216	8.2706	8.09847	7.86989	8.41841	8.06424	8.19495	7.94488	8.22205	7.8417	7.97444	8.22426	8.13136	7.53605	8.56391	8.39425	8.24661
AGO3	6.51007	5.77972	6.00738	5.9342	5.56716	5.98983	5.65161	5.5705	5.64189	6.79609	5.87396	5.97035	5.55426	6.30004	6.04699	5.5297	5.76834	6.01215	6.54352	5.74961	5.70353	5.69656	5.86175	5.82575	6.08929	5.89044	5.91631	6.09184	5.79451	5.76555	5.73066	5.86898	5.73166	5.79575	6.06082	5.96763	5.72144	6.05404	5.85946	5.71574	5.85937	5.6864	5.99257	6.094	5.97491	5.77423	5.92694	5.78427	5.95071
AGO4	7.00632	7.0414	7.59337	7.33039	7.27711	7.29198	7.16345	7.03649	7.37388	7.06125	7.14832	7.05132	7.02639	7.3073	7.41688	6.99374	6.77812	6.92089	7.00805	7.16522	7.11286	7.27518	7.15605	7.36643	7.11399	7.23712	7.35937	7.21547	6.95174	7.03521	7.15625	7.32824	7.23865	6.68998	7.25556	6.69601	7.17815	6.76069	7.39246	7.16021	7.04277	7.07719	7.53019	7.31543	7.0388	6.70768	7.25634	6.93291	7.01354
AGPAT1	7.90619	8.87673	7.99242	8.026055	8.012855	8.700905	8.19759	8.327905	7.89341	8.109705	8.117435	8.19591	8.55247	8.17575	8.075315	8.262505	8.50151	8.7558	7.84846	7.91662	8.60215	8.168245	8.265855	7.909195	8.100865	7.978175	8.038615	8.01768	8.460925	8.35486	8.431585	8.836345	8.711115	8.73647	8.82503	8.371055	8.17987	8.48343	8.63544	9.0219	8.096935	7.91961	8.2679	8.52511	8.151085	8.229915	7.90127	8.1542	8.2931
AGPAT2	7.862395	8.048635	7.85009	7.80408	7.758965	7.886035	8.065565	7.986915	8.000335	7.739665	7.658065	7.881495	8.081265	7.84031	7.855925	7.916795	8.31961	8.10111	7.69732	8.16133	8.00457	8.053845	7.96275	7.913425	7.9875	8.063475	7.922045	7.942855	7.91655	8.25355	8.23249	8.283655	8.44765	8.168675	8.15773	8.103435	7.685345	8.08161	8.20198	8.233445	7.5013	7.95118	7.582735	7.872405	7.78157	8.22744	7.78304	7.82313	7.70564
AGPAT3	7.24731	7.68255	7.53122	7.40549	7.19936	7.51193	7.38521	7.46195	7.44363	7.39305	7.16488	7.31264	7.54229	7.3962	7.2321	7.26834	7.75764	7.36722	7.19042	7.39502	7.40087	7.61994	7.13161	7.2479	7.53562	7.52489	7.50016	7.42264	7.49409	7.388	7.69778	7.47377	7.13959	7.62667	7.3919	7.77941	7.20225	7.42418	7.45408	7.63626	7.00622	7.27122	6.7199	7.51038	7.37923	6.95965	7.27865	7.29726	7.13485
AGPAT4	6.11255	6.0162	5.73592	6.15131	5.9482	6.04613	6.18978	5.88323	6.10751	6.10183	5.85004	5.86264	6.08834	6.04009	6.15509	5.97736	5.91879	5.80525	5.82356	6.36237	6.06911	6.0603	5.96951	6.15505	6.29653	6.00264	6.08313	6.0198	6.10414	6.15486	6.05807	6.26204	5.93738	6.18848	6.01619	5.92658	6.07174	6.06402	6.06769	5.94604	5.75884	6.24809	6.318	6.29354	6.15525	5.93201	5.97188	5.92509	6.08631
AGPAT5	7.0724	6.9122	7.36364	7.59537	8.02251	7.26251	7.26504	7.18331	7.31126	7.40163	8.0105	7.40297	6.84259	7.65858	7.58967	7.6611	7.24112	7.2266	7.92728	7.29227	7.07551	7.46955	7.18244	7.58428	7.16191	6.98519	7.32751	7.533	6.87393	6.96989	6.71193	6.98188	6.63782	7.07177	6.9334	6.93584	7.66232	6.8442	6.92711	6.99341	7.91037	7.47819	7.44459	7.25829	7.43216	6.73519	7.91197	7.30605	7.43484
AGPS	7.00441	7.31782	7.40694	7.1522	6.94233	7.10387	7.1619	7.40772	7.30903	6.82749	7.24245	7.33928	7.23201	7.63808	7.59417	6.98935	7.15038	6.72079	7.56807	7.94903	7.25531	7.87138	7.31234	7.98073	7.47438	7.37985	7.73242	7.808	7.13103	7.31981	7.09175	7.21186	7.17205	7.55477	7.3501	7.88146	7.14869	7.24815	7.36695	7.05036	7.35635	7.72798	7.19796	7.41432	6.97765	7.27146	7.50393	7.17038	6.93044
AGR2	6.21223	6.4496	6.1536	6.1719	6.14207	6.19717	6.41152	6.32999	6.14317	6.14466	6.14232	6.32808	6.16792	6.07575	6.05113	6.14817	6.09883	6.20668	6.09871	6.03046	6.16365	6.07113	6.14946	6.25143	6.12539	5.98615	6.24974	6.13484	6.11951	6.16407	6.08773	6.16294	6.20525	6.19665	6.12992	6.18031	6.09826	6.25225	6.2154	6.29214	6.14455	6.26615	6.16152	6.08064	6.15345	6.12973	6.1821	6.27933	6.08955
AGRN	6.8120975	6.8795375	6.8258125	6.7378425	7.044655	6.8021375	7.0211425	6.96454	6.7766025	6.7710375	6.87217	6.9448175	7.1416025	6.786265	6.819585	6.8532475	7.48606	6.8993175	7.04032	6.9557025	6.8344925	6.9059025	6.9550725	6.7257425	6.890825	6.9506925	6.9336725	6.77132	6.9596125	7.15344	7.128535	7.053375	7.080305	7.233785	7.0773775	7.18642	6.899055	7.0398125	7.0098475	7.095605	6.83877	6.8035725	7.0383325	6.899575	6.9027125	7.1868575	6.93365	6.8065175	6.894195
AGRP	6.59293	6.40427	6.16417	6.43237	6.30852	6.26254	6.39768	6.28438	6.25786	6.27845	6.44051	6.4084	6.43285	6.55804	6.21648	6.37472	6.33781	6.24846	6.28017	6.54887	6.27521	6.32758	6.3961	6.37112	6.14993	6.3473	6.45639	6.42697	6.5398	6.43756	6.47625	6.4863	6.23765	6.34892	6.38192	6.43765	6.27576	6.46205	6.47584	6.53063	6.20532	6.46818	6.1021	6.28907	6.36671	6.55798	6.52723	6.228	6.24384
AGT	6.78074	6.6419	6.62661	6.43358	6.41812	6.53487	6.69451	6.94199	6.44549	6.4555	6.50386	6.83376	6.49458	6.42454	6.77531	6.2982	6.80827	6.42805	6.38227	6.5591	6.80092	6.44397	6.5606	6.68452	6.60621	6.55042	6.25197	6.56237	6.7885	6.8316	6.66961	6.57378	6.51144	6.57304	6.35785	6.5356	6.7321	6.81482	6.57186	6.66105	6.44619	6.69913	6.61644	6.38581	6.65778	6.6466	6.51594	6.79275	6.5726
AGTPBP1	8.13947	8.08105	8.579195	8.434445	8.863765	8.217785	8.264475	8.07819	8.353995	8.437765	8.386685	8.51771	7.915025	8.267235	8.544315	8.25835	7.98207	8.080745	8.210315	8.007015	8.06936	8.21728	8.52267	8.483605	8.203945	8.393465	8.33608	8.338445	8.102585	8.13242	8.20837	8.26571	8.189125	7.82329	8.165055	7.608885	8.388505	8.206855	8.244985	7.810445	8.14142	8.511815	8.487755	8.26229	8.148975	8.23633	8.36668	8.628015	8.37606
AGTR1	5.919245	5.93456	5.83439	5.836125	5.756855	5.763705	5.885925	5.84735	5.718615	5.854475	5.79743	6.015305	5.788285	5.83173	5.664135	5.672595	5.82984	5.71769	5.7966	5.889935	5.791455	5.80401	5.7781	5.742655	5.79625	5.76164	5.82012	5.880495	5.96633	5.77522	5.83437	5.88311	5.750135	5.83211	5.754095	5.989745	5.934465	5.781885	5.85527	5.86345	5.849	5.73871	5.86855	5.84105	5.81679	5.832885	5.83396	5.90616	5.87023
AGTR2	5.60357	5.49071333333333	5.53650333333333	5.46507666666667	5.46634	5.49693333333333	5.48695666666667	5.45433666666667	5.47243666666667	5.47935	5.39321333333333	5.57323666666667	5.45116	5.44410666666667	5.36917333333333	5.50400333333333	5.47380333333333	5.27332333333333	5.39434333333333	5.45209666666667	5.37361666666667	5.47121333333333	5.44944	5.49136	5.41965666666667	5.47667333333333	5.43348333333333	5.41292666666667	5.36825666666667	5.44671666666667	5.38807333333333	5.43384	5.42624	5.39080333333333	5.43394333333333	5.52193	5.40773666666667	5.49763333333333	5.42945666666667	5.41621333333333	5.42959	5.67430333333333	5.45877	5.47167666666667	5.43679333333333	5.40676	5.35905	5.34037333333333	5.58483333333333
AGXT	5.62361	5.54450333333333	5.57221666666667	5.51577333333333	5.55269333333333	5.54598	5.69851666666667	5.67326666666667	5.60948	5.55673666666667	5.54731666666667	5.48372666666667	5.65002333333333	5.52622	5.46938333333333	5.62695333333333	5.59282666666667	5.56392666666667	5.47402333333333	5.65919	5.58326666666667	5.58994	5.60361	5.53315333333333	5.61700333333333	5.74073	5.60286666666667	5.54578333333333	5.68385666666667	5.64739666666667	5.65523333333333	5.75401	5.70059	5.67472	5.73830666666667	5.71495	5.59580666666667	5.74229666666667	5.72407	5.70826	5.52341666666667	5.68298333333333	5.65843333333333	5.63012666666667	5.56770333333333	5.72092	5.65393333333333	5.58372	5.70265666666667
AHCTF1	5.65605	5.44723	5.63776	5.43513	5.93778	5.60087	5.36489	5.52684	5.63997	5.73042	5.64985	5.47329	5.52251	5.52106	5.52697	5.44681	5.31785	5.58306	5.69021	5.76906	5.704	5.35292	5.66349	5.75322	5.67896	5.49856	5.72284	5.66374	5.47211	5.33381	5.48557	5.49518	5.43257	5.43265	5.34782	5.49766	5.46612	5.26348	5.52219	5.30004	5.59685	5.68812	5.85849	5.39052	5.4258	5.64008	5.44241	5.5456	5.5068
AHCY	6.67053	7.6348	7.01933	7.57816	7.08878	7.62337	7.44144	7.33965	7.17585	7.1716	7.56738	7.50196	7.69245	7.6556	7.29217	7.91518	7.45181	7.44781	7.51296	7.14333	7.54835	7.75606	7.31155	7.29175	7.45304	7.33487	7.4608	7.16546	7.30414	7.35416	7.17482	7.86007	7.3595	7.65386	7.37502	7.6693	7.34055	7.30152	7.46442	7.50799	7.54668	7.2207	6.96333	7.62286	7.28605	7.5057	7.57759	7.15226	7.34088
AHCYL1	7.515185	7.920545	7.6076725	7.696085	7.556805	7.86229	7.545015	7.4336975	7.31048	7.8514625	7.83166	7.6291475	7.5525625	7.7519975	7.7972725	7.901015	7.4956475	7.7599575	7.66796	7.19494	7.6745775	7.8596975	7.7043225	7.69818	7.635465	7.5523075	7.801755	7.602085	7.4672925	7.5803725	7.518465	7.65275	7.8239125	7.5465175	7.7983175	7.3735725	7.72317	7.62225	7.80444	7.941905	7.56918	7.486785	7.7320375	7.7872975	7.6058575	7.39703	7.6760275	7.8061275	7.960165
AHCYL2	7.44628	7.328255	7.328945	7.44209	7.355795	7.363505	7.577405	7.6109	7.381835	7.442585	7.330905	7.489565	7.407765	7.38137	7.349065	7.19805	7.42507	7.41973	7.2298	7.42195	7.5419	7.472255	7.56069	7.4132	7.58231	7.504695	7.49325	7.46476	7.48237	7.39526	7.50766	7.47048	7.385565	7.33238	7.454045	7.386965	7.47181	7.551785	7.464525	7.434525	7.391645	7.608065	7.423985	7.475085	7.46478	7.53111	7.469735	7.45338	7.48395
AHDC1	5.79734	5.80735	5.59689	5.65412	5.72368	5.79272	5.83463	6.05301	5.84824	5.78261	5.60722	5.90681	5.7213	5.72351	5.55428	5.82419	5.76517	5.74254	5.77785	5.8114	5.82156	5.74753	5.93767	5.80979	5.7506	5.91256	5.7087	5.71417	5.99553	6.07699	5.70814	5.93365	5.9589	5.98667	5.80306	5.68572	5.80498	5.89595	5.88582	5.87066	5.75493	5.72288	6.14695	5.98466	5.95222	5.98003	6.1298	5.88961	5.85983
AHI1	5.41147666666667	5.39211333333333	5.57049333333333	5.4513	5.52229666666667	5.41634666666667	5.41814333333333	5.46929333333333	5.35559666666667	5.46813	5.45597	5.48304333333333	5.34985666666667	5.42480666666667	5.41156	5.30318333333333	5.39037	5.42930666666667	5.38044	5.41519666666667	5.41438666666667	5.35642666666667	5.39531	5.36138	5.36637	5.41178666666667	5.34811333333333	5.39908666666667	5.43641	5.38381	5.39913	5.38539	5.29739333333333	5.49759333333333	5.29796666666667	5.42933	5.37293333333333	5.41443333333333	5.37780666666667	5.51324333333333	5.46793333333333	5.42689333333333	5.46081666666667	5.34083333333333	5.45797333333333	5.53828333333333	5.46566	5.47510333333333	5.41678
AHNAK	8.54344	8.34901	8.43843	8.46151	8.35753	8.51715	8.33304	8.46429	8.309625	8.371125	8.50891	8.78774	8.591575	8.646555	8.9644	8.367175	8.74847	8.724405	8.09245	8.32518	8.20743	8.33211	8.591905	8.47978	8.26553	8.46071	8.474485	8.490745	8.605745	8.40724	8.391785	8.67121	8.74215	8.49233	8.67317	8.196585	8.38353	8.576925	8.610145	8.49607	8.5638	8.413215	8.52142	8.554785	8.444855	8.352095	8.35306	8.55337	8.51656
AHNAK2	5.29576	5.29708	5.25396	5.20239	5.37398	5.22207	5.33567	5.39075	5.34559	5.17179	5.18917	5.42348	5.31442	5.21168	5.2846	5.12039	5.30683	5.29364	5.27512	5.2058	5.23723	5.3412	5.16978	5.21183	5.1903	5.4434	5.23523	5.23487	5.39118	5.34666	5.38097	5.35948	5.48127	5.32681	5.38384	5.24316	5.18465	5.31384	5.33378	5.3056	5.18214	5.23498	5.28814	5.27038	5.15461	5.36161	5.2916	5.30159	5.2313
AHR	10.34086	9.72304	9.8014	9.82866	9.58476	9.57584	9.5322	9.37886	9.5455	9.97709	9.67086	9.50565	9.46496	10.04546	9.95688	9.27722	9.66485	9.05612	9.81298	9.33502	9.27286	9.30887	9.7737	9.48446	9.4638	9.10391	9.41397	9.55698	9.10105	9.49051	9.67232	9.37775	9.86465	9.47914	8.89429	8.74489	9.45716	9.38176	9.57922	9.66875	9.38198	10.11149	9.13863	9.33657	9.49495	9.09322	9.28823	9.16062	9.45598
AHSA1	8.85328	8.62969	8.89021	8.72013	8.36036	8.82284	8.50229	8.56501	9.00448	8.78312	8.90838	8.73571	8.86569	9.06536	8.68632	8.6136	8.89924	8.7404	8.76082	8.98209	8.97908	8.74007	8.96805	9.00583	8.93786	8.62736	8.87497	8.91922	8.56668	9.00714	8.37537	8.97366	8.7124	8.57213	8.80835	8.70588	8.97186	8.6398	8.67089	8.77769	9.15482	8.45308	9.05856	8.75726	8.96231	8.48781	9.0738	8.86539	8.92434
AHSA2	7.18825	5.42315	5.67098	5.96827	6.85377	6.36871	6.12114	6.58528	6.16497	5.93323	5.74789	6.21099	6.42295	6.28927	6.84168	7.202	6.24354	6.32352	6.4221	6.08119	6.58196	6.45269	6.28647	6.70715	6.44597	6.43871	6.36115	5.91156	6.64536	6.36899	6.47568	6.71844	6.27773	5.99014	6.46108	6.20606	6.99773	6.24411	6.3035	6.2089	6.88144	6.87661	6.71976	6.35708	6.66474	6.43564	6.23746	6.44587	6.11512
AHSG	5.548085	5.602605	5.64979	5.588335	5.71679	5.55585	5.617645	5.663315	5.677265	5.521965	5.50055	5.579375	5.601905	5.60835	5.62078	5.52408	5.58586	5.58546	5.54522	5.70465	5.59189	5.50552	5.668855	5.660585	5.62532	5.62688	5.64316	5.53641	5.616445	5.635755	5.62884	5.651995	5.63165	5.63176	5.704505	5.55905	5.58141	5.89558	5.56172	5.773205	5.60645	5.66472	5.497605	5.5468	5.53508	5.803455	5.438805	5.51516	5.486055
AHSP	6.54458	6.54335	6.13673	6.43461	6.32758	6.39348	6.69891	6.57267	6.4247	6.40197	6.29374	6.43225	6.7396	6.50964	6.27936	6.5423	6.50051	6.5785	6.40223	6.69359	6.61781	6.43794	6.68379	6.53148	6.6324	6.58659	6.43529	6.71992	6.66996	6.62995	6.73429	6.53507	6.45747	6.84532	6.48195	6.96556	6.53079	6.30484	6.68741	6.63345	6.16487	6.53634	6.56196	6.31602	6.81262	6.56124	6.63398	6.53768	6.4851
AICDA	5.3417	5.43043	5.36881	5.40692	5.41431	5.34547	5.33803	5.46472	5.34379	5.32589	5.50059	5.45145	5.33003	5.43669	5.33151	5.30858	5.42086	5.20263	5.22443	5.33	5.37521	5.33045	5.26142	5.23903	5.29451	5.36894	5.26076	5.35442	5.56363	5.32937	5.40855	5.43927	5.18823	5.54888	5.3226	5.51305	5.32526	5.25486	5.35901	5.40852	5.29281	5.46901	5.36163	5.35155	5.46178	5.3443	5.38401	5.40917	5.29458
AIDA	6.4229	7.13611	7.10385	6.96147	6.98664	7.16812	6.99069	6.95698	7.06651	7.05573	7.62598	6.54928	6.721	7.05703	7.08338	6.91312	6.856	6.76337	7.2804	7.40687	7.28251	7.17835	7.45908	7.43511	7.36252	6.61215	7.20531	7.49803	6.78719	7.02339	6.20438	7.02358	6.91045	6.80708	6.84783	6.64559	7.28574	7.08501	7.00717	7.0571	7.35945	6.92951	7.2841	6.78109	7.38663	6.50559	7.24133	7.18232	7.04548
AIF1	10.988505	11.02279	10.900125	11.026915	10.8740625	11.0955825	10.9370275	11.1210375	11.09125	11.0553675	11.0432475	10.9596475	11.1404225	11.0319625	10.982535	11.0089175	11.2659225	11.103535	11.0595675	11.188275	11.1253325	10.97643	11.017525	10.99762	11.031445	10.9152925	11.022735	11.04819	10.924755	11.060005	11.140365	11.1133875	10.9541275	11.241975	11.2361325	10.78837	10.8833675	11.20963	11.0739175	11.1930875	11.080855	10.8613075	11.2534	10.95161	11.1028575	11.0785575	11.1477825	11.07903	11.2960625
AIFM1	7.57166	7.63608	7.6777	7.69424	7.59833	7.64855	7.5778	7.72494	7.43273	7.68531	7.73621	7.74591	7.79532	7.7078	7.74267	7.95721	7.98256	7.56589	7.60756	7.64517	7.56699	7.76935	7.81514	7.8569	7.59023	7.98603	7.6743	7.81247	7.91048	7.46294	7.50344	7.18364	7.62217	7.7867	7.75383	8.24498	7.78895	7.71212	7.45313	7.6271	8.09085	7.64881	7.40742	7.66239	7.88081	7.56276	8.13983	7.66705	7.77248
AIM1	9.18035	8.95603	8.90895	8.9434	9.21213	8.86509	8.78436	8.58901	9.35036	9.40077	9.44854	9.10529	8.83068	9.44393	9.2006	9.16295	8.76347	8.83308	9.14001	9.09903	8.63106	9.26719	9.09265	9.16378	8.8943	9.18073	9.07925	9.16251	8.5102	8.783	8.59497	8.96157	8.83773	8.73837	9.27549	8.80814	9.04111	9.31307	9.1386	8.75331	8.79562	8.97956	9.28055	8.92569	8.96314	8.58277	9.10399	8.68967	8.9468
AIM1L	6.185105	6.29036	6.1463	6.271115	6.18609	6.2272	6.33932	6.28624	6.316885	6.16781	6.23842	6.315455	6.23052	6.126185	6.31662	6.202305	6.26087	6.31642	6.198875	6.34346	6.307425	6.37643	6.302525	6.2205	6.261795	6.35049	6.265185	6.334265	6.44591	6.347415	6.28165	6.411315	6.38406	6.280275	6.2772	6.285485	6.18977	6.479625	6.317905	6.315075	6.189095	6.37307	6.1507	6.29027	6.328275	6.321155	6.26563	6.324725	6.24477
AIM2	7.41502	7.31277	7.1692	7.13059	7.25328	7.40422	7.14628	7.18945	7.28036	7.52349	7.97732	7.48762	6.94667	7.45017	6.66443	8.0923	7.29449	7.28081	7.34897	6.93082	7.01164	8.03062	7.03331	7.38722	7.62342	7.13094	6.86213	7.51782	7.27015	6.73426	6.7365	6.88448	7.128	6.88265	7.45424	7.81376	7.2679	7.13856	7.05189	6.817	8.44144	7.06731	7.9639	6.93719	7.60749	7.0848	7.06341	7.18986	8.13825
AIMP1	8.044685	8.17864	8.19148	8.318475	8.60323	8.148715	8.226635	8.16259	8.413685	8.44619	8.58823	8.03409	7.9174	8.414315	8.483235	8.19482	8.213845	7.831955	8.40635	8.588675	8.07854	8.283095	8.48409	8.54938	8.37648	8.21934	8.3931	8.23552	8.189215	8.223345	7.89964	7.995595	8.094825	8.14576	8.06342	7.814595	8.38182	8.134455	7.982625	7.790925	8.679275	8.707285	8.621015	8.11974	8.34974	8.2557	8.66692	8.344295	8.402115
AIMP2	7.92077666666667	7.95131333333333	8.17636333333333	8.08772666666667	8.06562333333333	8.16666666666667	8.07140333333333	8.15014666666667	8.06497	8.14524	8.26025666666667	8.09718333333333	8.03808333333333	8.21325333333333	8.26111	8.09286	7.92757666666667	7.87520333333333	8.10053333333333	8.2001	8.00339	8.06966	8.16661333333333	8.16012666666666	8.03616	8.16072666666667	8.22318	8.08652333333333	7.93557	8.12813	7.98837666666667	8.11916	7.89498	8.19351	8.17044666666667	7.99798	8.25775666666667	8.06799333333333	8.01216666666667	7.97237333333333	8.15257333333333	8.08315	8.23151	7.98604666666667	8.17060666666667	8.17822333333333	8.35494333333333	8.21327	8.10245333333333
AIP	8.37471	8.686205	8.695105	8.869695	8.049825	8.726035	8.72779	8.650485	8.679715	8.878065	8.58342	8.803395	8.77104	8.79341	8.540855	8.7852	8.677965	8.751205	8.658515	8.499715	8.77032	8.921705	8.789385	8.509635	8.744855	8.691805	8.754785	8.814695	8.8913	8.779355	8.53963	8.74583	8.76436	8.79726	8.894735	8.582735	8.554125	8.95785	8.809395	8.73514	8.61936	8.064595	8.24729	8.8678	8.615005	8.71756	8.468315	8.620935	8.70205
AIPL1	6.58536	6.43378	6.37916	6.26578	6.52156	6.30682	6.46329	6.64497	6.43456	6.37914	6.4026	6.4901	6.54032	6.43064	6.60096	6.38307	6.58114	6.30122	6.32562	6.62517	6.36429	6.36145	6.54079	6.39963	6.43691	6.13433	6.30329	6.50629	6.50604	6.38884	6.29592	6.19285	6.34763	6.56598	6.8049	6.44294	6.5447	6.41247	6.18984	6.41538	6.47795	6.41751	6.47199	6.30044	6.41479	6.46399	6.40747	6.38275	6.48169
AIRE	7.00202	7.09355	7.10059	7.00866	7.18743	7.02843	6.9169	7.04923	6.95191	7.0849	6.79679	7.15107	7.10247	6.92779	6.87245	7.17866	7.47104	6.86066	7.0762	6.84809	6.68606	7.13645	7.0844	6.95477	6.8918	6.72205	6.8345	6.87228	6.91669	7.21999	7.28422	7.1583	7.24722	7.05044	7.06027	7.14479	6.93497	7.1699	7.07214	7.10488	7.12607	7.02554	7.19887	7.16611	6.84386	7.13594	7.20237	6.8561	7.02465
AJAP1	5.7770625	5.6521225	5.6119375	5.650675	5.6741825	5.661825	5.8067075	5.76493	5.6765025	5.738835	5.58231	5.7546675	5.66861	5.6864125	5.603455	5.690575	5.9245975	5.6499975	5.69505	5.6518975	5.62406	5.546565	5.69751	5.599755	5.690725	5.71477	5.496175	5.7332875	5.9266275	5.7183875	5.7731	5.7840325	5.67752	5.7439975	5.8104675	5.873975	5.710175	5.8347625	5.66783	5.8003225	5.652875	5.736465	5.7967475	5.735865	5.7122675	5.7755775	5.8168025	5.72463	5.810025
AK021537	6.69814	6.74503	6.4966	6.71175	7.00683	6.78118	6.76404	6.69492	6.70065	6.38102	6.62659	6.79057	6.5286	6.56067	6.31077	6.75125	6.63432	6.53789	6.05836	6.67777	6.70554	6.86152	6.72954	7.07076	6.69084	6.69837	6.85643	6.6474	6.7645	6.73542	6.6205	6.72233	6.69561	6.51013	6.55748	6.59949	6.72244	6.48729	6.65764	6.56843	6.65181	7.16637	6.56831	6.55329	6.97037	6.64193	6.98863	6.78588	6.69144
AK021933	5.279425	5.19347	5.2416	5.36243	5.214795	5.21171	5.26714	5.260245	5.16962	5.22125	5.193125	5.15076	5.19475	5.137525	5.180815	5.19842	5.158085	5.19842	5.168735	5.19321	5.19645	5.183915	5.24863	5.23377	5.12721	5.19408	5.18738	5.235725	5.184265	5.32276	5.193005	5.22473	5.281005	5.239745	5.29649	5.19925	5.206645	5.25112	5.21401	5.163465	5.184645	5.32407	5.197485	5.20214	5.15572	5.22889	5.20689	5.292915	5.26485
AK055981	5.67369	5.52338	5.54074	5.65306	5.53187	5.61059	5.92279	5.47594	5.47125	5.42712	5.49303	5.59766	5.51195	5.53565	5.51755	5.44141	5.39793	5.4553	5.45646	5.39633	5.50686	5.62365	5.70625	5.49839	5.49499	5.54864	5.53721	5.6727	5.55872	5.5189	5.48885	5.56554	5.45586	5.46524	5.45446	5.45843	5.61914	5.71457	5.5219	5.5454	5.51031	5.41924	5.55028	5.47178	5.39347	5.58659	5.49197	5.51837	5.61343
AK1	6.5456	6.39576	6.33206	6.51562	6.49482	6.4283	6.481105	6.533705	6.505105	6.43721	6.3211	6.454445	6.62307	6.388465	6.489565	6.38007	6.61238	6.403385	6.203875	6.577195	6.52047	6.38452	6.569555	6.50442	6.43941	6.382355	6.41267	6.373305	6.615225	6.524155	6.678445	6.729225	6.728035	6.60839	6.520535	6.55198	6.46824	6.589875	6.57112	6.7029	6.353905	6.66699	6.521255	6.382655	6.43081	6.66996	6.398275	6.542545	6.48892
AK2	7.57037166666667	7.66249666666667	7.96833833333333	7.78489666666667	7.35762833333333	7.71348833333333	7.76795166666667	7.66185166666667	7.75872333333333	7.59993833333333	7.73243833333333	7.71941	7.64618	7.837035	7.81744666666667	7.678835	7.68825166666667	7.54253	7.95370166666667	7.87043	7.69905166666667	7.82261833333333	7.75923166666667	7.746385	7.822055	7.78776166666667	7.836335	7.83487666666667	7.68390833333333	7.694685	7.53909166666667	7.643605	7.73190833333333	7.83713333333333	7.75774	7.91016666666667	7.78738	7.83641	7.74543	7.715905	7.86693333333333	7.67111333333333	7.76036666666667	7.74160166666667	7.80634	7.68834333333333	7.83410333333333	7.6543	7.83496333333333
AK5	5.98703	5.95305	6.01544	5.9995	6.07371	6.09364	6.11044	6.06591	5.91789	5.86116	5.85813	5.90317	5.84452	5.91361	5.8784	5.88137	5.77739	5.76039	5.83699	5.92662	5.85461	5.83722	5.86874	5.99366	5.89813	6.0126	5.81888	5.96316	5.91965	5.79496	5.87028	5.88106	5.67563	5.82921	5.82548	6.07403	6.04402	5.94791	5.87376	5.8481	5.7898	6.20001	5.88049	5.95489	5.82346	5.87054	5.9504	5.88408	5.71029
AK6	7.66453	7.28239	7.66362	7.69017	7.89695	7.42456	7.46198	7.48385	7.6057	7.90539	7.81107	7.39764	7.47306	7.74176	7.50013	7.74812	7.27117	7.52798	8.17684	7.80917	7.45034	7.77612	7.7555	7.70633	7.60281	7.6263	7.88495	7.90192	7.37782	7.55822	7.29698	7.68708	7.64172	7.6259	7.19203	7.81593	7.6136	7.64866	7.57031	7.47162	7.88784	7.89819	7.55409	7.45533	7.726	7.54014	7.87931	7.80181	7.64497
AKAP1	6.268245	6.2959325	5.977915	6.2223625	6.0944825	6.25539	6.332035	6.1355275	5.9999	6.1472825	6.052865	6.20675	6.101905	6.1914175	6.26641	6.2692225	6.0357225	6.2358	6.0895625	6.07248	6.2607825	6.12829	6.1463775	6.10979	6.08845	6.135045	6.13398	6.2124975	6.1410825	6.1539625	6.09281	6.17345	6.248105	6.2945725	6.3711875	6.33382	6.307745	6.3193875	6.257565	6.269105	6.203575	6.1491175	6.1217675	6.19133	6.09279	5.9683375	6.27524	6.2245475	6.2203
AKAP10	7.29505	7.085285	7.334735	7.479825	7.02211	7.2046	7.2479	7.196195	7.20831	7.241325	7.88454	7.103655	7.46665	7.1995	7.38912	6.855015	6.96408	6.80396	7.17105	7.501635	7.13838	7.487435	7.66882	7.524085	7.260165	7.200775	7.286705	7.029045	7.534985	7.16541	7.12258	7.13631	7.254375	7.34875	7.520305	7.33626	7.277	7.40498	7.42227	7.26611	7.48499	6.90945	7.336575	7.10934	7.23993	7.25192	7.285645	7.37556	7.312975
AKAP11	6.459	6.59976	6.550005	6.778865	6.9033	6.706685	6.771335	6.53646	6.661055	6.858675	6.88742	6.809615	6.610065	6.775185	6.933725	6.69263	6.11285	6.573075	6.55055	6.59496	6.74441	6.7923	6.603495	6.74736	6.686545	6.60468	6.59812	6.73972	6.812645	6.473485	6.435755	6.59833	6.61769	6.565055	6.543635	6.181635	6.813835	6.63649	6.800345	6.460765	6.64205	6.707025	6.95974	6.75222	6.739215	6.428835	6.610955	6.56431	6.662995
AKAP12	7.26365	7.29387	7.06082	7.57008	7.19092	7.50602	6.66239	6.27529	6.7323	7.48917	6.70761	7.19756	6.95434	7.00575	7.62365	7.90318	6.56077	7.0644	7.95666	6.90997	6.79663	6.68464	7.53769	7.15342	6.83644	7.51373	7.34886	6.74806	6.47332	6.20277	6.21661	6.52254	6.29799	6.89584	6.59089	6.88073	7.65063	6.52869	6.89754	6.43647	7.96656	6.96832	7.60286	6.83016	6.91123	6.02055	6.92528	7.0526	6.55283
AKAP13	8.370764	7.889914	7.911624	8.084394	7.720672	8.03156	7.999658	7.596314	7.851472	8.203932	8.065526	8.039802	7.77728	8.1495	8.218114	8.133734	7.923908	8.384298	7.922192	7.771094	7.968544	8.084604	8.03876	7.98311	7.925698	7.862852	7.768124	7.865132	7.887764	7.868436	7.914802	7.943112	7.940714	7.748194	8.094106	7.628872	7.821118	7.920642	7.877492	7.718098	7.977454	7.84135	8.108104	7.96149	7.927368	7.674768	8.070676	7.986438	8.16172
AKAP17A	8.18345	7.70207	7.44449	7.751165	7.176905	8.21117	7.98534	7.763145	7.481735	7.71711	7.22052	7.535055	8.184765	7.56939	7.705855	7.89338	7.997945	7.959875	7.72763	7.197635	8.00533	7.71158	7.894495	8.000895	7.971805	7.61279	7.943535	7.71363	8.02447	8.00827	7.98829	8.14503	8.333725	7.946845	8.137835	7.932315	8.012555	7.980465	8.17384	8.165425	8.04312	7.185995	7.53006	8.189475	7.67843	7.8106	7.52152	7.79068	7.649135
AKAP3	6.69978	6.63397	6.48656	6.55268	6.7562	6.62965	6.62646	6.69288	6.66636	6.29622	6.5302	6.67627	6.60922	6.56208	6.48697	6.4626	6.6052	6.51954	6.33529	6.56756	6.57583	6.61999	6.75377	6.51023	6.58097	6.51737	6.68735	6.49234	6.87545	6.53458	6.70128	6.63196	6.8857	6.58466	6.90237	6.57741	6.71349	6.81724	6.73554	6.60178	6.43273	6.71948	6.88792	6.5572	6.56157	6.78615	6.49345	6.58929	6.54733
AKAP4	5.68698	5.38827	5.70738	5.55738	5.52006	5.47626	5.65605	5.63962	5.54548	5.55694	5.54109	5.55108	5.66395	5.557	5.64219	5.55325	5.73968	5.49473	5.49011	5.63949	5.60712	5.55463	5.83127	5.51505	5.56492	5.58982	5.4913	5.55957	5.82549	5.69528	5.66825	5.73887	5.72807	5.68045	5.69083	5.67424	5.40489	5.5683	5.6239	5.65477	5.47591	5.56659	5.63346	5.65866	5.48846	5.72575	5.54418	5.57033	5.54077
AKAP5	5.40256	5.38356	5.23395	5.34932	5.29162	5.38272	5.53122	5.47124	5.3671	5.26299	5.30286	5.56912	5.33623	5.27019	5.39798	5.43729	5.28909	5.44899	5.21334	5.37685	5.32143	5.27387	5.3645	5.2711	5.35676	5.39685	5.21877	5.30187	5.36578	5.19496	5.31603	5.45748	5.41147	5.34489	5.41071	5.35323	5.40186	5.42077	5.46595	5.41409	5.34369	5.49936	5.19205	5.36623	5.36552	5.30003	5.14003	5.38856	5.40205
AKAP6	5.831385	5.67993	5.62389	5.70227	5.74139	5.702185	5.742875	5.814155	5.643925	5.676875	5.57576	5.689895	5.64504	5.737875	5.53806	5.742995	5.822985	5.644405	5.63581	5.821295	5.674855	5.615915	5.506375	5.66882	5.64599	5.693885	5.558445	5.670315	5.628005	5.735855	5.679595	5.73433	5.6475	5.6762	5.57261	5.737735	5.69188	5.57886	5.565775	5.63955	5.62805	5.84328	5.810045	5.60243	5.726675	5.719635	5.769455	5.70022	5.79096
AKAP7	6.57005	6.501665	6.685125	6.62811	6.61818	6.512845	6.657695	6.494195	6.54264	6.786665	6.70208	6.572775	6.576725	6.445875	6.560495	6.65597	6.494205	6.49776	6.53032	6.30399	6.63079	6.45172	6.542295	6.493175	6.578455	6.60749	6.315575	6.54826	6.458495	6.44116	6.204985	6.406575	6.17613	6.473265	6.5382	6.531765	6.466755	6.436965	6.7292	6.510495	6.61345	6.85329	6.580775	6.54483	6.35756	6.234395	6.42466	6.396845	6.560635
AKAP8	7.806605	7.864275	7.569955	7.761075	7.60641	7.76085	7.842705	7.56779	7.441715	7.86748	7.757715	7.50333	7.949975	7.7984	7.737755	7.875155	8.110645	7.814175	7.916475	7.734775	7.802535	7.80994	7.65641	7.75251	7.67358	7.87195	7.99955	7.81254	7.949075	7.87599	7.83395	7.73993	7.86782	8.002405	8.033685	7.967615	8.01343	7.793535	7.7996	7.97057	8.12254	7.57159	7.94188	7.84274	7.97084	7.77433	7.87341	8.044405	7.887505
AKAP8L	6.73634	6.68352666666667	6.47731	6.70738666666667	6.48183	6.67663333333333	6.76885	6.65127666666667	6.67855	6.50365	6.4846	6.59567	6.71461	6.72696	6.61558666666667	6.71116333333333	6.98837666666667	6.83881	6.81363	6.77011333333333	6.68133666666667	6.70583666666667	6.68713	6.51751	6.76215333333333	6.69440666666667	6.67997333333333	6.67283666666667	6.83990666666667	6.79603666666667	6.65971333333333	6.91939333333333	7.04221666666667	6.78218333333333	6.88929333333333	6.74235	6.61385333333333	6.82683333333333	6.77756	6.85285	6.77335	6.68744666666667	6.53384333333333	6.84517666666667	6.66668	6.66325	6.59664	6.64232666666667	6.72050666666667
AKAP9	6.29181666666667	6.06870333333333	6.28538666666667	6.15268	6.26751333333333	6.13704	6.12849666666667	5.95801	6.09224333333333	5.95558333333333	6.01726	6.05122	5.90604	6.17831	6.24912	6.02095	5.84523666666667	6.18696	6.10648	5.81629333333333	6.08806	6.13828666666667	6.08650666666667	6.10321666666667	6.11782666666667	5.98619666666667	5.77717666666667	6.00496	5.94982	5.80789	5.71107333333333	6.02040333333333	5.92108333333333	6.03663666666667	6.06700333333333	5.72176666666667	6.10023	5.95926333333333	5.99234333333333	5.86566333333333	6.11577666666667	6.14847	6.09849	5.91353666666667	6.11485666666667	5.79085	6.01274333333333	6.13760666666667	6.12756
AKIP1	5.89485	6.02898	5.97184	5.83536	5.82203	5.81793	5.83381	5.95114	6.04203	5.82975	5.96079	5.991	5.94149	5.87965	5.86529	5.87398	5.87375	6.00942	5.78392	5.61501	5.81195	5.9037	5.8354	5.79425	5.90745	5.82265	5.92567	6.05854	5.87716	5.99085	5.81479	5.61912	5.97233	5.81212	5.98688	5.7348	6.00623	5.9246	5.57061	5.86295	5.7909	5.83508	5.68391	5.99068	6.14988	5.84396	5.84009	6.11581	5.99844
AKIRIN1	8.36987	8.31258	8.49762	8.30436	7.98784	8.44375	8.33544	8.04965	8.0167	8.35654	8.69538	8.26526	8.02366	8.37254	8.4586	8.96929	8.18638	8.45521	8.48201	8.19635	8.18996	8.25194	8.22016	8.09537	8.16682	7.99869	8.40493	8.15992	8.06857	8.49759	8.52073	8.19347	8.49883	8.16993	8.2851	7.95727	7.96713	8.25475	8.28219	8.55958	8.11377	8.19586	8.16011	8.39506	8.05019	8.13498	8.17947	8.16727	8.37819
AKR1A1	9.27576	9.4353	9.57913	9.43283	9.14331	9.59122	9.50447	9.51979	9.47438	9.88689	9.69451	9.47323	9.69467	9.68544	9.38676	10.02015	9.49773	9.44312	9.72958	9.41603	9.44682	10.19854	9.72939	9.60837	10.02807	9.80681	9.61613	9.62967	9.46383	9.53118	9.42829	9.84834	9.43457	9.56949	9.74616	9.5163	9.77048	9.83403	9.91824	9.56238	9.59441	9.34545	9.70973	9.71126	9.87367	9.69573	9.70696	9.75596	9.89211
AKR1B1	9.17312	9.28883	8.97791	9.52394	9.20124	9.31495	9.19597	9.03957	9.47379	8.82489	9.05967	9.03384	9.29959	9.36881	9.18963	9.42155	9.26488	9.47097	9.28965	9.16278	9.19744	9.29992	8.88028	8.94238	9.61705	8.65008	9.2414	9.46113	9.28344	9.26293	9.42921	9.61444	9.35061	9.42156	9.26191	9.45481	9.1721	9.10625	9.3726	9.44362	9.75358	8.57238	9.04411	9.47265	9.08888	9.51958	9.22408	9.32802	9.48839
AKR1B10	5.31676	5.47782	5.25858	5.16397	5.23735	5.02658	5.25081	5.37014	5.27265	5.3304	5.38886	5.44879	5.20688	5.28014	5.27529	5.22482	5.19543	5.32459	5.31069	5.42258	5.15463	5.38365	5.08831	5.18296	5.1263	5.49772	5.11679	5.28102	5.44812	5.31	5.30436	5.3274	5.17041	5.21935	5.28694	5.5279	5.36062	5.21036	5.36593	5.31315	5.25794	5.37803	5.17538	5.26607	5.35446	5.29276	5.41609	5.16983	5.31019
AKR1C1	6.89675	6.84671	6.81450333333333	7.00453666666667	6.97471333333333	6.87209666666667	7.08504	7.17893	6.88866333333333	6.73525	6.93440666666667	7.05252666666667	6.91856	6.84261666666667	6.80739666666667	6.97019	7.02917	6.81690666666667	6.80184666666667	7.08294	6.90298333333333	6.78321	7.00091	6.75535666666667	6.91587666666667	6.95038666666667	6.95648	6.89341333333333	6.89384	6.97503	6.90305	6.89945	6.90964666666667	6.91275333333333	6.83338333333333	6.93916333333333	6.92570666666667	6.91833	6.81955666666667	6.9526	6.95891	6.98412666666667	7.01835666666667	6.8821	7.01829333333333	6.90322	6.89695	6.91672333333333	6.98537666666667
AKR1C3	5.39666	5.20021	5.284	5.29849	5.37286	5.27043	5.27274	5.22235	5.09586	5.58732	5.19686	5.33296	5.09345	5.18886	5.44783	5.43164	5.18771	5.39941	5.41078	5.41444	5.54296	5.25057	5.54033	5.41225	5.35622	5.36304	5.50197	5.2852	5.3225	5.17865	5.19686	5.14613	5.23413	5.3803	5.22272	5.19194	5.25833	5.21434	5.27118	5.11188	5.16138	5.21861	5.75922	5.37748	5.39949	5.22784	5.16196	5.22802	5.33638
AKR1C4	5.16525	5.1322	5.06425	5.07139	5.16709	5.12526	5.13271	5.19408	5.11807	5.05914	4.93809	5.38413	5.17723	5.12113	5.06905	4.97519	5.26622	5.18022	5.12416	5.11043	5.13541	5.11897	5.08412	4.99539	4.96894	5.10185	5.08014	5.03819	5.27277	5.1256	5.17185	5.49226	5.26022	5.19738	5.21717	5.11344	5.09419	5.1957	5.24594	5.13865	5.07943	5.30313	5.13493	5.17331	5.0379	5.20562	5.08148	5.10924	5.28795
AKR1D1	4.75255	4.81691	4.8684	4.75025	4.80938	4.7357	4.88477	4.78134	4.74465	4.71729	4.68163	4.65715	4.71645	4.75606	4.68293	4.86019	4.7319	4.73792	4.83307	4.70251	4.70342	4.61228	4.75971	4.7908	4.71002	4.65829	4.70254	4.78736	4.78933	4.72556	4.71523	4.65306	4.77982	4.75091	4.70387	4.76649	4.74956	4.758	4.71309	4.76295	4.73592	4.77732	4.80806	4.7732	4.69444	4.74375	4.74989	4.85196	4.8536
AKR7A2	7.50613	7.88245	8.001545	7.9646	7.43391	7.935465	7.860125	7.804365	8.03712	7.9792	7.92117	8.150165	7.7958	8.258705	7.91024	7.98873	7.790475	7.79154	8.182625	7.92698	7.917425	8.491915	8.094435	7.85436	8.09021	7.996435	8.477125	8.19703	7.8885	7.96382	7.618	7.526975	7.736335	7.90221	7.762275	7.48891	8.02224	8.049505	7.984915	7.490395	8.15688	7.7209	8.18048	8.147425	8.189435	7.525755	8.155765	8.008585	8.284635
AKR7A3	6.87113	7.25941	6.98243	7.059545	6.71074	6.995865	6.992005	7.17414	6.925465	6.913915	6.954855	7.13858	7.07603	7.132925	6.97027	7.06971	7.153555	7.150585	7.051165	7.00228	7.15088	7.164295	6.976225	6.78828	7.081625	6.998305	7.18488	7.13066	7.197295	7.15481	7.133415	7.26206	7.071695	7.21182	6.982345	7.120895	6.992335	7.033265	7.226425	7.088985	7.04808	6.8075	6.955	7.246475	7.017815	6.965765	7.227725	6.890625	7.01562
AKT1	7.8076	8.48327	7.70645	7.83147	6.97736	8.217	7.69113	7.96433	7.57981	7.63038	7.32251	7.97778	8.33968	8.15328	7.77495	7.80385	8.25891	8.32929	7.86071	7.46275	8.11589	8.04407	7.80318	7.71931	7.9787	7.73207	7.8267	7.78328	8.09303	7.88198	7.9614	8.29557	8.41071	8.40023	8.58811	7.60893	7.60563	7.98123	8.27714	8.29063	7.56909	6.88826	7.34315	8.00456	7.57854	7.8104	7.44635	7.64494	7.61815
AKT2	6.17234	6.037495	5.72366	5.913925	5.967015	6.05066	6.106145	6.033615	5.977015	5.886515	5.994195	5.95142	6.207975	5.89324	5.997355	6.207135	6.238605	5.947105	5.990395	6.097195	5.92669	6.161695	5.904365	5.97735	5.998895	6.140345	5.979525	6.04583	6.11909	6.08682	6.134015	6.53534	6.25671	6.354665	6.114135	6.24659	6.06332	6.25084	6.146745	6.30848	6.123125	6.05106	6.10015	6.14655	6.102835	6.222345	6.118065	5.888235	6.01926
AKT3	6.16324666666667	6.09037	6.02583333333333	6.38046666666667	6.33011333333333	6.06884333333333	6.09914666666667	6.41792666666667	6.37926666666667	6.14635	6.17060666666667	6.23161	6.10494	6.25403666666667	6.12522	6.18426666666667	5.98023	6.17149666666667	6.14623333333333	6.37944666666667	6.18037	6.05012	6.31627666666667	6.12145333333333	6.11860333333333	6.11993666666667	6.17739	6.22075	6.24722	5.99219333333333	6.00954	6.10623333333333	6.03195666666667	6.06179	6.13368333333333	6.00984666666667	6.20577333333333	6.13977	6.02106666666667	6.00905	6.04095333333333	6.18553333333333	6.15415666666667	6.03745333333333	6.14303	5.98705333333333	6.13561666666667	5.95056666666667	5.9238
AKTIP	6.57795	6.28717	6.69417	6.38989	6.62825	6.56169	6.56643	6.57899	6.26574	6.8919	6.20678	6.57554	6.45855	6.46796	6.55839	6.76379	6.51283	6.42698	6.35412	6.70135	6.46304	6.63876	6.67953	6.80326	6.92234	6.72163	6.7854	6.7603	6.67593	6.55778	6.46726	6.55528	6.60011	6.60982	6.56081	7.01288	6.55685	6.54204	6.21693	6.62029	6.43626	6.70692	6.5705	6.3664	6.5005	6.67289	6.32581	6.48988	6.73826
AL109706	5.18167	5.04262	5.09826	5.01253	5.32631	5.03876	5.0954	5.2467	5.19828	5.08937	5.23463	5.23395	5.17423	4.95386	5.17766	5.20756	5.24224	5.11379	4.96076	5.15102	5.15917	5.26202	5.17642	4.99278	5.15765	5.16763	5.0263	5.12101	5.0777	5.23095	5.31634	5.37744	5.24533	5.21438	5.16031	5.17855	5.27682	5.11504	5.18446	5.26701	5.18023	5.22436	5.17214	5.19241	5.1666	5.18966	5.11306	5.15048	5.0678
AL590762.11	5.7539	5.88743	5.78796	5.75133	5.47845	5.76341	5.8221	5.93205	5.8763	5.84722	5.6035	5.66541	5.87362	5.54854	5.68674	5.91695	5.92648	5.79416	5.74689	5.96901	5.83722	5.86082	5.7101	5.56079	5.77973	5.61283	5.72098	5.6746	5.6209	5.83672	5.67177	6.08866	6.03553	5.84095	5.9923	5.86212	5.7231	5.89752	5.74733	5.65334	5.75884	5.81265	5.80685	5.81246	5.77267	5.72544	5.80923	5.76918	5.81408
ALAD	7.429435	7.1237	6.96859	6.981865	7.1966	6.996945	7.08973	6.940585	7.24363	7.048745	7.04868	6.945125	7.20826	7.29304	7.09113	6.924425	7.575965	7.02596	7.274715	7.05991	7.105375	7.218155	6.97744	7.14555	7.23021	7.21025	7.244255	7.08003	7.134695	7.22541	7.238025	7.250805	7.112005	7.171095	7.533095	7.117445	7.10111	7.02528	7.1798	7.187635	7.06478	7.093195	7.12723	7.31534	7.10119	7.13734	7.160155	7.271185	7.12238
ALAS1	7.85542	8.08322	8.22642	7.67227	7.45716	8.20251	8.19894	7.77711	7.93115	8.46029	8.26245	8.18152	8.00295	8.27662	8.05152	8.15649	7.6623	8.10794	8.36959	7.912	7.99227	8.44653	8.35189	8.03055	8.1707	8.45843	8.61372	8.59471	8.21135	8.12626	7.55978	8.02688	7.84668	8.67184	8.38791	9.08178	8.28625	7.92606	8.46369	8.38161	7.94247	7.68547	7.99185	8.336	8.06287	7.669	7.85271	7.79677	8.02136
ALAS2	6.15984	6.1102	5.72685	6.02963	5.89056	5.98793	6.02334	6.03929	5.95049	6.15399	5.92741	6.11838	6.09567	6.07704	5.98382	6.31583	6.29437	6.00437	6.11745	6.15348	6.08541	6.12181	6.20162	6.00578	6.15729	6.21748	6.05969	6.0387	6.35195	6.31245	6.05881	6.29856	6.0347	6.2199	5.98017	6.31816	6.04105	6.12257	6.20257	6.18827	6.08296	6.32027	6.02527	6.21519	6.02907	6.19699	6.11554	6.05842	6.07659
ALB	5.15387	5.13558666666667	4.97833	5.12932	5.07965333333333	5.06528333333333	5.08902666666667	5.01606	5.06248333333333	5.09490333333333	5.08477	5.12053	4.98453333333333	5.03829	4.92181333333333	5.06255666666667	5.07253	4.97020666666667	4.96845666666667	5.0559	5.02453333333333	4.98123333333333	5.00087	4.93776666666667	5.04257	5.05677	4.99420666666667	5.09272666666667	5.13673666666667	5.01286	5.11496666666667	5.13605333333333	5.04731	5.10084666666667	5.03531666666667	5.04866333333333	5.02821333333333	5.05383666666667	5.02477333333333	5.07873666666667	5.06518	5.09184	5.01541333333333	5.01832	5.07336	5.06129	5.044	5.04127333333333	4.98482666666667
ALCAM	6.693095	6.53433	6.7921	6.82596	7.122585	6.595195	6.60596	6.51077	6.53711	7.25858	7.13687	6.77471	6.568985	6.893595	7.012655	6.625525	6.17103	6.870955	6.77587	6.83405	6.501215	7.026035	6.739795	6.738355	6.515985	6.87488	6.629695	6.762545	6.783785	6.47288	6.4293	6.606805	6.607355	6.641715	6.534825	6.53825	6.830415	6.711975	6.58932	6.203735	6.856355	6.849075	6.690455	6.29165	6.854105	6.074475	6.538895	6.49036	6.847515
ALDH18A1	5.82366	5.9737	5.63143	5.78851	6.38821	5.68449	6.21157	5.96995	5.98538	5.89456	6.09965	5.88105	5.8052	5.70442	5.95653	5.9194	5.93366	5.72425	5.6303	6.27922	5.96232	6.04284	5.98019	5.75495	5.88817	5.76334	5.80775	5.70402	6.15334	5.7483	6.12265	5.97931	5.94522	5.96665	5.91229	6.45198	5.63683	5.98041	6.13913	5.86554	6.08479	6.15632	5.86771	6.09696	5.8923	5.90815	5.79929	5.86587	5.70804
ALDH1A1	9.36227	8.91843	9.17851	9.12236	9.80895	9.6021	9.31813	8.4977	9.89342	8.69714	9.72078	9.18186	8.57092	9.21488	9.37445	9.63286	8.38567	8.84073	9.36118	9.68455	9.22797	9.4618	9.33517	9.44104	9.48457	8.81479	9.62121	8.68535	8.38684	9.91274	7.66614	8.52518	9.55331	8.67822	8.77039	8.16769	9.95909	8.68	8.74664	8.71728	8.99226	9.11428	10.19934	8.72145	9.54279	8.65406	9.55918	9.88633	10.05167
ALDH1A2	6.10629	6.04248	5.88135	6.00172	5.93139	6.21134	6.15918	6.20666	5.96694	6.01238	6.18057	6.06698	6.31191	6.04748	6.04669	5.97479	6.25584	5.86305	6.14198	5.99084	5.82579	5.89041	6.06317	5.86396	6.01983	6.0453	5.81097	5.98263	6.2004	6.24931	6.15119	6.3494	6.12716	5.97255	6.2477	6.06259	5.87631	6.03552	5.98954	6.20564	5.95315	5.93425	5.81496	6.08012	5.86333	6.20573	6.10194	6.04407	6.007
ALDH1A3	5.13301	5.17838	5.04661	5.05123	5.01851	5.12266	4.93675	5.04061	5.03743	5.17781	5.0602	4.95156	5.03613	5.03916	5.05192	5.04239	5.19448	5.0635	5.0217	5.04858	5.00896	5.06475	5.03705	4.91428	5.04575	4.9735	5.02048	5.16231	5.0754	5.14773	5.11031	4.9765	4.93856	5.13553	5.03136	5.1109	5.04778	5.06382	4.99248	5.111	5.00256	5.15879	5.02409	4.97094	5.0742	5.0114	5.00788	5.10109	4.99648
ALDH1B1	6.40438	6.76922	6.411695	6.33149	6.28679	6.434275	6.339935	6.547415	6.438545	6.43325	6.469035	6.292765	6.43974	6.41504	6.41633	6.338525	6.402305	6.25691	6.232165	6.50377	6.309905	6.400335	6.390685	6.367095	6.26379	6.325765	6.321335	6.296955	6.441885	6.377295	6.488125	6.548205	6.439765	6.488965	6.440405	6.504405	6.335205	6.490925	6.39679	6.334535	6.33886	6.39907	6.193565	6.24938	6.406775	6.49408	6.387205	6.273645	6.292445
ALDH1L1	6.49603	6.27504	6.28051	6.112695	6.266905	6.178615	6.15266	6.31062	6.243975	6.04934	6.146935	6.31774	6.22951	6.31191	6.24161	6.25664	6.229455	6.15365	6.089765	6.399725	6.22103	6.14444	6.292515	6.15844	6.19883	6.286355	6.18553	6.41831	6.279195	6.356455	6.28922	6.629175	6.449655	6.353725	6.39062	6.319165	6.202095	6.36962	6.416585	6.327775	6.17891	6.515645	6.274335	6.33051	6.226815	6.313765	6.45204	6.26157	6.36343
ALDH2	10.97465	11.45318	10.95937	11.16553	10.06415	11.39689	11.19557	10.89163	10.74523	10.90289	10.9021	11.01226	11.15779	10.99511	10.71581	11.19687	11.00007	11.2685	10.96115	10.69221	11.12075	10.95277	10.98993	11.01741	11.17694	10.50045	11.00957	10.88886	10.96783	11.10637	11.01343	11.30882	11.44023	11.08899	11.02678	10.84947	11.07041	10.98739	11.03426	11.41334	10.64235	10.48913	10.68975	11.39775	10.8391	11.30831	11.25061	11.01226	10.82037
ALDH3A1	5.76937	5.73108	5.60086	5.58908	5.67821	5.61827	5.67612	5.73472	5.80776	5.69538	5.73732	5.80646	5.82167	5.61383	5.73336	5.86329	6.07825	5.67467	5.75914	5.9627	5.78191	5.5937	5.9023	5.78142	5.77547	6.02681	5.80127	5.83182	5.86897	5.91383	5.79808	6.08907	5.93906	5.88277	5.88708	5.99271	5.76877	5.8958	5.94247	5.91416	5.87667	5.92052	5.63893	5.62916	5.69018	5.80519	5.87291	5.65442	5.75293
ALDH3A2	8.10293666666667	8.11814333333333	8.13539333333333	8.05066	7.97889666666667	8.31231333333333	8.33099333333333	7.95340666666667	7.98726333333333	8.26765	8.23085	8.05557666666667	7.95643666666667	8.04449666666667	8.00944333333333	8.10439666666667	8.14819	7.89851	8.08734	7.93677666666667	8.18159333333333	8.12898333333333	8.07285666666667	8.27751	8.27851666666667	7.98793	8.21082666666667	8.15549	8.14714666666667	8.01019666666667	8.09669	8.08590333333333	8.11243	8.16322333333333	8.15675333333333	8.05907666666667	8.12249333333333	8.24299333333333	8.20774	7.99440666666667	8.21494333333333	8.14005	8.00137	8.08020333333333	8.13117666666667	8.04648	8.04781	8.08162333333333	8.23378666666667
ALDH3B1	8.702085	9.246985	8.75489	8.775905	8.539515	8.95736	8.741785	8.96915	8.760995	8.611885	8.67242	8.618225	9.27265	8.80625	8.718985	8.61585	9.372665	9.124735	8.832655	8.68353	9.121705	8.904425	8.78868	8.59615	8.85531	8.73366	8.806115	8.56758	8.74337	9.24892	9.12337	9.29889	9.41878	9.12579	9.07883	8.87186	8.63374	8.908145	9.201	9.266865	8.581775	8.62634	8.573565	8.732185	8.46659	8.9471	8.514865	8.46227	8.53181
ALDH3B2	5.300955	5.10224	5.032995	5.205525	5.16642	5.180165	5.28735	5.230995	5.210155	5.14649	5.250165	5.218825	5.14588	5.166845	5.107475	5.175935	5.2748	5.174735	5.199555	5.17378	5.214305	5.151485	5.1612	5.08804	5.164055	5.341875	5.088595	5.128425	5.18061	5.166155	5.26211	5.12767	5.126635	5.26415	5.19175	5.246715	5.222315	5.257285	5.24624	5.27984	5.157845	5.246995	5.097165	5.23794	5.33112	5.25489	5.231575	5.258075	5.26177
ALDH4A1	6.540885	6.620105	6.284915	6.59851	6.611215	6.67624	6.579805	6.47896	6.51208	6.360605	6.30774	6.567125	6.522655	6.47637	6.51745	6.57118	6.50943	6.53628	6.553675	6.48456	6.455145	6.454015	6.485565	6.4926	6.404245	6.66704	6.421195	6.45496	6.743515	6.530835	6.67028	6.669425	6.735915	6.651645	6.53024	6.726385	6.62237	6.65878	6.627955	6.70215	6.39532	6.51154	6.319045	6.466695	6.54174	6.60818	6.444915	6.349985	6.379975
ALDH5A1	5.61305	5.434845	5.50566	5.72262	5.685155	5.63762	5.66911	5.63054	5.4786	5.46768	5.42539	5.665105	5.543625	5.52306	5.5402	5.615815	5.653255	5.588755	5.5573	5.560555	5.482925	5.595815	5.56572	5.525505	5.45915	5.59753	5.53906	5.594	5.77365	5.564495	5.56706	5.57184	5.617915	5.733495	5.52357	5.637765	5.735235	5.543265	5.562185	5.65417	5.715575	5.609545	5.67792	5.648775	5.600105	5.607905	5.6147	5.68253	5.586595
ALDH6A1	5.96801	5.920226	6.010914	6.00674	6.083102	5.997224	5.884722	5.908122	6.04695	6.167878	6.093772	6.130716	5.712774	6.00679	5.896348	5.951682	5.908746	5.902612	6.213698	6.150956	5.88682	6.037094	5.775668	5.90281	5.984708	5.931542	5.938876	5.958616	5.879668	5.809478	5.958106	5.748702	5.811856	5.80792	5.77426	5.966432	5.856522	5.758398	5.914668	5.837148	6.092298	5.96259	5.915622	5.988718	5.934174	5.971254	6.340882	6.036372	6.022562
ALDH7A1	5.4231	5.28442666666667	5.19200333333333	5.23794	5.38806333333333	5.25169666666667	5.36436	5.35586333333333	5.33179333333333	5.23100333333333	5.33048	5.38729	5.34664666666667	5.23700666666667	5.33295666666667	5.27655	5.34439666666667	5.35679666666667	5.34240666666667	5.38752666666667	5.37241333333333	5.27497333333333	5.33850666666667	5.28559333333333	5.36137666666667	5.35397666666667	5.30651	5.24327333333333	5.39374	5.43742666666667	5.36355333333333	5.45332	5.37122333333333	5.41948	5.41587	5.43288666666667	5.33539333333333	5.31677	5.29198333333333	5.39518666666667	5.34103666666667	5.37448	5.3206	5.31253666666667	5.19300333333333	5.48177666666667	5.21419666666667	5.33466	5.29797
ALDH8A1	5.23554	5.12504	5.19679	5.07632	5.17711	5.08603	5.06973	5.27978	5.10182	5.11069	5.07981	5.29665	5.06343	5.07827	5.06172	4.98692	5.10801	5.10746	5.25151	4.99552	5.0589	4.97527	5.09999	5.17048	5.20341	5.23868	5.199	5.13741	5.09071	5.08447	5.12073	5.07497	5.24004	5.08646	5.06951	5.18171	5.11691	5.06702	5.00433	5.15326	5.10974	5.05995	5.14402	5.03026	4.94004	5.20875	5.04338	5.14603	5.13784
ALDH9A1	9.03294	9.23107	8.40904	8.62431	8.29195	8.88998	8.7092	8.35976	8.46536	8.78429	8.64578	8.63936	8.74324	9.04898	8.98207	8.89663	8.68069	9.19936	9.12737	8.3962	8.85537	8.87562	8.58423	8.42192	8.84166	8.70576	8.93796	8.70366	8.60572	8.73464	8.90608	9.00342	8.76506	9.06676	8.87587	8.8336	8.48121	8.72946	8.87433	9.15118	8.58811	8.25447	8.43646	8.90146	8.65645	8.51562	8.82546	8.71591	8.664
ALDOA	11.61994	12.26344	12.191445	12.149215	10.723335	12.116395	11.95116	12.051435	12.152725	11.77705	11.83597	12.187515	12.34905	12.167175	11.72397	12.16298	12.437695	12.4322	11.95546	12.162315	12.19173	12.20033	12.02401	11.89638	12.118155	12.131655	12.08996	11.954285	12.01871	12.1444	12.15316	12.20175	12.173345	12.16454	12.26572	12.08842	11.88919	12.1043	12.07927	12.162415	11.78074	11.066935	11.587865	12.232795	11.944005	12.028155	11.993205	11.93237	12.036625
ALDOAP2	5.1097	4.89747	5.09278	5.0041	5.27057	4.99274	5.03366	5.18728	5.26436	5.15553	5.05624	5.03264	5.19457	5.10095	5.10828	5.02013	5.34805	5.19267	5.14676	5.1387	5.03257	4.8914	4.98096	5.06472	5.06159	5.02341	4.984	4.98196	5.11196	5.27723	5.15517	5.20384	5.25241	5.20848	5.11574	5.11985	5.0445	5.19398	5.20719	5.15125	5.10212	5.16058	5.15562	5.10522	5.07525	5.31365	4.97552	5.13768	5.07942
ALDOB	5.99224857142857	6.11605285714286	6.02667857142857	6.0247	6.04141142857143	6.01000142857143	6.09127285714286	5.98667142857143	5.97526285714286	5.96731142857143	5.91109571428571	6.02878285714286	6.04024142857143	5.91264142857143	5.97237428571429	5.96047714285714	6.00622	5.97868428571429	5.93192857142857	6.04075571428571	5.95976142857143	5.91263714285714	5.97517714285714	5.91691714285714	5.89975285714286	6.00023428571429	5.95167857142857	6.00965142857143	6.05088714285714	5.98824142857143	6.0458	6.15893428571429	6.01732285714286	6.00293428571428	5.95799428571429	6.02319428571429	5.94098285714286	6.00601285714286	6.01841	6.07171714285714	5.92456571428571	6.04034428571429	6.00530714285714	5.96075285714286	6.02067428571429	6.03632714285714	5.99100285714286	6.00365571428571	5.94199428571429
ALDOC	7.58366	7.80476	7.43652	7.73306	7.43806	7.64474	7.78793	7.84341	7.76217	7.73819	7.55437	7.83709	7.71468	7.64559	7.60922	7.90304	7.54565	7.64418	7.50432	7.86796	7.60604	7.66064	7.94648	7.62582	7.50994	7.76005	7.58911	7.63362	7.72675	7.69373	7.80389	8.02505	7.55588	7.79526	7.55137	7.73893	7.37897	7.68631	7.73241	7.79805	7.5728	7.80596	7.75731	7.99994	7.60159	7.82965	7.85052	7.82067	7.7563
ALG12	7.19936	7.22048	7.17114	7.08842	7.15534	7.04244	6.92501	6.90285	6.8231	7.01035	7.11191	6.9361	7.32234	7.09461	6.97225	7.12571	7.49332	7.06655	7.08861	7.0152	6.97395	6.98407	7.0121	6.8791	7.04715	6.96763	6.99755	6.99446	7.2123	7.36911	7.14873	7.42836	7.47051	7.11696	7.47529	7.07874	6.97124	7.139	7.3098	7.25766	7.07643	6.74369	7.09349	7.32979	7.12517	7.20435	6.96168	7.27581	7.27166
ALG13	6.51427666666667	6.29588333333333	6.36341666666667	6.38002333333333	6.47585333333333	6.45735666666667	6.40712333333333	6.39758333333333	6.22823333333333	6.26876	6.0908	6.23694666666667	6.32481	6.44282666666667	6.55975	6.54025666666667	6.36114	6.31628	6.75142	6.31757666666667	6.44071333333333	6.48615333333333	6.49405	6.57639666666667	6.86178	6.34073	6.65557	6.45575	6.33628333333333	6.39275666666667	6.37183	6.09368666666667	6.08307333333333	6.25798666666667	6.20336333333333	6.05571666666667	6.62612333333333	6.36836666666667	6.36682666666667	6.17478	6.87327333333333	6.42152666666667	6.36200333333333	6.26562	6.69846	6.25211666666667	6.60245333333333	6.66712666666667	6.48178
ALG3	7.56244	7.81237	7.63921	7.88225	7.26383	7.9398	7.84745	7.8193	8.05131	7.7839	8.03349	7.79178	7.88463	7.99298	7.76584	8.102	8.17255	7.61435	8.02093	7.83914	7.80205	8.06349	7.7625	7.71253	8.06283	7.82597	7.9997	7.87245	8.02973	8.12	7.92117	7.94065	7.84018	8.03662	8.09281	7.80804	7.8813	8.29421	7.9547	7.94732	7.73956	7.43796	7.9699	8.03493	7.85818	7.64912	7.94523	7.90355	8.01134
ALG5	8.72079	8.73022	8.96163	9.00152	9.40057	8.83438	9.03342	8.54548	8.98023	9.13127	8.74205	8.63163	8.40987	8.95259	9.0034	8.83559	8.34856	8.60081	9.0019	8.58876	8.54768	8.90492	8.76816	9.02871	9.01719	8.8036	9.26581	8.86054	8.61002	8.6233	8.51776	8.47223	8.44018	8.13575	8.50063	9.34471	8.69624	8.80073	8.50795	8.27981	9.18154	9.10388	8.97144	8.77269	8.90701	8.36094	8.94448	8.7036	8.80845
ALG6	8.1473	8.13191	8.11112	8.0982	8.12007	7.94792	7.76818	7.91315	7.9561	8.26893	8.09977	7.97482	7.30285	8.04098	7.953	8.07786	7.35288	7.99923	8.0815	8.13098	8.01742	8.26971	8.1332	8.25345	7.97622	8.25124	8.10408	8.08701	7.87766	7.50348	7.70199	7.9875	7.79622	7.88384	7.67732	8.22781	8.29798	7.7898	7.94131	7.62168	8.45855	8.38143	8.10338	7.81916	8.24225	7.76271	8.37045	8.07056	8.09752
ALG8	8.13931	7.88598	7.98441	8.0503	8.40663	7.85311	7.82905	8.00594	8.02071	8.17543	8.21517	8.02853	7.75253	8.03828	8.07899	8.0381	7.97422	7.81025	8.22459	7.78638	7.90979	8.4319	8.03495	8.13931	8.02522	7.87752	8.07472	8.05289	7.81995	7.71005	7.70795	7.80006	7.33778	7.75254	7.82926	8.15146	8.13914	7.81836	7.72261	7.66307	8.48681	8.12998	8.12906	7.98368	8.2048	7.53949	8.21004	8.20593	8.18781
ALG9	6.21091	6.14835	6.33885	6.20713	6.3457	6.21864	6.29324	6.13622	6.14729	6.13808	6.12714	6.15362	6.0904	6.20194	6.14343	5.98693	6.23725	6.07335	6.14006	6.35427	6.02689	6.18955	6.02987	6.32628	6.13858	6.06167	6.30106	5.99551	6.22748	6.16029	6.09445	6.14263	6.1663	6.13689	6.1652	6.64922	6.14363	6.37322	5.96923	6.28473	6.40217	6.27711	6.19914	6.23392	6.26949	6.01878	6.42537	6.22739	6.03062
ALK	6.33643	6.336615	6.15232	6.246505	6.239665	6.18236	6.2493	6.220745	6.276195	6.165365	6.18844	6.294295	6.23962	6.28353	6.30978	6.111035	6.151805	6.053565	6.247675	6.439975	6.135295	6.301685	6.266285	6.132565	6.118065	6.249755	6.245835	6.227885	6.29888	6.21653	6.209875	6.243405	6.22657	6.15107	6.30691	6.18745	6.184515	6.323625	6.1175	6.305015	6.21883	6.24605	6.21774	6.388485	6.26217	6.22884	6.16066	6.23251	6.26109
ALKBH1	8.78645	8.5102	8.70315	8.6858	8.66401	8.47617	8.72075	8.62402	8.70065	8.6178	8.69759	8.90689	8.42158	8.53441	8.49847	8.99772	8.65591	8.3719	8.83073	8.66444	8.52453	8.77618	8.70926	8.83306	8.66372	8.72843	8.82138	9.00149	8.85767	8.70622	8.86359	8.57832	8.64315	8.73172	8.49215	8.79761	8.62922	8.78111	8.73667	8.66038	8.89906	8.61882	8.88657	8.7211	8.75857	8.87772	9.15317	8.77641	8.73124
ALKBH4	5.83823	5.83544	5.74368	5.77156	5.6934	5.7029	5.89404	5.94911	5.79801	5.83501	5.88112	5.95379	5.95555	5.87353	5.73619	5.58935	6.22446	5.92339	5.92557	5.77885	5.94673	5.81037	5.82547	5.78984	5.89211	5.90037	5.94951	5.70934	5.91619	6.04483	5.93747	6.05692	5.85531	6.12955	6.08925	5.98995	5.98601	6.02599	5.89227	5.8741	5.85474	5.53469	6.30972	6.01198	5.8963	5.85777	5.91756	5.75408	6.12256
ALLC	6.34384	6.68186	6.38505	6.67191	6.49713	6.3384	6.76475	6.62248	6.50241	6.39415	6.7663	6.39762	6.50169	6.25208	6.39361	6.27139	6.66565	6.41724	6.27282	6.44028	6.39097	6.43719	6.42177	6.38447	6.23908	6.38629	6.40564	6.2929	6.68609	6.572	6.51143	6.80228	6.54215	6.42035	6.67039	6.59864	6.41033	6.69391	6.64393	6.44422	6.53012	6.46098	6.56474	6.71321	6.42599	6.61078	6.40332	6.67869	6.66484
ALMS1	6.26421	5.97716	6.12986333333333	6.11735333333333	6.21916666666667	5.98988	6.10098333333333	5.80161666666667	5.94937666666667	5.97828333333333	6.09871666666667	6.13603	5.84760333333333	6.15605666666667	6.05072	6.07111333333333	5.97233666666667	5.99925333333333	5.93357	5.96348	5.92216333333333	5.91988	5.87691666666667	5.93235333333333	5.88586	5.91445666666667	5.83622	6.02502333333333	6.03501666666667	5.99489	5.96357	5.89202	5.93239	5.91352	6.03726666666667	5.93731666666667	5.99993666666667	6.06761	5.97556	5.90089666666667	6.07476333333333	6.21877	5.96554333333333	5.93936	6.10094666666667	5.87818333333333	5.91261333333333	5.93849333333333	6.08993333333333
ALOX12	6.65302	6.37561	6.91552	6.0499	6.42903	8.25548	7.09062	7.14448	6.70844	6.46018	7.45478	6.88519	6.52626	6.21725	6.70472	6.60992	6.01031	7.07281	6.7852	6.97246	6.94695	6.35103	7.17633	6.64673	6.84251	6.38579	6.59307	6.63783	6.49357	6.91313	6.38874	6.25314	5.94114	6.86615	6.80959	6.38318	7.36763	6.74191	6.29955	6.73219	6.19811	6.35544	7.06577	6.44809	6.53728	6.36662	7.05681	6.39805	6.09724
ALOX12B	5.64774	5.57966	5.40021	5.32956	5.26544	5.55661	5.42466	5.61156	5.56712	5.73687	5.67224	5.56668	5.65501	5.51153	5.34944	5.55878	5.86676	5.51708	5.57895	5.67514	5.48213	5.4707	5.50703	5.57867	5.51963	5.50323	5.47552	5.5248	5.69672	5.54667	5.61309	5.68513	5.49514	5.64543	5.57757	5.86409	5.48858	5.77332	5.48245	5.58294	5.49617	5.34006	5.68892	5.59189	5.53418	5.85422	5.85422	5.76682	5.60691
ALOX12P2	7.34702	7.50995	7.31596	7.30986	7.40927	7.24591	7.28275	7.47477	7.36112	7.38562	7.36843	7.68005	7.44002	7.43495	7.21854	7.10573	7.46328	7.61102	7.13636	7.45651	7.2319	7.27709	7.38113	7.17355	7.26802	7.35091	7.35289	7.41915	7.57563	7.44681	7.53492	7.58125	7.49133	7.36303	7.49651	7.68917	7.53977	7.4923	7.55584	7.58463	7.55755	7.42362	7.49579	7.39199	7.54073	7.58071	7.25301	7.38474	7.38267
ALOX15	6.19696	5.87675	5.76856	6.18831	5.91739	5.91248	5.95317	6.10885	5.85889	5.98497	6.01141	5.80523	5.89564	5.84628	5.90727	5.6847	6.09299	5.8797	6.26251	5.99306	5.72984	5.89156	5.83088	5.81929	5.87282	5.78572	5.90287	5.7795	5.91354	5.90041	5.89164	5.98349	5.85849	5.84382	6.26786	5.96744	5.84432	6.15217	5.95449	5.97684	5.99409	5.88061	6.24294	5.8544	6.01573	5.88438	5.96434	5.99849	5.95622
ALOX15B	7.37283	7.17738	6.74539	6.88968	6.76894	7.18181	6.80588	7.03462	7.07342	7.0631	7.2322	7.15242	7.08532	6.83912	6.80534	6.89516	7.09912	6.91107	7.13245	6.74647	6.89717	6.71591	6.82636	6.79623	6.91714	6.89482	6.69583	6.96944	6.88858	7.04551	7.08446	7.08973	7.1153	7.1654	7.10123	7.18796	7.06175	7.11857	6.85956	7.14109	6.95954	7.00112	7.24879	7.08551	6.96837	7.05534	7.06456	7.11633	6.94719
ALOX5	9.084235	8.763475	9.0080475	8.898145	8.289485	9.127545	9.05475	8.9521875	8.920865	8.9188875	8.7073175	8.740295	9.252995	8.92172	8.8405475	9.2707375	9.38999	8.8819025	8.8790675	8.9683125	8.9757825	9.1531775	9.1469075	8.99573	9.1179575	8.978295	9.04055	9.0372475	8.916045	9.13779	9.067335	9.0820575	9.0353025	9.16132	9.1769525	8.7720825	8.892185	9.0393675	9.22321	8.892765	8.78028	8.393695	8.5220825	8.999325	8.7516	8.885115	8.7463725	8.8763	8.9747075
ALOX5AP	10.34231	10.75291	11.1724	10.82255	10.77407	10.91386	10.47265	10.61057	10.46053	10.58542	10.39903	10.8405	10.76272	10.13761	11.16722	10.83606	10.32135	10.64744	11.22261	10.53923	10.38987	10.73221	10.97269	11.40625	10.87582	11.1779	10.90344	10.66273	10.81787	10.88584	10.57629	10.69036	10.26791	11.0312	10.92058	11.38163	11.17752	10.72025	10.31496	10.04255	10.7109	11.31754	11.25889	10.70865	10.70549	10.81694	10.59416	11.06751	11.0179
ALOXE3	6.080075	5.965445	5.958995	6.026875	6.251955	5.976155	6.29755	6.170105	6.130655	5.870015	5.95367	6.286225	6.09146	5.823235	6.18779	5.99056	6.086995	6.002795	5.755385	6.096655	6.076565	5.90132	6.153635	5.98479	6.01606	6.024675	5.91831	6.087605	6.32193	6.08672	6.08885	6.012635	6.204505	6.045805	6.25545	6.035	6.051915	6.25416	6.13949	6.213875	6.09741	6.30921	6.066695	6.070105	6.13196	6.117165	6.06265	6.15812	6.203085
ALPI	5.465595	5.43022	5.24752	5.309595	5.59618	5.48822	5.51902	5.661155	5.52554	5.23952	5.341965	5.470325	5.48246	5.322545	5.3714	5.423475	5.75592	5.57559	5.427555	5.505735	5.492355	5.3528	5.440235	5.39962	5.461595	5.499355	5.25939	5.4138	5.51259	5.67797	5.665885	5.662085	5.610725	5.5783	5.56961	5.613415	5.28466	5.52413	5.53475	5.55927	5.45759	5.532765	5.431985	5.32549	5.362005	5.66393	5.534295	5.48492	5.494245
ALPK1	7.177	6.62834	7.17675	7.12376	7.33556	7.03178	6.98217	6.80117	6.94767	6.99306	7.1337	7.0666	7.03118	7.06122	7.36178	7.0392	7.17183	7.07249	6.97249	7.14244	7.04989	7.04488	7.00673	6.62222	6.98819	6.83409	6.81584	6.84998	6.89807	7.22111	7.18361	6.98195	6.89638	6.91239	7.0338	7.02223	6.88407	7.13441	6.96695	6.80994	7.07869	7.39635	7.00989	6.94486	6.98515	6.8197	6.91384	7.02364	6.92471
ALPK3	6.16918	6.06824	6.07	6.21495	6.0398	5.99953	6.15594	6.00464	6.27482	6.17754	5.98135	6.15617	6.104	5.99957	5.84992	6.0405	6.13784	5.97741	5.89445	5.89506	5.96299	6.09568	5.86601	5.98358	5.94739	6.12084	6.20637	6.10569	6.13855	6.16544	6.05471	6.12506	6.19457	6.01651	6.10679	5.97205	6.2552	6.25635	6.13526	6.04653	6.01593	6.21433	6.33019	6.20405	6.07453	5.89307	5.94962	6.33406	6.1638
ALPL	5.52048	5.6535	5.38591	5.38655	5.4816	5.46023	5.51477	5.61301	5.30859	5.50803	5.49918	5.54771	5.51082	5.37553	5.41363	5.4148	5.55574	5.47199	5.49409	5.51851	5.37436	5.34096	5.38204	5.5064	5.66167	5.39182	5.33475	5.52564	5.56771	5.50512	5.41265	5.55915	5.57249	5.61276	5.68091	5.67786	5.4002	5.54541	5.41402	5.49145	5.30852	5.47659	5.55173	5.48192	5.31436	5.46732	5.60495	5.52295	5.54983
ALPP	6.20358	6.1246	5.95237	5.93494	6.28788	5.90849	5.97272	6.66619	6.24468	5.82566	6.0054	5.94229	6.14005	5.9833	6.16555	5.94644	5.96455	6.12172	6.10399	6.11712	5.89567	6.01723	6.05303	5.94485	5.97856	6.29525	5.95116	5.97491	6.34317	6.13731	6.09603	6.09809	6.0447	5.99395	6.1134	6.03966	5.88762	6.2152	6.16834	6.04092	5.95195	6.46106	6.18126	5.84944	5.98671	5.96856	5.90581	6.22434	6.09675
ALPPL2	6.92471	6.946195	6.70872	6.89458	7.08957	6.86313	6.87547	6.911245	7.09816	6.84856	6.906315	7.01838	7.04057	6.879715	7.02603	6.76386	7.220075	6.88516	6.813745	7.161135	6.923375	6.60502	6.98544	6.831855	6.94724	6.95346	6.91911	6.83154	7.14271	7.24186	7.121565	7.096055	7.24372	6.93277	7.130265	6.966555	6.9975	7.180915	7.071925	7.052745	6.99262	6.960045	6.90345	6.931365	6.89391	7.104555	6.914405	6.766965	6.944535
ALS2CL	8.67612	8.51671	8.1135	8.2625	8.41597	8.38407	8.61336	8.87207	8.62448	8.24126	7.95579	8.25836	8.65016	8.34485	8.21539	8.38453	8.62321	8.79748	8.27519	8.94547	8.83512	8.28367	8.5597	8.4465	8.49954	8.36744	8.21651	8.4616	8.66536	8.57093	8.77404	8.5645	8.41051	8.89444	8.61739	9.03584	8.19362	8.64033	8.47415	8.54186	8.07561	8.56949	8.30332	8.35865	7.92231	8.78059	8.21683	8.25923	8.08272
ALX1	6.03049	6.08998	5.99455	6.04026	5.96545	5.71087	6.0961	6.08418	5.86816	5.88432	5.98949	6.11091	5.94111	5.88614	6.18946	6.05375	6.14961	6.05332	5.95956	6.01125	5.88735	5.97271	5.86706	5.57868	6.00139	5.92806	5.82751	5.95979	6.19334	5.90455	5.95763	5.95255	5.94557	6.18835	6.00405	5.99534	6.09863	6.16502	5.87821	5.98772	6.03823	5.99432	5.9393	6.08579	5.91425	6.06891	6.14676	6.20068	6.19599
ALX3	6.34567	6.26623	6.44389	6.48151	6.50684	6.48105	6.46097	6.62818	6.49902	6.31043	6.47698	6.52006	6.62957	6.24512	6.23292	6.39781	6.87472	6.26377	6.3587	6.51723	6.41599	6.45489	6.36793	6.27044	6.31512	6.42475	6.43427	6.16221	6.59145	6.45625	6.42194	6.56101	6.54971	6.39022	6.58923	6.42927	6.46926	6.69741	6.48713	6.42537	6.50828	6.63342	6.28912	6.37881	6.32551	6.67905	6.40595	6.42442	6.44563
ALX4	5.60497	5.78215	5.81111	5.79056	5.67312	5.72979	5.84569	5.8904	5.68102	5.71195	5.74422	5.90526	5.82374	5.73119	5.78026	5.69254	5.78175	5.64172	5.52991	5.74824	5.88091	5.57101	5.69626	5.61205	5.8455	5.73594	5.66032	5.7593	5.89458	5.83623	5.79069	5.95401	5.9178	5.79504	5.89182	5.86027	5.70314	5.85685	5.76148	5.63859	5.61702	5.76649	5.738	5.72157	5.71723	5.71894	5.70349	5.70082	5.91817
AMACR	5.783895	5.64798	5.65191	5.818225	5.62495	5.613535	5.756255	5.78086	5.72286	5.63213	5.676865	5.781535	5.69308	5.56267	5.600465	5.527785	5.64187	5.601835	5.63596	5.704755	5.71644	5.676375	5.67793	5.71815	5.760335	5.68301	5.745395	5.669305	5.82171	5.79628	5.72592	5.81864	5.77952	5.868	5.74381	5.784975	5.753145	5.748885	5.781435	5.69674	5.554005	5.67997	5.831815	5.767295	5.55938	5.789685	5.688485	5.72686	5.736675
AMBN	6.62825	6.68714	6.395	6.51899	6.52937	6.26655	6.52765	6.41598	6.61475	6.40933	6.5889	6.8012	6.48646	6.5085	6.38461	6.50542	6.69412	6.40684	6.55037	6.55817	6.3581	6.42203	6.4466	6.24183	6.34614	6.56264	6.54706	6.49534	6.60646	6.63164	6.71677	6.56717	6.48735	6.62186	6.50781	6.64241	6.51704	6.67287	6.60907	6.75628	6.46379	6.29185	6.62977	6.9236	6.57627	6.42101	6.58004	6.74241	6.72544
AMBP	5.873565	5.87188	5.968435	5.87504	5.8143	5.867105	5.98696	5.969745	5.93938	5.952685	5.956835	6.12885	5.971185	5.81816	5.92116	5.807485	5.960035	5.75305	5.91862	5.901005	5.78579	5.84805	5.881575	5.86577	5.785725	5.93758	5.898315	6.0468	5.880715	5.92576	5.8256	5.8244	5.858795	5.788305	5.85796	6.034745	6.0002	5.94801	5.94473	6.045565	5.9335	5.90695	6.017425	5.97143	6.009125	6.06953	6.016685	5.96311	5.93227
AMBRA1	6.290495	6.403245	6.410595	6.419845	6.41401	6.453965	6.43711	6.409055	6.368195	6.388385	6.397285	6.48303	6.3704	6.42488	6.41704	6.584895	6.356935	6.50927	6.500065	6.52362	6.59814	6.39878	6.579715	6.44097	6.487355	6.323845	6.533015	6.429705	6.379695	6.45211	6.42283	6.52704	6.41964	6.41549	6.459945	6.51194	6.335865	6.398045	6.42806	6.41377	6.46354	6.56877	6.33123	6.38621	6.462155	6.33368	6.35149	6.36067	6.36072
AMD1	8.56677	8.66632	9.27342	9.05082	8.971525	8.824635	8.843835	8.98017	9.35435	9.102115	9.09096	8.799985	8.61608	8.992725	8.86589	9.0761	8.50605	8.53212	9.34236	9.08119	8.86417	9.151975	9.09987	9.311955	8.974625	8.885615	9.227175	8.98024	8.67829	8.862445	8.823965	8.758105	8.53438	8.60896	8.450305	8.381805	9.352345	8.84817	8.781445	8.552785	8.930205	9.093195	9.0902	8.66144	9.03145	8.596735	9.30084	9.032835	8.64316
AMELX	5.43904	5.28538	5.26339	5.20978	5.48836	5.31212	5.30324	5.46135	5.32391	5.25035	5.2754	5.32272	5.28093	5.24411	5.33456	5.41487	5.33159	5.34001	5.30325	5.44362	5.29286	5.24535	5.3977	5.29955	5.26275	5.30745	5.34202	5.288	5.45618	5.38245	5.30985	5.36997	5.31827	5.30793	5.31609	5.36342	5.25278	5.33594	5.43552	5.32172	5.29693	5.36877	5.21405	5.21815	5.26848	5.40137	5.35107	5.3213	5.33822
AMELY	5.60852	5.59645	5.55142	5.92973	5.80147	5.6202	5.81105	5.92091	5.66717	5.59404	5.59684	5.7423	5.68061	5.6363	5.69044	5.55086	5.74645	5.76496	5.42624	5.64052	5.63768	5.53269	5.62123	5.41837	5.50576	5.61682	5.71361	5.65811	5.83625	5.85096	5.74222	5.8807	5.92218	5.95055	5.89397	5.78812	5.72165	5.75293	5.71576	5.69407	5.72591	5.76795	5.71089	5.48779	5.72667	5.82072	5.61048	5.62846	5.61239
AMFR	6.672155	6.98637	7.51093	7.853185	6.673355	6.78187	7.40474	7.172335	6.76086	6.99365	7.043425	7.117495	7.415315	6.697865	7.410885	6.85244	6.892575	7.294765	7.31632	7.36082	6.715325	7.57934	6.55065	6.569625	6.56635	6.647975	7.528445	6.797155	7.01558	7.867005	7.21844	7.23901	7.81945	6.891345	7.31315	7.02221	6.83897	7.09212	7.250655	6.900865	7.05085	6.536325	6.94221	6.91812	7.19353	7.12883	7.14608	6.662495	7.3944
AMHR2	7.48459	7.70098	7.22667	7.08237	7.40219	7.31876	7.70891	7.77668	7.40679	7.28613	7.35003	7.51628	7.55639	7.44405	7.37242	7.17931	7.50146	7.56875	7.1856	7.3627	7.49147	7.26447	7.61289	7.27431	7.51668	7.39687	7.18429	7.34198	7.63383	7.80199	7.67913	7.59275	7.69836	7.65732	7.50675	7.61182	7.22267	7.84937	7.44685	7.66735	7.4561	7.27031	7.21783	7.27643	7.27449	7.61884	7.27559	7.498	7.48514
AMIGO2	6.04273	5.64818	6.141	5.85778	6.13049	6.08544	6.17569	5.95572	5.79992	6.09188	6.43653	6.02805	5.75364	5.5963	6.13808	5.76707	5.6992	6.04183	6.05514	5.94121	6.05298	5.68498	6.02631	6.0991	6.03352	6.03653	5.98882	5.81365	5.98681	5.75394	5.8454	5.7372	5.39804	5.54372	5.68389	5.64358	6.72438	5.81541	5.5768	5.76197	6.20506	5.88538	6.63549	5.42777	5.82499	5.93168	6.04543	6.30425	6.01294
AMMECR1	6.63603	6.11227	5.87809	6.21942	6.1477	6.11618	6.07006	6.06246	6.08511	6.02072	6.19576	6.059	5.92134	6.20682	6.49475	6.38642	5.9427	6.23835	6.18041	6.14104	5.99496	6.33377	6.13692	6.19819	6.13385	6.40049	6.16596	6.13824	5.98226	5.98375	6.02863	6.00174	5.82216	6.19267	5.99826	6.18852	6.20279	5.9468	5.85479	5.96765	6.3946	6.27989	6.57035	6.14263	6.39295	6.03493	6.53222	6.47743	6.07023
AMN	6.65244	6.44947	6.71658	6.74059	6.95409	6.81627	6.88321	6.82298	7.00181	6.73187	6.81159	6.74092	7.23316	6.75205	6.92931	6.82127	7.29814	6.9025	7.00112	6.61938	6.81003	6.79374	6.96893	6.65046	6.82733	6.83108	6.76947	6.79513	7.05967	7.05842	6.95577	7.41716	7.49303	6.94301	7.28604	7.0603	6.86235	7.05644	6.97378	6.84936	6.82757	6.85725	7.13781	6.89315	6.45504	7.12919	6.70668	6.76854	6.98098
AMOT	5.72059	5.90495	5.60484	5.62021	5.88464	5.54859	6.02075	5.68564	5.58479	5.34153	5.58563	5.76921	5.6092	5.53137	5.54249	5.46888	5.59339	5.7294	5.62706	5.60156	5.67033	5.33994	5.46358	5.57732	5.57901	5.84062	5.5418	5.74683	5.60726	5.53323	5.59623	5.50742	5.38517	5.79535	5.524	5.63807	5.65745	5.70194	5.59773	5.63574	5.59079	5.7757	5.4949	5.62427	5.60604	5.64153	5.57375	5.54245	5.55266
AMOTL2	5.42969	5.72976	5.5595	5.64233	5.68664	5.66058	5.65232	5.42726	5.54269	5.63312	5.62294	5.6129	5.4512	5.55221	5.36675	5.57274	5.42437	5.43349	5.75425	5.6058	5.38578	5.57007	5.4544	5.42344	5.42979	5.59054	5.52509	5.51701	5.52284	5.57789	5.46209	5.5801	5.36584	5.38062	5.46564	5.53121	5.61658	5.50427	5.54009	5.48487	5.52049	5.65333	5.67962	5.65313	5.49745	5.42154	5.37403	5.94616	5.72542
AMPD1	5.395	5.384	5.30769	5.31755	5.56527	5.3943	5.56811	5.54002	5.33747	5.34913	5.53948	5.41865	5.32514	5.33547	5.19609	5.37807	5.2635	5.35031	5.4483	5.31179	5.19623	5.33188	5.23825	5.158	5.35951	5.1404	5.34534	5.36619	5.49861	5.33725	5.36133	5.34474	5.34632	5.42582	5.38723	5.38888	5.64649	5.49944	5.39131	5.3197	5.46016	5.3239	5.49267	5.38602	5.38087	5.36747	5.22193	5.29664	5.3254
AMPD2	9.33729	9.21537	9.00252	9.09267	8.42507	9.19046	9.05642	8.648	8.63448	9.37776	8.60462	8.86795	9.19931	9.00133	8.86341	9.08908	9.14123	9.14936	8.99732	8.45606	9.30964	9.1606	8.90056	9.05869	9.18157	8.63949	9.18588	8.92315	9.17648	9.04547	9.21334	9.3851	9.01998	9.05776	9.25215	8.66531	9.1281	9.10292	9.12748	9.06126	8.57103	8.6135	8.85232	9.02524	8.97324	8.97766	9.0983	8.86871	9.17416
AMPD3	8.98039	8.20346	8.57505	8.18987	8.32701	8.35892	8.31873	8.19412	8.5396	8.70905	8.59214	8.68064	8.5551	8.30633	8.63571	8.35346	8.80094	8.27728	8.72129	7.80067	8.10163	8.28495	8.57564	9.04916	8.85856	8.58987	8.86576	8.31526	8.54678	8.71619	8.88229	8.34553	8.71022	8.35097	8.67351	9.02978	8.40312	8.50862	8.3086	8.32588	8.1913	8.63272	8.26314	8.51509	8.74851	8.63459	8.56282	8.27116	8.13209
AMPH	5.67016	5.83374	5.49839	5.52744	5.81707	5.61876	5.87559	5.84585	5.70012	5.581	5.76607	5.92416	5.74299	5.52597	5.72631	5.43215	6.00786	5.75549	5.46607	5.86842	5.85757	5.68768	5.56905	5.55018	5.53071	5.61364	5.62665	5.62879	5.84185	5.79527	5.9981	5.75791	5.56552	5.92186	5.66115	5.95061	5.48501	5.74343	5.62633	5.76573	5.5972	5.91655	5.46496	5.48127	5.54812	5.99316	5.76926	5.54565	5.48909
AMT	8.43879	8.03508	7.67139	8.07023	8.0219	8.01661	7.9952	8.37	8.02206	7.74359	7.70949	8.0509	8.16001	7.75914	7.99218	7.8296	8.10123	8.08802	7.73161	7.83544	8.13879	7.99403	8.17097	7.79166	8.0707	8.06652	8.08034	7.90939	8.30302	8.19903	7.9792	8.19516	8.17891	8.08414	8.18446	8.14077	8.0527	8.18601	8.20988	8.18878	8.03804	8.14356	8.01255	8.06213	8.03361	7.97762	8.02506	8.03043	8.10253
AMZ2	7.87095	8.05617	7.71579	8.08919	8.07476	8.20821	8.09534	7.89246	7.79895	8.70317	8.08555	7.74242	7.87843	7.97866	8.16833	7.91933	7.56162	7.85547	8.10139	7.95662	8.22149	8.14002	8.16481	8.39439	8.45107	8.08789	8.30826	8.09899	8.04021	7.4441	7.62808	7.60176	7.82013	7.91461	7.87546	8.10303	7.97104	7.89763	7.85326	7.9972	8.47844	7.89042	7.97849	7.96351	8.11255	7.85922	8.01468	7.8101	8.05483
ANAPC10	5.94936	6.12925	6.3515	6.15397	6.61295	6.46522	6.3302	6.20717	6.35026	6.74934	6.33779	5.95706	6.00712	6.30281	6.44723	6.06576	5.85163	6.11256	6.64104	6.11719	6.24088	6.48771	6.6038	6.52155	6.42999	6.07794	6.48417	6.2034	5.99345	6.04815	5.99697	5.88544	6.15607	6.13598	5.92558	5.91148	6.04775	6.07632	5.96727	5.88361	6.32847	6.43374	6.29873	6.08017	6.25361	6.00019	6.32642	6.04618	6.13469
ANAPC13	7.35544	7.237725	7.54854	7.37622	7.332635	7.42354	7.371195	7.33825	7.378165	7.33671	7.46041	7.296885	7.250105	7.526715	7.33715	7.595405	7.30879	7.282315	7.351465	7.290485	7.32426	7.320725	7.336975	7.400355	7.23552	7.46194	7.473785	7.326725	7.271055	7.265035	7.37375	7.0089	7.33749	7.42611	7.265325	7.12584	7.459655	7.46986	7.325885	7.31757	7.450805	7.43554	7.435495	7.395425	7.432135	7.392545	7.536885	7.356625	7.303175
ANAPC15	8.20837	8.6789	8.44775	8.53888	8.45563	8.65164	8.67635	8.91179	8.36477	8.56205	8.43913	8.58177	8.60177	8.32676	8.53135	8.57547	8.20158	8.84951	8.29702	8.38305	8.56904	8.77618	8.63462	8.70937	8.5034	8.7089	8.82636	8.56265	8.79527	8.28938	8.52027	8.6509	8.70869	8.71919	8.79973	8.81988	8.69848	8.79052	8.70695	8.46379	8.48594	8.37121	8.62539	8.64555	8.35733	8.77091	8.43345	8.79754	8.38818
ANAPC2	7.47429	7.42713	6.92289	7.29167	6.90966	7.42027	7.49127	7.58203	7.43999	6.98498	6.83226	7.22353	7.65491	7.26957	7.39465	7.51324	7.44823	7.69957	6.8413	7.21532	7.70073	7.25927	7.28407	7.00688	7.28277	7.23099	7.32214	7.16255	7.35165	7.52831	7.34168	7.61146	7.8968	7.46823	7.7496	7.53786	7.04598	7.52337	7.74184	7.5524	7.15336	6.97888	7.02744	7.32933	7.19457	7.26545	7.12608	7.24593	7.1526
ANAPC5	8.99162	8.67049	8.8797575	8.8059125	8.7669825	9.217785	9.0815375	8.7740125	8.9003775	8.7420825	8.93861	8.95413	8.9588875	9.02519	9.17391	9.1399275	9.1779075	8.932585	9.060325	8.8312575	8.9878325	8.5690175	9.275935	9.1746825	9.1711025	9.0683475	9.0698975	8.9979425	9.0199275	9.173705	8.75442	9.002555	8.9980625	8.9906425	9.25757	9.1547775	9.3802525	9.1392175	9.0749375	8.991225	9.38946	8.69205	9.372015	8.9732725	9.13328	8.785685	9.1907025	9.254835	9.163925
ANG	6.86188	7.36434	7.68472	7.02696	6.76684	7.10157	6.80447	6.87018	6.69571	7.27676	6.76793	6.89776	6.98571	7.20591	7.30679	6.44875	7.41938	7.00696	7.02894	7.01766	6.69073	7.00606	6.87824	7.06474	7.25825	6.91752	6.83608	7.43195	6.91642	7.0696	7.0366	6.96376	6.91847	6.996	7.12193	6.9305	6.90237	6.78765	7.00204	7.01579	6.74	6.96424	7.42425	6.85555	7.04694	7.00696	7.07875	6.85042	7.48197
ANGEL1	7.1062	7.234035	7.011735	7.2062	7.053535	7.089525	7.279555	7.02804	7.112735	7.1331	7.023085	7.189665	7.147475	7.030345	6.985055	7.07571	7.155055	6.923735	7.01546	7.148615	7.04016	7.06044	7.07804	7.057505	7.002605	7.12499	7.068495	7.241885	7.252655	7.30135	7.156295	7.43233	7.161765	7.272255	7.050375	7.100715	6.90118	7.173375	7.210245	7.25159	7.036175	7.18491	6.89014	7.255595	7.14306	7.22198	7.061875	6.998915	7.161355
ANGEL2	6.32823666666667	6.10776333333333	6.52412333333333	6.26488333333333	6.42152666666667	6.161	6.37532333333333	6.23983	6.13896	6.28865666666667	6.34326333333333	6.24219666666667	6.07411	6.30604333333333	6.34823666666667	6.24543	6.25075333333333	6.08408666666667	6.42142666666667	6.15748333333333	6.17420666666667	6.28299666666667	6.23043333333333	6.45453333333333	6.32523333333333	6.34329	6.4457	6.32258333333333	6.21145	6.05202	6.11984333333333	6.05211666666667	6.02298	6.05154	6.16522333333333	6.12694666666667	6.47736	6.09203	6.17772	6.11661666666667	6.5201	6.31869666666667	6.27823666666667	6.14811666666667	6.47559	6.09623666666667	6.09992333333333	6.25833666666667	6.32437333333333
ANGPT1	5.72766	5.469715	5.5795	5.718765	5.634295	5.782795	5.74543	5.559335	5.63426	5.515665	5.575435	5.566	5.481395	5.510395	5.502045	5.50359	5.49356	5.54181	5.68908	5.873375	5.630115	5.704855	5.60799	5.51993	5.53182	5.60019	5.587235	5.687855	5.794965	5.59805	5.474175	5.482975	5.56856	5.65048	5.542355	5.462325	5.69672	5.67969	5.62584	5.61582	5.58463	5.909655	5.788875	5.74865	5.735485	5.69927	5.91	5.676945	5.594825
ANGPT2	5.206235	4.99045	4.995925	5.05483	5.178785	5.195685	5.246105	5.277185	5.19793	5.044875	5.05201	5.098325	5.077315	5.020135	5.126825	5.111765	5.171915	5.148825	5.08098	5.190575	5.170255	5.166145	5.138625	5.106245	5.196155	5.197035	5.108955	5.062355	5.122065	5.15601	5.10431	5.176775	5.267925	5.223155	5.11976	5.171765	5.059665	5.1994	5.067505	5.13957	5.0705	5.212265	5.216865	5.09991	5.0391	5.155335	5.045125	5.05902	5.04744
ANGPT4	7.9397	7.94663	7.67045	7.91746	7.76772	8.03136	7.97993	7.94758	7.96618	7.82646	7.79837	7.91139	7.87273	7.71339	8.08333	8.2557	7.89162	7.88889	7.71423	7.98253	8.11454	7.9915	8.15246	8.05064	7.85018	8.03175	7.77506	7.94686	8.13764	7.89997	7.94817	8.00715	7.76426	7.80829	8.18361	8.15163	7.9686	8.25115	7.98342	7.98721	7.59866	8.11083	7.93594	7.93634	7.85311	8.04453	7.78145	8.08515	7.94489
ANGPTL2	6.74481	6.74097333333333	6.48107666666667	6.59497666666667	6.67214333333333	6.79533333333333	6.69476333333333	6.78991333333333	6.63332333333333	6.51582	6.6303	6.68380333333333	6.66936666666667	6.65117666666667	6.56412666666667	6.79523	6.65345	6.55985	6.49344666666667	6.73279666666667	6.68331666666667	6.56534	6.62766	6.57932666666667	6.58834666666667	6.80298666666667	6.61426333333333	6.68404666666667	6.8308	6.66715	6.76191333333333	6.84918666666667	6.75687333333333	6.66936	6.68933333333333	6.67769666666667	6.64594666666667	6.78399	6.72520333333333	6.73965333333333	6.61087333333333	6.79431666666667	6.68487666666667	6.71671	6.62185333333333	6.74880666666667	6.68124666666667	6.58961666666667	6.67162333333333
ANGPTL3	5.0856	4.99188	4.89186	5.03378	5.09542	5.17103	5.11153	5.1302	5.00416	5.09184	5.09246	4.96796	4.99949	5.08422	5.00759	5.19693	5.12751	5.08032	5.03272	5.22535	4.98347	5.10765	5.01382	5.01153	5.03378	5.2127	4.95549	5.13731	5.22051	5.02856	5.05812	5.08988	5.04267	5.12211	5.04382	5.18129	4.96865	5.05613	5.08099	5.15836	5.09364	5.08629	5.14861	5.0473	5.02343	5.07719	4.96395	5.05746	5.0167
ANGPTL4	6.12696	6.00446	6.03085	5.98156	6.15044	6.26171	6.21231	6.40198	6.15985	6.13372	6.21345	6.03066	6.36851	6.13896	6.20709	6.14923	6.67219	6.26565	6.19501	6.23342	6.40646	6.18728	6.3235	6.06513	6.29575	6.21501	6.06276	6.30433	6.25926	6.2746	6.34971	6.55285	6.31761	6.52126	6.45102	6.21175	6.1653	6.30437	6.26809	6.12312	6.05466	6.23748	6.66073	6.26941	6.14538	6.36011	6.03351	6.17378	6.03522
ANGPTL7	5.72274	5.796	5.60208	5.67949	5.54869	5.73437	5.94912	5.79982	5.7816	5.76656	5.6461	5.92075	5.71708	5.58316	5.73253	5.54846	5.62056	5.71883	5.81205	5.8998	5.72941	5.83984	5.75102	5.67086	5.64956	5.89829	5.82277	5.8308	5.83503	5.67684	5.73811	5.76331	5.86812	6.07658	5.89365	5.91289	5.69424	5.53896	5.71774	5.79144	5.67651	5.88734	5.75601	5.77255	5.52354	5.78781	6.1472	5.65291	5.64757
ANK1	5.72374	5.71333833333333	5.59960333333333	5.62766666666667	5.63822	5.69226833333333	5.76806666666667	5.86129166666667	5.73728666666667	5.72864	5.70015	5.75553666666667	5.84603833333333	5.65376666666667	5.70238	5.68518833333333	5.82031166666667	5.762595	5.58476	5.87039333333333	5.78083833333333	5.65451333333333	5.72410333333333	5.62634	5.67187666666667	5.70000666666667	5.6618	5.68399333333333	5.79955	5.76738833333333	5.868895	5.84314333333333	5.79022166666667	5.88181333333333	5.86405	5.778955	5.65990833333333	5.77200833333333	5.73074666666667	5.72307666666667	5.65906166666667	5.75511333333333	5.72810666666667	5.74843333333333	5.60287666666667	5.820805	5.72822	5.70680166666667	5.68311333333333
ANK2	5.56017333333333	5.55535333333333	5.50844333333333	5.62335	5.62948	5.49489	5.61911666666667	5.53887333333333	5.55973	5.59278666666667	5.61808666666667	5.62025333333333	5.55407666666667	5.50451	5.41119	5.52407	5.60034	5.50795666666667	5.38060333333333	5.60438	5.51589333333333	5.52749333333333	5.48685666666667	5.52671666666667	5.51667333333333	5.56275333333333	5.47313	5.56686	5.48121666666667	5.52528333333333	5.58001	5.63375	5.46942333333333	5.49715333333333	5.59279	5.46467666666667	5.53255666666667	5.57167	5.60446333333333	5.56683333333333	5.53365	5.70221333333333	5.61064	5.50010333333333	5.49536333333333	5.60176666666667	5.48610666666667	5.48209333333333	5.51968
ANK3	6.28293333333333	6.15061333333333	6.13707333333333	6.15476666666667	6.15005	6.27532666666667	6.28522	6.18768	6.10262	6.09926	6.12509333333333	6.22543	6.13300666666667	6.07337666666667	6.16353333333333	6.07670666666667	6.13347666666667	6.11760333333333	5.89509666666667	6.10495	6.09150666666667	6.11283333333333	6.04171333333333	6.05645	6.08682333333333	6.16305	6.04902666666667	6.13476333333333	6.18423	6.11439333333333	6.17072	6.17151666666667	6.21963333333333	6.13588	6.23165	6.14224	6.13180333333333	6.21464333333333	6.17705	6.25788666666667	6.11826	6.23590666666667	6.24786333333333	6.17085666666667	6.10282666666667	6.16624666666667	6.14562	6.29948	6.18320666666667
ANKEF1	5.4302	4.97857	4.83631	5.17914	5.04354	5.08611	5.08135	5.07239	5.02839	4.83573	4.96538	5.09544	4.97976	4.83928	4.80111	5.04239	4.97996	4.98462	5.09446	4.95302	5.04334	4.94265	4.99446	4.98574	4.90221	5.05613	4.90127	5.0211	5.12874	4.97137	5.0137	5.13576	5.07876	5.10131	5.02529	5.06582	5.21165	5.02031	5.08079	5.03222	5.12162	5.02339	5.13128	4.96884	4.97915	4.96793	4.98621	4.94507	4.98513
ANKFY1	7.17035	7.24464	7.25113	7.23283	7.10306	6.97113	7.18122	7.29235	7.36508	6.95513	7.11279	7.25334	7.22548	7.28626	6.88667	7.15187	7.10022	7.0755	7.20287	7.38308	7.2647	7.36343	7.29754	7.37773	7.58619	7.12813	7.16654	7.36121	7.1094	7.25458	7.41385	7.22151	7.19895	7.09725	7.4066	7.3942	7.34358	7.40482	7.26931	7.18734	7.3129	7.14166	7.22126	7.12129	7.2258	7.08785	6.99803	7.01626	7.37189
ANKH	5.49102	5.26368	5.30365	5.39861	5.39008	5.24856	5.10632	5.23411	5.20355	5.20083	5.34959	5.28494	5.12695	5.22896	5.21606	5.15407	5.20023	5.1502	5.09951	5.3422	5.05773	5.04073	5.152	5.19469	5.17969	4.99959	5.18586	5.06059	5.45886	5.17283	5.05537	5.22489	5.06374	5.22241	4.96086	5.18303	5.19531	5.10673	5.04236	5.08834	5.1292	5.27695	5.1255	5.13127	5.18904	5.20984	5.23478	5.19277	5.01194
ANKLE2	6.32073333333333	6.24632666666667	6.45650666666667	6.44239666666667	6.20132333333333	6.27624	6.23681666666667	6.24632333333333	6.18310666666667	6.34041333333333	6.17317	6.42515666666667	6.34109	6.37516666666667	6.32602333333333	6.25641	6.11662	6.36573	6.23184	6.28631333333333	6.291	6.16418	6.23310333333333	6.34182	6.29373666666667	6.43347666666667	6.38109333333333	6.34219333333333	6.32088666666667	6.14232	6.19629333333333	6.39943666666667	6.16213	6.28537	6.28572666666667	6.33622333333333	6.28031333333333	6.36721333333333	6.43724666666667	6.31704333333333	6.08037	6.1951	6.25742666666667	6.34979	6.33238333333333	6.21524666666667	6.15395666666667	6.10698	6.16847
ANKMY1	6.04353	6.07164	5.932935	5.93918	6.087535	6.086185	6.02987	6.097265	6.01044	5.85784	5.94744	6.170145	6.07284	5.9801	5.91397	6.11568	6.4375	6.13642	5.98495	5.92911	6.040845	5.95669	6.084005	6.026595	6.13277	5.985105	6.033265	6.00367	6.03291	6.051635	6.10993	6.048055	6.26114	6.00698	6.13438	6.050925	6.021275	5.983805	6.10153	6.117685	6.054895	6.015375	6.127295	5.924235	5.88273	6.247025	5.884015	6.015105	6.01087
ANKMY2	7.25553	6.61884	7.17899	7.02354	7.26517	7.32406	6.95716	6.59417	6.95433	7.07029	7.01532	6.95049	6.75695	7.09504	7.26369	7.17907	7.15261	6.44589	7.15284	7.19689	6.59958	7.16978	7.06294	7.08787	7.13653	7.11595	7.12347	6.94683	6.76906	6.81178	6.51168	6.36639	6.4332	6.56231	6.54524	6.98892	6.86996	6.65464	6.68827	6.56752	7.11042	6.92905	7.24004	7.13701	6.99445	6.66562	7.27656	7.00702	6.66011
ANKRA2	7.23173	6.44567	7.15607	6.82676	7.14154	6.83929	6.69441	6.85724	6.68	7.01328	6.77042	6.51322	6.57347	7.01612	7.05267	6.72825	6.57052	6.44387	7.08533	6.75331	6.72192	7.00553	6.62341	7.20516	6.96694	6.57555	6.99385	6.72755	6.48176	6.40432	6.72918	5.95393	6.43605	6.54062	6.43301	6.62957	6.92673	6.55515	6.68988	6.37596	6.86769	6.67471	6.64286	6.60526	7.15532	6.72634	6.87961	6.64832	6.79494
ANKRD1	5.4987	5.4722	5.41795	5.50529	5.36095	5.38934	5.41601	5.50359	5.37863	5.45437	5.33521	5.5044	5.39885	5.29385	5.40269	5.30054	5.50434	5.37753	5.41504	5.40865	5.30482	5.52272	5.44187	5.2923	5.34362	5.41322	5.24754	5.49299	5.51277	5.38418	5.36391	5.33473	5.29919	5.51802	5.37304	5.39109	5.44058	5.36214	5.32944	5.39614	5.4694	5.56736	5.61481	5.31372	5.38343	5.41222	5.29758	5.46821	5.51158
ANKRD10	7.92809	8.17158	7.89111	7.66464	7.90701	8.18484	7.82544	8.00794	8.08946	7.81781	8.00302	7.89016	8.04893	8.02401	8.47265	8.21849	7.66168	8.02804	8.13955	7.95191	7.96759	8.14918	8.08751	8.18897	8.15242	8.00641	8.35694	8.05698	7.79884	7.79352	7.98771	7.92247	7.99228	7.93602	8.25888	7.84016	8.1239	7.91458	7.85706	8.09326	8.10329	8.12198	7.72753	7.8	8.10078	7.64091	7.99943	7.67659	8.01296
ANKRD10-IT1	9.2431	8.77751	9.36949	9.46704	9.47233	9.12596	9.48127	8.95951	9.07909	9.34465	9.36751	9.32705	9.11681	9.21324	9.39759	9.2401	9.48716	9.15307	9.31932	9.25928	9.28406	8.84174	9.17359	9.18253	8.57975	9.32999	8.63132	9.2932	9.28161	9.31229	9.62857	9.07454	9.17898	8.8996	8.89475	9.23105	8.70038	9.29508	9.30474	9.01463	9.59326	9.96936	9.42822	9.17029	9.31006	9.2856	9.23035	9.36407	9.30483
ANKRD11	6.85334	6.467	6.55832	6.43458	6.61882	6.54229	6.67238	6.79552	6.81616	6.53973	6.20898	6.77894	6.70936	6.74634	6.7623	6.46289	6.63931	7.06056	6.86013	6.81492	6.68316	6.41312	6.68584	6.96276	6.70786	6.76848	6.63127	6.77889	6.51928	6.86223	6.70435	6.7041	6.90875	6.5207	7.09896	6.65769	6.6311	6.81473	6.76902	6.52243	6.51926	6.56118	6.62724	6.74883	6.79427	6.6425	6.78409	6.72626	6.70202
ANKRD12	6.5375525	6.206615	6.615105	6.56907	6.819285	6.2625625	6.35366	6.28043	6.326	6.840485	6.6361925	6.502	6.14018	6.53165	6.87408	6.5918375	6.1071975	6.3703525	6.51968	6.52371	6.2790275	6.402485	6.4286025	6.66189	6.3808025	6.313905	6.4993775	6.382295	6.2958175	6.1152775	6.28095	6.23445	6.050525	6.24114	6.1582	6.27487	6.3432425	6.3106	6.2893875	6.2088025	6.6321925	6.3819525	6.5279725	6.3755225	6.3783625	6.15489	6.50457	6.44635	6.37635
ANKRD17	7.0005	7.57316	7.69738	7.25036	7.16847	7.441	7.1936	7.11795	7.30944	7.4602	7.49884	7.20595	7.38718	7.62927	7.44026	6.62754	7.15978	7.54319	7.53118	7.27782	7.34312	7.27906	7.18907	7.72232	7.32642	7.07226	7.55154	7.39894	7.02536	7.14474	7.45992	7.26354	7.06393	7.37104	7.23842	7.21352	7.18784	7.09152	7.15996	7.15068	7.4389	7.10115	6.97752	7.25873	7.26965	7.20794	7.41283	7.32303	7.36229
ANKRD2	5.99432	6.14872	5.64267	5.84169	5.77428	5.78179	6.07283	5.91935	6.13972	5.65786	5.80501	5.84388	6.01125	5.80788	5.82345	5.98684	6.18049	5.97398	5.90601	5.99392	5.74953	5.95786	6.01557	5.71938	6.11307	5.98564	5.87351	5.83409	5.83457	6.18549	6.01651	6.19476	6.0953	6.04148	6.13162	6.19055	6.17823	6.10521	5.95571	5.76455	5.82158	5.79185	6.30543	6.10531	5.99337	6.17903	6.15684	5.95619	5.96851
ANKRD26	5.551035	5.513975	5.610675	5.59641	5.670395	5.5242	5.482125	5.59843	5.4686	5.558145	5.559465	5.7661	5.448435	5.54442	5.455415	5.256245	5.51466	5.499015	5.441075	5.5126	5.47551	5.338615	5.47132	5.511695	5.50241	5.43282	5.41178	5.51723	5.644575	5.512925	5.569865	5.589465	5.578055	5.448315	5.53969	5.48997	5.52166	5.40203	5.55539	5.64401	5.537855	5.49246	5.682995	5.52888	5.50581	5.46976	5.4793	5.491355	5.53823
ANKRD27	7.76011	7.77818	8.29499	7.96149	7.78586	7.2678	7.83773	7.9156	7.71155	7.79596	7.69048	7.95492	8.22375	7.98722	7.96002	7.75729	7.69597	7.97273	8.06071	7.89507	8.00495	8.1261	7.84633	8.26553	7.82909	7.64364	7.84762	7.87405	7.63538	7.47278	7.66535	7.66338	7.27419	7.66389	7.57224	7.53306	7.92544	7.68995	7.69544	7.64339	8.05157	7.66458	7.63552	7.83288	7.261	7.26116	7.86503	7.47329	7.72589
ANKRD28	7.24586	6.83859	6.98959	6.91302	7.19426	7.07927	6.82897	6.84798	6.75715	7.32875	7.11325	7.38026	6.87628	6.80486	6.9561	7.01092	7.03025	6.81704	6.95502	6.73389	6.75463	6.76728	6.88674	6.98716	6.71721	7.05128	6.73623	7.01203	7.289	7.14094	6.97893	6.83436	6.57243	7.06292	6.90775	7.03984	7.12581	6.8812	6.98648	7.02904	7.27887	7.00395	7.10033	6.8218	6.93215	6.7507	6.56444	7.34582	6.47189
ANKRD34C	5.47238	5.36608	5.4037	5.4319	5.66456	5.34388	5.35641	5.41545	5.36574	5.36521	5.31812	5.53089	5.33055	5.39101	5.26871	5.35742	5.39061	5.2262	5.3727	5.45549	5.34848	5.41925	5.37789	5.43466	5.26869	5.65543	5.36297	5.40851	5.46066	5.29946	5.40925	5.33429	5.20631	5.33073	5.28759	5.35155	5.53129	5.30205	5.35878	5.34422	5.33749	5.53218	5.32366	5.44171	5.38993	5.36327	5.37832	5.22951	5.44722
ANKRD36	4.8399	4.68497	4.77922	4.82376	4.94268	4.87317	4.81419	4.77712	4.66813	4.75395	4.76864	4.72639	4.76899	4.71346	4.96135	4.7738	4.87125	5.0232	4.70501	4.75646	4.97262	4.7002	4.79115	4.86498	4.85165	4.79217	4.78171	4.82252	4.88645	4.83107	4.77738	4.80435	4.90859	4.79353	4.92208	4.93206	4.81113	4.77733	4.89678	4.84407	4.97179	4.98065	4.92552	4.86974	4.78013	4.78583	4.8111	4.69624	4.79627
ANKRD36B	5.63356	5.28066	5.10489	5.33988	5.37859	5.34524	5.47843	5.12102	5.13824	5.15043	5.27936	5.15455	5.14134	5.22556	5.46844	5.32353	5.15165	5.43835	5.23317	5.1205	5.21733	5.14487	5.27293	5.25332	5.16511	5.32446	5.09764	5.21786	5.29017	5.24848	5.14182	5.21136	5.13973	5.13817	5.27837	5.29899	5.15586	5.21717	5.1482	5.13395	5.24219	5.19797	5.19308	5.45566	5.27245	5.08676	5.23221	5.34846	5.20462
ANKRD36BP2	4.77575	4.68426	4.69075	4.70977	4.77461	4.76825	4.61787	4.8666	4.74802	4.71131	4.82376	4.69922	4.81054	4.76292	4.82644	4.87394	4.83777	4.84304	4.75226	4.97658	4.73379	4.79902	4.73027	4.76741	4.82458	4.72808	4.73133	4.78661	4.78468	4.74919	4.74077	4.75822	4.79096	4.9227	4.81372	4.72161	4.74478	4.77849	4.75853	4.77533	4.74485	4.73119	4.73193	4.76733	4.72544	4.93409	4.73875	4.7219	4.77332
ANKRD40	7.02277	7.11434	7.06392	7.22527	6.98843	6.95637	7.0875	7.00486	7.02544	7.03051	7.07325	7.07961	7.02072	7.05693	7.00754	7.02122	7.02448	6.97246	7.12981	7.11611	7.04683	7.04683	7.07687	7.06089	7.06776	7.28299	7.10386	7.1884	7.08341	6.89083	6.99706	6.93359	6.98022	7.05576	6.89754	7.1006	7.36185	7.01543	7.06472	6.911	7.00191	7.03498	6.82805	7.04197	7.08793	7.14231	7.08404	6.91126	6.97423
ANKRD46	5.62902	5.87648	6.42448	6.21834	6.58633	6.11291	5.92731	5.95386	6.0728	6.05823	6.14602	5.92952	5.60201	5.82121	6.06113	6.01056	5.92387	5.77781	6.01244	6.595	6.09027	6.41727	6.11239	5.95788	5.83385	5.75423	6.17099	6.03758	5.80569	5.74282	5.81939	5.75196	5.7283	6.20594	5.71329	5.91178	5.92752	5.9827	5.82862	5.55821	6.19741	6.23656	5.58416	5.95434	6.03975	5.97873	6.20751	5.92576	5.80549
ANKRD49	9.35721	8.69873	9.08706	9.01107	9.28998	8.74843	8.9694	9.04743	8.92753	9.48469	9.17484	9.04136	8.72787	8.8995	8.9395	9.14955	9.00535	8.96689	9.3989	9.19977	9.07961	9.09488	9.38105	9.3988	9.18608	8.94587	9.27431	9.14462	9.15543	9.22635	9.14791	9.00942	8.61981	9.25229	8.75113	8.80735	9.26589	9.00986	9.02025	8.90317	9.5183	8.931	9.14804	9.08027	9.24711	9.28295	9.47302	9.3628	9.11025
ANKRD53	5.24126	5.31591	5.30439	5.32119	5.56056	5.24523	5.29478	5.42746	5.59187	5.17184	5.31684	5.43246	5.47281	5.27471	5.32835	5.32206	5.41748	5.37177	5.28425	5.39728	5.41863	5.28671	5.3474	5.20001	5.22803	5.282	5.311	5.32671	5.45135	5.56967	5.44035	5.51849	5.47017	5.26208	5.3539	5.34839	5.19732	5.36311	5.32349	5.41124	5.21294	5.30236	5.48297	5.26244	5.16105	5.61494	5.31668	5.28326	5.27373
ANKRD55	6.26038	6.21322	6.05654	6.19898	6.17001	6.39601	6.20624	6.0648	6.12156	6.1628	6.25838	6.09894	6.18265	6.12664	6.31374	6.21743	6.03029	6.04472	6.15962	6.19092	6.08762	6.1012	6.26025	6.21787	6.03952	6.2036	6.05895	6.14418	6.10162	5.94813	6.11647	6.0149	5.95638	6.16694	6.15785	6.44016	6.23471	6.12607	6.13762	6.0306	6.18127	6.00886	6.05055	6.15296	6.14451	6.13603	6.21442	6.15427	6.03295
ANKRD6	5.189815	5.15412	5.146215	5.09832	5.126915	5.13265	5.25584	5.128225	5.026385	5.177445	5.20199	5.05762	5.064495	5.125235	5.09665	5.045355	4.995275	5.088135	5.150875	5.121745	5.04592	5.141555	5.13062	5.033215	5.01966	5.092485	5.062145	5.14107	5.106925	5.013585	5.01679	5.0771	5.104175	5.12945	5.06718	5.08235	5.07805	5.126025	5.05884	5.070905	5.138145	5.182715	5.00266	5.07246	5.040265	5.027195	5.094735	5.147245	5.14554
ANKRD7	5.16866	5.02775	4.90033	4.97919	5.05847	4.94658	5.0237	4.96772	4.97239	4.9444	5.07316	4.95378	4.98085	5.16187	4.87225	4.91259	4.9675	4.95999	5.11101	5.01097	4.91474	4.97877	4.97368	4.94096	4.93744	4.96856	4.87505	4.88767	5.05344	4.94524	4.97908	4.92741	4.8511	5.08437	4.93121	5.12788	4.79469	4.96405	4.98515	5.13597	4.8819	4.96	5.02726	5.05266	4.92049	4.93477	5.09036	4.82002	5.08603
ANKS1A	7.12283	6.50732	7.00553	7.31905	7.29775	6.87153	6.73307	6.73044	6.95097	6.95722	6.75503	7.01892	6.67782	6.66961	6.76336	6.78097	6.68616	7.02026	6.80386	6.89321	6.98831	6.8237	6.72606	7.20744	6.54363	6.68562	6.8268	6.97367	6.77973	6.66628	6.9474	6.72646	6.76874	6.77993	6.65087	6.17088	6.84377	6.73273	6.81716	6.47886	6.83178	6.94296	6.58619	6.85103	6.85239	6.94768	6.9957	7.14466	6.83532
ANKS1B	5.63781	5.60579	5.65541	5.37528	5.66872	5.38508	5.61049	5.54801	5.53768	5.50182	5.60948	5.4312	5.66845	5.58844	5.5693	5.422	5.63101	5.48304	5.48668	5.64522	5.5593	5.65933	5.58649	5.46764	5.53402	5.5073	5.53369	5.52125	5.60545	5.47232	5.67496	5.63934	5.69098	5.73888	5.45633	5.47324	5.39035	5.56813	5.47368	5.47796	5.42354	5.68435	5.55634	5.40977	5.3652	5.65219	5.34283	5.43562	5.45118
ANKZF1	7.80461	7.09546	7.26336	7.34055	7.38394	7.19164	7.63907	7.73639	7.24941	7.22428	7.20428	7.3667	7.74013	7.56194	7.52643	7.68696	7.84305	7.57033	7.47222	7.7092	7.58367	7.36239	7.3608	7.35414	7.37171	7.52825	7.56994	7.36185	7.73332	7.87312	7.70359	7.84645	7.58237	7.5905	7.65649	7.57178	7.5371	7.65933	7.7936	7.71132	7.54528	7.43107	7.25698	7.56638	7.5639	7.6395	7.45254	7.72009	7.3197
ANO1	4.76402	4.8128	4.67612	4.77595	4.70591	4.64793	4.90772	4.8085	4.78201	4.72272	4.95585	4.84184	4.74622	4.77517	4.7579	4.8117	4.74891	4.77092	4.7194	4.70386	4.76706	4.7562	4.78395	4.79391	4.81255	4.7107	4.71905	4.72558	4.82874	4.7683	4.7785	4.77381	4.79564	4.82432	4.76695	4.75312	4.70514	4.85668	4.75012	4.72514	4.64204	4.7264	4.86254	4.79381	4.87966	4.67272	4.73006	4.68189	4.73552
ANO10	7.32016	7.55995	7.26333	7.29495	7.24539	7.3113	7.30282	7.07264	7.50708	7.53565	7.58026	7.37868	7.51057	7.28	7.2572	7.30772	7.44048	7.32072	7.41396	7.24403	7.14061	7.3465	7.35291	7.26627	7.41613	7.59878	7.22139	7.37437	7.20547	7.41051	7.31373	7.38349	7.40046	7.28985	7.45905	7.44724	7.30316	7.38003	7.40228	7.21586	7.26467	7.34554	7.59172	7.45037	7.2405	7.59777	7.24577	7.26407	7.41878
ANO2	5.69022	5.5714	5.6861	5.70956	5.55729	5.50031	5.5809	5.56178	5.6359	5.47088	5.52428	5.71323	5.59374	5.49101	5.5292	5.56012	5.46456	5.6058	5.58808	5.42289	5.5378	5.39204	5.51196	5.47724	5.44574	5.50903	5.60578	5.59342	5.59472	5.57872	5.52147	5.54863	5.50992	5.6037	5.58851	5.59818	5.56362	5.59549	5.44451	5.79002	5.56613	5.52735	5.80153	5.52446	5.53269	5.51029	5.58579	5.65245	5.5651
ANO3	5.24851	5.18762	5.23417	5.17912	5.27213	5.24589	5.25965	5.30541	5.14834	5.17915	5.20783	5.29441	5.12327	5.15234	5.24362	5.0978	5.16181	5.3148	5.25469	5.16502	5.19791	5.15668	5.33318	5.23766	5.26025	5.24778	5.21644	5.23057	5.12529	5.21186	5.13626	5.13047	5.25752	5.23993	5.17628	5.26802	5.22234	5.15048	5.21593	5.18073	5.2165	5.41172	5.39285	5.35788	5.13887	5.23191	5.17837	5.20651	5.11177
ANP32A	8.50665	8.27802333333333	8.66221	8.43326333333333	8.29430666666667	8.24498666666667	8.16807333333333	8.20568	8.63596	8.36860666666667	8.52712	8.48147	8.48841333333333	8.61432666666667	8.83107666666667	8.10213	8.45325666666667	8.29229333333333	8.65794666666667	8.50459666666667	8.23065333333333	8.30182666666667	8.36721666666667	8.61918666666667	8.51352	8.50384666666667	8.51087333333333	8.61857	8.14574666666667	8.34023333333333	8.35986	8.56042	8.499	8.32473333333333	8.59810333333333	8.27623333333333	8.51307	8.59608	8.28397333333333	8.29563333333333	8.53256	8.39896666666667	8.54267333333333	8.50413333333333	8.52315333333333	8.36913333333333	8.76211333333333	8.45162	8.48611666666667
ANP32A-IT1	5.4405	5.19091	5.29873	5.08919	5.37545	5.15043	5.36156	5.09545	5.00301	5.17962	5.22381	5.11188	5.0763	5.56664	5.3124	5.30356	5.03266	5.58167	5.15103	4.95729	5.23301	4.96683	4.93694	5.18834	5.08485	5.2185	4.89013	4.87691	4.97525	4.91025	4.98111	4.94711	5.07737	5.04512	5.15662	5.07004	5.17056	5.03626	5.05981	5.1883	5.28477	5.30446	4.94603	4.99543	5.08858	4.78172	5.13879	4.90049	4.97549
ANP32B	10.553595	10.46523	10.63976	10.46619	10.687955	10.668465	10.507785	10.30558	10.745795	10.809035	10.97462	10.680905	10.687495	10.73816	10.82089	10.57163	10.54825	10.7693	11.03407	10.61255	10.561465	10.686725	10.69256	10.753845	10.657125	10.7612	10.88133	10.52159	10.578105	10.54875	10.435565	10.50049	10.44447	10.559585	10.462485	10.52844	10.77757	10.304655	10.39992	10.485905	10.81259	10.717125	11.043005	10.793485	10.69061	10.6997	10.88374	10.837595	10.58683
ANP32C	5.69626	5.59188	5.40095	5.46644	5.50659	5.42833	5.60733	5.62052	5.63712	5.51666	5.58805	5.68609	5.56521	5.56521	5.46844	5.52952	5.54215	5.53768	5.55134	5.71647	5.48417	5.47837	5.56148	5.488	5.58353	5.54082	5.48514	5.63587	5.53749	5.54697	5.66822	5.79233	5.69776	5.68533	5.67129	5.69257	5.61777	5.56974	5.627	5.84878	5.51156	5.53687	5.69638	5.65301	5.52279	5.79905	5.46601	5.78515	5.52727
ANP32D	5.27371	5.01985	5.01789	5.1052	5.04111	4.96458	5.26536	5.12988	5.02144	5.12292	5.04801	5.35632	5.20915	4.87506	4.96946	5.05223	5.20558	5.0247	5.09179	5.11406	4.9711	5.09804	5.13055	5.02035	5.08759	4.93756	4.98503	5.19506	5.24327	5.1869	5.19001	5.0092	5.06315	5.05103	5.23196	5.06412	5.02494	5.11107	5.02533	5.10955	5.19245	5.02974	4.97955	5.08046	5.07043	5.16803	5.07005	5.28153	5.15305
ANP32E	7.458735	7.43174	7.98128	7.818065	8.269935	7.617945	7.634075	7.594475	7.71154	7.66829	8.15389	7.670745	7.80066	8.063635	7.73876	7.69872	7.569845	8.066125	7.810715	7.59868	7.442365	7.422705	7.78138	7.85625	7.661555	7.545325	7.613485	7.439475	7.148815	7.320245	7.46673	7.17409	7.64971	7.41541	7.1383	8.310365	7.621235	7.220535	7.10974	7.56309	8.232405	8.036745	7.448635	7.723625	7.305875	7.37102	7.57515	7.437965	7.231605
ANPEP	9.55707	7.72943	9.57928	8.39289	7.94369	8.93445	8.29108	8.95816	7.85421	9.91326	8.85335	8.89569	8.50245	8.65505	7.84927	7.79114	9.66794	9.69546	8.58202	8.67856	8.70524	8.78397	9.3471	9.73003	8.02765	7.85588	9.08073	9.38117	8.618	9.10906	8.9944	8.64264	9.19044	8.73401	8.58706	7.35968	8.76414	9.14973	9.15808	8.49454	7.50332	8.10706	8.63918	9.08466	7.12715	9.54513	8.10476	8.53684	9.1447
ANTXR1	5.61021	5.691695	5.568275	5.579485	5.69916	5.620435	5.893755	5.710575	5.668805	5.757635	5.643485	5.753585	5.75198	5.64342	5.68687	5.62408	5.811135	5.55381	5.669915	5.574075	5.712145	5.6706	5.70721	5.56858	5.69429	5.696905	5.70949	5.725465	5.81301	5.70131	5.743835	5.70463	5.783275	5.613805	5.71059	5.71237	5.77158	5.77434	5.709085	5.747425	5.75313	5.773555	5.71051	5.62192	5.797845	5.667435	5.600795	5.63527	5.74084
ANXA1	12.18839	12.08471	12.00102	11.85532	11.68907	12.10923	11.8224	11.6781	11.67682	11.98694	11.7449	11.87762	12.03518	11.94855	12.29888	11.59348	11.68772	11.86044	12.02048	11.71653	12.03825	11.82908	12.03343	12.17326	12.22024	11.83518	11.9721	11.94458	11.69544	12.01789	11.75447	11.93772	12.30003	11.82118	11.81085	11.68775	11.98284	11.86084	11.91278	12.06843	11.80866	12.26783	12.30704	11.94086	11.83767	11.99081	11.83848	12.04179	12.04513
ANXA10	5.20473	5.27068	5.2377	5.26161	5.23199	5.23051	5.10014	5.14894	5.21121	5.15989	5.22171	5.20952	5.17062	5.31361	5.1138	5.40396	5.26058	4.95419	5.21243	5.05897	5.06108	5.25516	5.00881	4.98302	5.06411	5.33934	5.21211	5.22915	5.13483	5.14352	5.25014	5.17985	5.07505	5.21184	5.43005	5.21288	5.04838	5.32204	5.37205	5.19453	5.10378	5.12508	5.56207	5.22631	5.39267	5.12177	5.30862	5.02239	5.14061
ANXA11	8.889115	8.8959	8.867935	8.991845	8.369565	9.187435	8.91577	8.667655	8.79984	9.07236	8.51677	8.79308	8.994525	9.039155	9.026935	9.20414	8.971645	9.326685	8.935525	8.76817	8.934225	9.101065	9.07348	9.05184	9.019	9.038945	9.06509	8.931755	8.72336	9.18491	8.86824	8.939275	9.128185	9.314725	8.76471	8.918885	8.648265	8.99962	9.11324	8.896115	8.818465	8.66438	8.61075	9.06017	8.65831	8.72136	8.92504	8.939	8.825955
ANXA13	6.56627	6.51337	6.26126	6.44378	6.33719	6.31273	6.67176	6.51709	6.29347	6.58466	6.44221	6.57455	6.60427	6.53372	6.44076	6.54992	6.64365	6.4731	6.50499	6.40051	6.39099	6.39518	6.47738	6.31257	6.50889	6.4138	6.42113	6.36165	6.52848	6.52292	6.58571	6.55654	6.4442	6.53458	6.58898	6.83494	6.34472	6.83228	6.56338	6.70637	6.32311	6.44132	6.68293	6.48781	6.67163	6.45753	6.71261	6.62739	6.60388
ANXA2	12.7305333333333	12.37652	12.9623533333333	12.6561833333333	12.4571666666667	12.4220566666667	12.5897	12.58913	12.6705866666667	13.3105033333333	12.7880366666667	12.7735	12.51909	12.8497166666667	12.7285366666667	12.77876	12.6435833333333	12.4362633333333	12.7835633333333	12.825	12.36418	12.8159133333333	12.8484366666667	12.7334066666667	12.73784	12.8402	12.7878833333333	12.8542166666667	12.7528166666667	12.7350266666667	12.6824266666667	12.59089	12.55192	12.6155533333333	12.6197533333333	12.5275966666667	12.7974966666667	12.9221966666667	12.7040866666667	12.5275033333333	12.8204833333333	12.6312033333333	13.03721	12.5849666666667	12.89529	12.6530333333333	12.9828	12.8404666666667	12.8475
ANXA2P1	5.77839	5.80046	6.24123	5.86175	5.87759	5.62925	5.87675	5.85082	5.85358	6.05042	5.90565	6.10126	6.03086	5.90416	5.81949	5.61737	6.07498	5.77515	6.17173	6.08396	5.74698	6.02642	5.89731	5.94616	5.84222	5.77611	5.77856	5.94162	5.82615	6.002	5.72526	5.98751	5.78258	5.74272	5.41444	5.80187	5.88953	5.97094	5.58554	5.79885	6.03856	6.07267	5.78781	5.80897	5.73109	5.83145	5.86118	6.23724	5.93503
ANXA2P2	10.19379	9.85382	10.5974	10.24755	10.01519	9.97235	10.22568	10.22051	10.16418	10.71489	10.23586	10.22507	10.08987	10.33956	10.20245	10.28324	10.0992	9.92699	10.37181	10.35666	10.06244	10.34336	10.28344	10.24664	10.26189	10.28028	10.31539	10.43173	10.33396	10.19674	10.14494	10.13104	10.02447	10.17115	10.11212	10.14001	10.19964	10.40781	10.16132	9.97986	10.31391	10.27886	10.29124	10.15159	10.34959	10.02322	10.34158	10.32238	10.38926
ANXA2P3	6.34439	6.56827	6.65384	6.76502	6.54352	6.48891	6.42736	6.30826	6.66205	6.86669	6.63907	6.57623	6.52307	6.78856	6.48661	6.56932	6.63371	6.22817	6.68695	6.55008	6.49399	6.61036	6.5664	6.61475	6.58748	6.65485	6.69498	6.73416	6.44212	6.51173	6.53492	6.70954	6.80516	6.23817	6.61638	6.28881	6.638	6.62108	6.68111	6.36402	6.46188	6.53223	7.09902	6.71654	6.73746	6.65403	6.50265	6.63408	6.68546
ANXA3	5.73451	6.12666	7.05378	5.30819	6.43622	5.77972	5.66945	5.35634	5.60144	6.03752	5.8894	7.94429	6.18705	5.33125	6.26253	5.78272	5.20249	6.18183	5.29441	5.40204	5.43333	5.86673	7.42283	8.17259	5.59747	7.96137	6.1478	5.68596	5.8642	7.43248	5.27636	6.93692	5.25693	6.67849	5.32072	8.99909	5.72667	5.28561	5.25222	5.45072	5.49407	7.74038	6.02907	6.20868	5.68238	6.25406	5.4077	6.96645	5.73031
ANXA4	9.07175	9.25516	9.40309	9.309085	9.32842	8.955035	9.005775	9.128645	9.214565	9.41193	9.518065	9.574965	9.16201	9.453525	9.15889	9.337455	8.75617	8.886395	9.64626	9.200125	9.24925	9.853755	9.420885	9.624185	9.35743	9.4861	9.67221	9.21706	9.35738	9.26185	8.875725	9.27438	9.269135	8.965695	9.00292	9.02092	9.523385	9.267215	9.40074	9.013635	9.258065	9.170865	9.676225	9.10172	9.31043	8.86884	9.332775	9.342375	9.5371
ANXA5	10.57899	10.77752	11.33099	11.06666	10.47685	10.84861	10.48231	10.42084	11.15735	10.65592	11.33049	10.98372	10.7939	11.25361	10.70522	10.75215	11.05886	10.78097	11.4168	10.85719	10.6493	11.21976	10.78206	11.00766	10.94527	10.69776	10.88706	10.64293	10.58702	10.33236	10.77393	10.51222	10.37096	10.55163	10.54036	10.0228	10.66439	10.55368	10.66116	10.57621	10.54091	10.27343	10.65743	10.72164	10.80474	10.44257	10.86872	10.70119	11.17456
ANXA6	8.81396	8.87455	9.32452	9.11591	8.20384	9.3343	8.57751	8.3954	9.32474	9.46863	9.26149	9.04004	9.77636	9.25479	9.34756	9.06531	8.97973	8.97624	8.77624	8.3705	8.62538	8.89688	9.0422	8.89873	9.18774	8.75527	9.14943	8.9677	8.42861	8.65811	8.93934	9.14853	9.6105	9.14119	9.16083	9.35048	9.16	8.71396	8.85149	9.46096	8.67391	7.92192	8.70208	9.01609	9.07605	8.91095	8.57372	8.59821	8.39346
ANXA7	9.855505	9.904645	10.30228	10.179265	10.26368	10.022145	10.01023	9.89013	10.192905	10.22067	10.473685	10.207705	9.691445	10.356805	10.119155	10.156135	9.715795	9.798325	10.50118	10.299275	9.879135	10.24989	10.47778	10.513125	10.106605	10.30391	10.27519	10.209685	10.1146	9.73154	10.01108	9.85985	10.12566	9.96908	9.76888	9.60841	10.41914	9.81979	10.0395	9.64365	10.19536	10.35793	10.18888	10.222835	10.09835	10.07532	10.386995	10.113275	10.21569
ANXA9	6.02264	6.069075	5.786475	5.95445	6.0929	5.86996	5.95472	6.158775	6.14689	5.87268	6.09436	6.121815	6.093585	5.98192	5.92294	5.858275	6.18558	6.05525	5.90741	5.945105	5.953995	6.07672	6.00262	5.820425	6.08759	6.01145	6.006745	5.942175	6.09211	6.101145	6.101315	6.062585	6.18543	6.013725	6.19353	6.032125	5.828955	6.218645	6.41557	6.031095	5.907095	5.97734	6.035625	6.03327	5.799405	6.024635	5.883125	5.923085	6.155315
AOAH	10.2143	9.77814	10.4364	10.40717	9.82277	10.07694	10.12837	10.07121	10.30423	10.2435	10.16699	10.33061	10.19011	10.29736	10.29441	10.28866	10.55225	10.18753	10.30874	10.41711	9.87668	10.49873	10.09299	10.25184	9.94748	10.39075	10.52056	10.2324	10.34863	10.25059	10.29395	10.37551	10.3748	10.26905	10.41895	9.45697	10.39392	10.44285	10.28975	10.18949	10.23287	9.8659	10.37096	10.26665	10.3416	10.27026	10.30372	10.69188	10.32207
AOC1	5.70868	5.59176	5.5013	5.40662	5.58759	5.70812	5.5349	5.61862	5.55304	5.55296	5.59736	5.59312	5.49976	5.4769	5.49702	5.48239	5.60013	5.69112	5.38257	5.62693	5.54843	5.67355	5.69476	5.48078	5.58186	5.56045	5.57135	5.59215	5.71752	5.46964	5.77595	5.5078	5.66726	5.71844	5.47821	5.80748	5.44073	5.6507	5.61889	5.64562	5.58567	5.52093	5.32597	5.41632	5.52356	5.48809	5.5701	5.39939	5.6831
AOC2	5.6943	5.63676	5.75925	5.62192	5.67441	5.70433	5.72336	5.59462	5.68889	5.67851	5.7124	6.01706	5.57423	5.57439	5.47207	5.46115	5.5911	5.4716	5.40293	5.51776	5.63206	5.5406	5.72262	5.42577	5.65861	5.56747	5.51415	5.63268	5.71784	5.63304	5.69451	5.5577	5.64528	5.60145	5.74046	5.66558	5.62489	5.83731	5.51848	5.61036	5.61641	5.62995	5.87173	5.63248	5.62699	5.58091	5.6015	5.53538	5.60448
AOC3	5.05089	5.14204	5.14661	5.10317	5.11085	5.00578	5.09392	5.20297	5.14419	5.22072	5.1813	5.19013	5.20429	5.12234	5.11245	5.01492	5.15785	5.09309	5.21355	5.21399	5.10072	5.00817	5.01428	5.12505	5.07777	5.15161	5.0167	5.08323	5.11753	5.01612	5.13793	5.11755	5.1573	5.13729	5.26947	5.07018	5.01214	5.24642	5.24606	5.15293	5.0862	5.30898	5.25009	5.09115	5.08023	5.13631	5.03301	5.14016	5.24374
AOC4P	6.696	6.58722	6.54073	6.50878	6.73725	6.49418	6.53885	6.66355	6.62233	6.42598	6.48147	6.81414	6.7876	6.52057	6.58411	6.43228	6.65419	6.58045	6.41094	6.34535	6.72582	6.52814	6.47996	6.30347	6.59405	6.71719	6.44807	6.50701	6.67958	6.73662	6.67855	6.73654	6.86742	6.6942	6.7617	6.40552	6.61177	6.73907	6.59394	6.6191	6.56337	6.71362	6.64808	6.61554	6.66094	6.68943	6.51114	6.61247	6.45266
AOX1	6.09859	5.94972	5.856345	6.015795	5.87044	5.92977	5.9785	6.0461	5.868385	5.948695	5.99907	6.01232	5.897585	5.921885	5.889975	5.875075	6.114355	5.95893	5.8322	6.056165	5.822925	5.941995	5.98161	5.81618	5.858725	6.013645	5.856875	5.93678	6.01076	5.997825	5.91091	5.947445	5.9125	6.06681	5.97125	5.971405	5.937355	6.034715	5.871105	5.99206	5.890195	5.881095	6.04498	5.96891	6.06254	5.971885	5.959535	6.007005	5.993435
AP1AR	5.27092	5.30748	5.242	5.95614	5.45874	5.10338	5.24156	5.40216	5.42547	5.17996	5.74514	5.24769	5.15895	5.68802	5.38744	5.67705	5.29805	5.21947	5.48717	5.40211	5.57408	5.38082	5.61727	5.71968	5.29012	5.37597	5.33355	5.6528	5.35998	5.35386	5.29901	5.46421	5.26812	5.15304	5.3335	5.33448	5.35788	5.53004	5.09968	5.1594	5.46394	5.33936	4.88345	5.7224	5.27701	5.00692	5.44405	5.26747	5.49332
AP1B1	7.97745	8.68596	8.1313	8.42306	8.07676	8.57074	8.21789	8.18915	8.21721	8.34648	7.7734	8.22615	8.48631	8.26055	8.29251	8.17355	8.22148	8.74038	8.08771	7.75814	8.47101	8.27729	8.28537	8.09927	8.29514	8.42882	8.23133	8.28343	8.03538	8.41961	8.28669	8.35122	8.78125	8.32929	8.55397	8.12539	8.45595	8.43124	8.55837	8.68526	7.77536	8.05111	8.48252	8.26398	8.09649	8.21266	7.96088	8.25026	8.23382
AP1G1	7.33865	6.97511	7.49175	7.16883	7.30205	7.09838	7.05578	7.28242	7.31565	7.19751	7.59439	7.47091	7.08967	7.33072	7.0964	7.41532	6.85707	7.19498	7.96313	7.26975	7.24277	7.41195	7.20185	7.5017	7.41955	7.32957	7.41662	7.43113	7.37427	6.9713	7.24417	7.16334	6.83004	7.30697	7.20464	7.37388	7.39543	7.81135	7.14864	7.12238	7.27717	7.36542	7.46596	7.18022	7.38631	7.27727	7.31649	7.31229	7.28878
AP1G2	7.024695	6.72855	6.60205	6.695245	6.414055	6.888865	7.037175	6.83974	6.696665	6.87525	6.30674	6.684015	7.140055	6.668665	6.802655	6.92155	7.15876	7.099815	6.6519	6.596735	6.829685	6.837935	6.90043	6.70835	6.958945	6.80018	6.72254	6.84047	7.017585	7.074625	7.1099	7.01755	6.933435	6.945585	7.098175	7.003695	6.731505	7.128455	7.206455	7.042435	6.7506	6.55644	6.707775	6.86847	6.725005	6.914065	6.76681	6.79886	6.86165
AP1M2	7.15572	7.27364	7.021555	7.040595	6.846465	7.10282	7.08761	7.03716	7.060895	6.8215	6.98857	7.14584	7.09963	6.76198	6.986675	6.95707	6.963855	7.00005	6.897805	7.116115	6.89323	6.991995	6.94119	6.955635	6.886375	6.92939	6.83354	6.958015	7.08512	7.10725	6.936375	7.19386	6.939505	7.288205	7.069205	7.144585	6.898575	7.15039	7.051085	7.097095	6.971	6.97836	6.93309	7.188515	6.962635	6.98856	7.058825	6.979225	7.06706
AP1S1	6.54950333333333	6.40855333333333	6.32923333333333	6.36144	6.36154333333333	6.28822	6.42166333333333	6.32226	6.39009666666667	6.36447333333333	6.43565666666667	6.42006666666667	6.39264	6.37668333333333	6.42963333333333	6.33594666666667	6.56189333333333	6.3182	6.27316	6.31501333333333	6.25798333333333	6.33588666666667	6.52545333333333	6.37162	6.42078	6.40180666666667	6.3215	6.63016666666667	6.39589333333333	6.43109	6.49278	6.57696666666667	6.52467	6.60942	6.52025666666667	6.41217	6.36503666666667	6.59732	6.41749333333333	6.44571	6.2735	6.21107666666667	6.33109666666667	6.39557333333333	6.29808666666667	6.49897	6.34628	6.50885333333333	6.33933333333333
AP1S2	10.719595	10.85003	10.944345	10.661955	10.77774	10.63102	10.525505	10.82674	10.931255	10.73365	11.190385	10.640735	10.6507	11.006045	10.90326	10.906355	10.556955	10.58546	10.828875	10.93202	10.689955	10.862825	10.59031	10.658675	10.88747	10.399735	10.75049	10.803045	10.63768	10.620745	10.462315	10.55592	10.624055	10.46259	10.32653	10.108265	10.69593	10.65069	10.57014	10.442645	10.715825	11.086505	10.803795	10.640665	10.87443	10.499005	10.8541	10.74402	10.94826
AP2A2	7.4916525	7.8945425	7.5427475	7.713635	7.304345	7.9561475	7.5640675	7.7084425	7.5201575	7.5379	7.4216425	7.732915	7.844475	7.757355	7.5814675	7.8284775	7.7327375	7.7639875	7.422285	7.2492675	7.676115	7.7465825	7.63318	7.4674025	7.7516	7.61062	7.7010225	7.6321	7.7042475	7.5041075	7.7577375	7.9635875	7.9990925	7.816285	7.83232	7.7612875	7.593025	7.7161975	7.761925	7.8075775	7.6341175	7.37626	7.3073775	7.8781325	7.634945	7.444085	7.473885	7.6192625	7.8552325
AP2B1	7.929005	7.51806	7.75046	7.51946	7.13752	7.69851	7.63927	7.474075	7.859525	7.70857	7.810545	7.49745	7.57299	7.63318	8.467805	7.898065	7.47777	7.379925	7.605895	7.56662	7.780165	7.57192	8.040495	8.1627	8.02426	7.802655	7.741565	8.409745	7.462285	7.40979	7.718525	8.15849	8.01499	7.863945	8.513635	7.85241	7.71281	8.367615	7.948325	7.98734	7.73212	7.5153	7.1605	7.526865	7.493975	7.96334	7.701185	7.387335	7.674535
AP2M1	9.85966	10.12312	10.23536	10.26706	8.6905	10.28816	10.0762	10.20041	10.17999	10.3899	9.85337	10.17428	10.40615	10.25944	10.29511	10.19727	10.57601	10.25345	10.06309	10.03747	10.05667	10.34769	10.23913	10.09636	10.3653	10.3587	10.37015	10.35856	10.45246	10.37071	10.37293	10.29708	10.40792	10.3829	10.46271	10.31275	10.24775	10.3746	10.45432	10.23952	10.321	9.14587	10.01059	10.3713	10.19016	10.23014	10.22997	10.24086	10.20145
AP2S1	9.63678333333333	10.1094633333333	10.03856	10.0961566666667	9.16510333333333	10.2681	10.0115133333333	10.0721866666667	9.90929333333333	9.96023	9.79094666666667	10.1760866666667	10.3204766666667	10.16638	10.01043	10.3001633333333	10.3274433333333	10.4353333333333	9.94816666666667	9.9384	10.04335	10.2502666666667	10.1868766666667	9.98216333333333	10.1937933333333	9.93062333333333	10.2590333333333	10.1988466666667	10.0924133333333	10.1516533333333	10.10569	10.26027	10.26979	10.2658033333333	10.1918733333333	9.79037666666667	10.0253333333333	10.1997966666667	10.2928166666667	10.3364933333333	10.0086533333333	9.46981333333333	9.73776333333333	10.17372	9.94076666666667	10.1407033333333	9.95067666666667	10.0516033333333	10.2580866666667
AP3B1	7.31218	7.81014	7.732015	7.7512	7.49732	7.555705	7.69116	7.711305	7.78261	7.57581	7.616695	7.693735	7.59118	7.710045	7.57239	7.451545	7.286675	7.429365	7.681655	7.50976	7.536695	7.72905	7.68341	7.826135	7.810085	7.363045	7.779795	7.553775	7.56196	7.428155	7.502595	7.582015	7.59652	7.25262	7.625835	7.34968	7.627665	7.756735	7.61981	7.61783	7.60118	7.77632	7.772665	7.49483	7.63641	7.51372	7.30644	7.579135	7.6587
AP3B2	5.71263	5.47843	5.78061	5.53728	5.68731	5.62447	5.67289	5.61664	5.54767	5.67169	5.90378	5.61338	5.46372	5.53529	5.4888	5.52652	5.7328	5.5921	5.64585	5.50554	5.52878	5.47584	5.48542	5.42311	5.60341	5.51392	5.49971	5.60811	5.69627	5.4757	5.81778	5.73609	5.60483	5.58249	5.56451	5.62151	5.644	5.49755	5.53214	5.88394	5.73928	5.59586	5.62989	5.46008	5.61199	5.48853	5.58249	5.59535	5.69218
AP3D1	8.23086	8.22555666666667	8.02970333333333	7.85991333333333	7.82161666666667	8.05461333333333	8.04198333333333	8.02780666666667	7.82717	8.01584666666667	7.90929666666667	8.05044333333333	8.12175666666667	7.87806666666667	8.00788666666667	8.12727666666667	8.43243666666667	8.34025	7.89556	7.78641	8.12759	8.19503	8.28444	7.99191	8.09619	7.94128	8.08241	8.10383666666667	8.01452	8.21837666666667	8.22624333333333	8.36674666666667	8.34403	8.25031333333333	8.52947333333333	8.27147666666667	8.07725333333333	8.23546	8.13483666666667	8.15413666666667	8.01443	7.88686666666667	8.12269	8.12053333333333	8.14038	8.08970666666667	8.13241	8.09804333333333	8.02006666666667
AP3M2	6.76623	6.6179	6.62489	6.50817	6.92543	6.70579	6.75612	6.72726	6.69449	6.61641	6.7892	7.01977	6.48167	6.69693	6.86517	6.4813	6.76539	6.38124	6.53312	6.56206	6.65493	6.71577	6.65495	6.6348	6.66946	6.62655	6.64986	6.66422	6.71908	6.79245	6.78508	6.50301	6.87171	6.51019	7.05531	6.52371	6.89026	6.86897	6.69311	6.7175	7.01772	6.64819	6.64518	6.52559	6.85267	6.57615	6.62019	6.99507	6.94506
AP3S1	9.76602	10.07713	10.24926	10.04551	10.01341	10.03788	10.0529	9.77692	10.13528	10.27225	10.11834	10.28597	9.94206	10.33803	10.21967	9.99761	9.77269	9.88443	10.26889	10.17408	10.10611	10.18847	10.16914	10.29491	10.1354	10.20294	10.31494	10.12586	9.88117	10.12548	9.88264	10.04782	10.08974	10.09078	10.05514	10.20308	10.21002	9.93835	9.98448	9.99625	10.06838	10.20923	10.2038	10.19452	9.93792	9.89338	10.12335	10.12845	10.16843
AP4E1	5.36786	5.227885	5.1168	5.173985	5.191755	5.134215	5.22471	5.210045	5.29695	5.155975	5.130905	5.26411	5.06024	5.073675	5.05323	5.08317	5.132305	5.09424	5.132675	5.08423	5.056375	5.187645	5.20209	5.109625	5.19829	5.11667	5.145735	5.198545	5.176795	5.152595	5.13	5.123325	5.129815	5.09971	5.0199	5.16336	5.138705	5.08769	5.12317	5.1566	5.0923	5.21437	5.17825	5.20097	5.135325	5.182455	5.169755	5.26942	5.25553
AP4M1	6.50204	6.60896	6.3541	6.79754	5.9734	6.49805	6.62877	6.52355	6.43041	6.4565	6.57718	6.58998	6.52043	6.50605	6.33436	6.57391	6.26991	6.35636	6.5769	6.67379	6.61822	6.61832	6.60567	6.44064	6.61423	6.81701	6.804	6.50974	6.78367	6.73343	6.45072	6.5661	6.57297	6.43859	6.78576	6.81989	6.42401	6.69944	6.61755	6.39424	6.53155	6.44997	6.65808	6.76478	6.49583	6.52332	6.71649	6.52701	6.46623
AP4S1	5.83125333333333	5.89164333333333	5.90171	5.93969666666667	5.93985333333333	5.93045333333333	5.86786333333333	5.86338333333333	5.92077666666667	5.87202666666667	5.96325333333333	5.81628	5.88964333333333	5.83336	5.84444666666667	5.88627	5.84433	5.89121333333333	6.01568	6.03148333333333	5.89757666666667	5.92636	5.93984333333333	5.79255	5.88965	6.00590666666667	5.84801333333333	5.90439	5.91694666666667	5.79797	5.87734666666667	5.89458666666667	5.77265666666667	5.94185333333333	5.79595666666667	5.84836333333333	5.87838	5.90707	5.91154	5.96596666666667	5.86851	5.84002333333333	6.01323333333333	5.89958	5.87375666666667	5.88876333333333	5.91891666666667	5.89179	5.85656333333333
AP5M1	9.11442	8.71478	9.50575	8.92581	9.51852	8.78179	8.87716	8.92863	9.17564	9.51012	9.14568	9.03386	8.5396	9.21927	9.12818	9.06404	8.53982	8.82377	9.59986	8.95549	9.07305	9.14709	9.07802	9.4226	9.22569	8.91463	9.21823	9.15295	8.66647	8.56202	8.8226	8.476	8.63323	8.58163	8.36786	8.6831	9.27098	8.69641	8.54648	8.58409	9.27356	9.4177	8.91503	8.74825	9.08615	8.84758	9.17491	9.04575	8.75694
AP5S1	6.52015	6.72073	6.57202	6.41936	6.44711	6.66068	6.4341	6.56101	6.35149	6.4377	6.53479	6.43025	6.54018	6.78636	6.27584	6.51001	6.27192	6.66325	6.23752	6.6644	6.24146	6.37854	6.37378	6.37102	6.53063	6.38153	6.33392	6.57716	6.54439	6.44599	6.59012	6.40708	6.56456	6.6408	6.46427	6.51118	6.58484	6.56827	6.56661	6.40384	6.25705	6.51935	6.48535	6.3648	6.5163	6.35367	6.42924	6.30384	6.39977
APAF1	7.62566333333333	7.68481	7.87844	7.71431666666667	7.89764333333333	7.62207666666667	7.78413666666667	7.81819666666667	7.9621	7.49057	7.82797333333333	7.84090333333333	7.60817	7.82571333333333	7.68885666666667	7.58824333333333	7.46335333333333	7.56395666666667	7.57964666666667	7.72267	7.80465	7.68436666666667	7.90725666666667	7.91097	7.83453	7.86965	7.96846	8.00200666666667	7.73142333333333	7.59157	7.73320333333333	7.59961333333333	7.75402	7.52566333333333	7.90855333333333	7.62366333333333	7.92899666666667	7.97351666666667	7.84187666666667	7.72086	7.97339	8.08330333333333	7.56363333333333	7.47602	7.67841	7.69788333333333	7.59263	7.71767666666667	7.87041666666667
APBA1	6.42852	6.35163	6.05092	6.26788	6.06528	6.20476	6.20251	6.47638	6.2109	6.4687	6.24991	6.35561	6.22262	6.15356	6.04589	6.00984	6.4221	6.30924	6.14263	6.01465	6.05784	6.10548	6.09466	5.98342	6.14571	6.13887	6.01278	6.23949	6.31198	6.34574	6.1051	6.23421	6.20309	6.13967	6.25089	6.29772	6.14232	6.10765	6.27088	6.39049	6.4047	6.07432	6.25815	6.40497	6.05871	6.30667	6.16298	6.14955	6.31545
APBA2	7.41507	7.16576	7.130295	7.238595	7.38366	7.17102	7.38051	7.42817	7.30307	7.07939	7.17853	7.228825	7.44236	7.111365	7.258435	7.411905	7.492165	7.35254	7.21904	7.48847	7.426545	7.211075	7.230165	7.13911	7.17284	7.30135	7.210605	7.277265	7.487085	7.38446	7.38254	7.49847	7.349135	7.52058	7.367585	7.40306	7.12772	7.393295	7.36243	7.30235	7.202955	7.538535	7.403045	7.35288	7.23832	7.39274	7.28915	7.26986	7.261985
APBA3	6.041985	6.3024	5.943745	5.936585	5.925175	6.073555	6.031945	6.0915	5.977975	5.984705	5.81356	6.02687	6.067585	5.98255	6.15075	6.023055	6.162765	6.13698	5.80349	5.964235	6.12896	5.974975	6.10957	5.98797	6.173235	6.04486	5.945065	6.042195	6.131465	6.161775	6.24724	6.190015	5.96866	6.43248	6.25751	6.042075	6.009755	6.2421	6.25632	6.135355	6.011555	6.080715	5.869685	5.99095	5.94814	6.095	5.92066	6.06258	6.05275
APBB1	6.10579	5.79627	5.96804	5.8483	5.96088	6.05919	6.07001	6.1205	5.96841	6.08433	5.90941	6.06856	6.11757	5.98472	5.9734	6.09587	6.25395	6.03231	5.97554	6.12657	6.01568	5.8155	6.0648	5.83353	5.9467	5.91845	5.89047	5.81688	6.16345	6.44295	6.14991	6.28187	5.98055	6.41389	6.55306	6.26449	6.08583	6.08593	6.14845	6.11455	5.9892	6.0028	6.20226	6.22121	5.86177	6.22807	6.12337	6.32528	6.07563
APBB1IP	6.82344	8.61459	7.38526	7.28819	7.29603	8.50339	8.07637	8.17718	7.54145	7.51931	7.94035	7.85301	8.52637	7.62387	8.07841	7.76781	8.1114	8.39472	7.8022	7.48439	8.16983	8.29257	7.81782	7.3753	8.14197	8.04467	7.7905	7.5245	8.21623	7.65488	8.0737	8.49077	8.46058	8.60934	8.58055	8.09599	8.06872	8.00947	8.3462	8.53224	8.05583	7.6515	8.20293	8.1562	7.80081	8.17263	7.62383	8.09897	8.27405
APBB2	5.89666428571429	6.02708714285714	5.93742142857143	5.98971571428571	5.95586142857143	5.88317142857143	5.92478857142857	5.99296571428571	5.85795	5.83513714285714	5.85196857142857	5.97171714285714	5.79612571428571	5.76076714285714	5.81548285714286	5.78168285714286	5.77036285714286	5.78686285714286	5.67953142857143	6.01211714285714	5.82590857142857	5.74217571428571	5.84992142857143	5.74265285714286	5.82038857142857	5.87165428571429	5.74250714285714	5.89735285714286	5.93023857142857	5.8292	5.94876857142857	5.96032	5.8845	5.84223857142857	5.84361285714286	5.82375	5.88237857142857	5.94931857142857	5.91018714285714	5.89182714285714	5.85611285714286	5.99379571428571	5.94664571428571	5.87500285714286	5.91540285714286	5.94751	5.87622	5.87842857142857	5.92478428571429
APC	6.027508	5.914638	6.20574	6.085868	6.086598	5.98018	5.988572	5.886242	5.940738	6.097466	6.17539	6.149924	5.836634	6.11431	5.948022	5.890648	5.81805	5.925906	5.945422	5.947468	5.864974	5.88841	6.056388	6.006592	5.967122	5.873734	5.866346	6.086386	6.010054	5.845706	5.90098	5.930892	5.77676	5.861904	5.80034	5.869074	6.003304	5.891944	5.893336	5.822394	6.191832	6.083574	6.07822	5.881198	6.044742	5.851102	5.951678	5.916842	5.881
APC2	5.991255	5.868245	5.815395	5.893325	5.97709	5.936405	6.07862	6.234405	6.11324	5.94466	5.797445	5.94728	6.133135	5.97576	6.199895	5.91181	6.12196	6.236865	5.96532	6.161235	6.10409	5.99483	6.02917	5.995375	5.933385	6.073595	5.97157	5.922335	6.21936	6.224735	6.172825	6.26833	6.261105	6.240475	6.13646	6.06722	6.02081	6.110865	6.1018	6.092905	5.795185	6.067155	5.984765	6.055045	5.885225	6.436995	5.96439	5.94589	5.92247
APCS	6.19655	6.32611	6.19545	6.22603	6.433	6.20812	6.36264	6.22238	6.30258	6.05881	6.11496	6.19787	6.273	6.20208	6.22121	6.30688	6.10703	6.17659	6.10184	6.36486	6.28773	6.24083	6.4165	6.12153	6.2407	6.32394	6.27972	6.27841	6.29322	6.19131	6.26455	6.27611	6.33145	6.40661	6.29192	6.36997	6.32079	6.37531	6.23735	6.20839	5.97518	6.49224	6.0401	6.28795	6.24054	6.38627	6.20693	6.14139	6.2123
APEH	8.11389	8.54464	8.05771	8.33862	7.71263	8.6167	8.54161	8.61135	8.21678	8.55175	8.23813	8.44322	8.65987	8.26665	8.46012	8.67607	8.55724	8.76833	8.47281	8.10405	8.77621	8.58541	8.63492	8.47118	8.78337	8.61813	8.44264	8.49197	8.38784	8.79146	8.60154	8.52569	8.85629	8.79105	8.78241	8.86296	8.31616	8.68276	8.72312	8.56497	8.53495	7.68425	8.19049	8.76217	8.53542	8.59098	8.09939	8.76554	8.59099
APEX1	9.81381	10.14717	10.21867	10.48278	9.90596	10.29574	10.38009	10.431	10.32921	10.35708	10.4308	10.21527	10.53854	10.7011	10.55073	10.1788	10.26144	10.23417	10.5358	10.31397	10.07617	10.203	10.36285	10.07755	10.24956	10.23839	10.38062	10.48869	10.4597	10.36457	10.25052	10.51835	10.37911	10.58339	10.32538	10.48935	10.45873	10.57629	10.30986	10.2998	10.51983	9.71096	10.32889	10.5486	10.23465	10.37272	10.49641	10.40036	10.45982
APEX2	6.57872	6.97672	6.24657	6.53841	6.34753	6.72498	6.68014	6.74944	6.78545	6.60122	6.3346	6.81158	6.5124	6.53942	6.6295	6.6506	6.43015	6.97074	6.51955	6.48089	6.75816	6.72759	6.64061	6.51728	6.85259	6.58455	6.65949	6.70113	6.80614	6.66959	6.82356	6.8925	6.77557	6.62647	6.76379	6.92032	6.559	6.88438	6.71883	6.79975	6.48646	6.86552	6.38902	6.73388	6.60098	6.73896	6.44673	6.45196	6.6733
APH1A	8.66359	8.95526	8.60124	8.83734	8.08593	8.7623	8.29122	8.37815	8.27723	8.67081	8.84307	8.46449	8.55476	8.73416	8.90896	8.3136	8.44122	8.71323	8.75738	8.45218	8.49007	8.3012	8.12048	8.38524	8.52524	8.20572	8.29607	8.5139	8.27269	8.04926	8.50096	8.50583	8.36229	8.75512	8.43152	8.58066	8.52698	8.41597	8.87787	8.80982	8.08004	8.18011	8.28894	8.56169	8.22398	8.33401	8.56473	8.36298	8.19267
APH1B	8.13596	7.98153	7.87328	8.10304	8.10671	8.12247	8.15145	8.29512	8.19906	8.37045	8.2514	8.3434	8.12427	8.17043	8.20578	8.27398	8.49431	8.04329	8.3482	8.2078	7.9089	8.26815	8.20744	8.12897	8.15365	8.5789	8.13504	8.3825	8.10691	8.3849	8.39281	8.45678	8.00052	8.23687	8.19198	8.15262	7.73414	8.12838	7.97092	8.29241	8.19317	8.22013	8.20609	8.2682	8.03317	8.12827	8.26888	8.06398	8.19908
API5	7.0807525	7.1009975	7.3654925	7.2248175	7.283975	6.95763	7.10656	7.16376	7.2447375	7.1440325	7.418735	7.228925	7.0940575	7.3521775	7.085245	7.0286075	6.9800675	6.75833	7.5504375	7.4195375	7.12289	7.2913675	7.26695	7.4932525	7.1485375	7.25322	7.1952075	7.2734775	6.9689425	7.1532325	6.9914425	6.90036	6.8580425	6.99155	7.1278225	7.144275	7.30468	7.218295	7.1262675	7.0232875	7.4809975	7.2485875	7.41143	7.1651575	7.2744125	7.068125	7.3286625	7.3939875	7.406135
APIP	7.96383	7.79993	8.17173	8.17078	8.4017	7.70576	7.79138	7.6811	7.84828	8.15713	8.37977	7.7872	7.44272	8.27077	8.01633	7.47125	7.70303	7.64522	7.82469	7.76087	7.80102	7.97152	7.7809	8.235	7.80891	7.84284	7.9512	7.83501	7.58364	7.54181	7.76415	7.76693	7.71394	7.80645	7.64875	7.56747	7.88507	7.74161	7.98955	7.84893	7.71691	7.83899	7.87996	7.72297	7.95981	7.78426	8.31384	7.85216	7.91041
APLNR	6.50721	6.38567	6.20362	6.1268	6.30023	6.23721	6.36305	6.42394	6.24046	6.17474	6.28148	6.31352	6.40498	6.35061	6.32255	6.02385	6.57052	6.211	6.15514	6.23159	6.30329	5.99503	6.20717	6.03246	6.29446	6.29236	6.31151	6.31231	6.24126	6.1392	6.17868	6.31703	6.47766	6.4171	6.44843	6.26782	6.1949	6.44284	6.33344	6.3833	6.09141	6.41557	6.14573	6.30605	6.34566	6.33539	6.27499	6.37399	6.36941
APLP1	6.10296	6.19925	6.14671	6.30342	6.05204	5.90294	6.02327	5.78861	6.06607	6.12593	6.20816	5.96565	5.97983	6.35028	5.93343	6.05229	6.12738	5.8912	5.71138	6.02665	6.0442	6.19322	6.05594	5.84816	5.98365	5.95893	6.04782	6.09832	6.1645	5.91968	6.00205	6.22182	6.06375	5.67446	6.33499	6.13261	6.16205	6.34105	6.18385	5.89367	6.29107	5.90563	6.42841	6.07846	6.18173	5.77397	5.83006	6.01289	6.17909
APLP2	10.16491	10.7765	10.8503828571429	10.7462414285714	9.97626285714286	10.6652528571429	10.4234028571429	10.6239371428571	10.8505028571429	10.54409	10.4248585714286	10.72275	10.69139	10.8709971428571	10.6557842857143	10.34237	10.8980942857143	10.60521	10.7889814285714	10.6068157142857	10.6060571428571	10.5056314285714	10.4775214285714	10.4987671428571	10.6922257142857	10.5505442857143	10.5950814285714	10.5782785714286	10.4627728571429	10.7342185714286	10.7921757142857	10.7530371428571	10.7895642857143	10.5876357142857	10.75922	10.3925428571429	10.4856257142857	10.61708	10.69043	10.60937	10.1645171428571	10.2101771428571	10.4970742857143	10.6550328571429	10.4385671428571	10.5975528571429	10.5679328571429	10.4535571428571	10.4801728571429
APMAP	8.44957	8.78174	8.93813	8.71942	8.40006	8.87636	8.51156	8.2929	8.40549	8.86892	8.66276	8.8526	8.96479	8.49688	8.99498	8.60831	8.52375	8.8532	8.54033	8.43413	8.74716	8.80188	9.09823	9.27038	8.75524	9.3015	9.06651	8.84159	8.63709	9.52704	8.37174	9.09	8.54663	9.42953	8.78566	9.76719	8.61742	8.77151	8.98242	8.91973	8.17454	8.35114	8.88945	9.11938	8.68234	8.83442	8.66325	8.74469	8.74859
APOA1	5.794915	5.719645	5.50019	5.656375	5.693945	5.785425	5.759395	5.88193	5.991535	5.68193	5.73723	5.82319	5.820575	5.75135	5.890555	5.709195	5.75194	5.90725	5.851395	5.779675	5.92061	5.58143	5.744295	5.6722	5.88014	5.83763	5.628765	5.856445	6.0395	5.908265	5.828075	6.0819	5.91165	5.85304	5.86444	5.88267	5.809475	6.017305	6.0835	5.95199	5.63708	5.79176	5.67674	5.70356	5.6435	5.930955	5.551495	5.854165	5.68669
APOA2	5.18149	5.30506	5.131985	5.14449	5.10244	5.203395	5.242015	5.33684	5.234975	5.132455	5.071555	5.170785	5.189135	5.2023	5.09965	5.200865	5.18506	5.16618	5.029445	5.32587	5.221535	5.136355	5.16965	5.163525	5.16341	5.198495	5.254645	5.20054	5.21248	5.275645	5.23025	5.346215	5.154955	5.19692	5.190135	5.26073	5.183285	5.224705	5.25886	5.19074	5.17727	5.252335	5.17332	5.148585	5.16336	5.24585	5.176455	5.153555	5.262545
APOA4	6.68717	6.81624	6.73378	6.61465	6.84155	6.81046	6.77783	6.84801	6.96478	6.65144	6.72125	6.98338	6.84957	6.72944	7.01208	6.63467	7.14987	6.82078	6.65644	7.01513	6.83461	6.74029	7.00471	6.73543	6.84898	6.86421	6.80434	6.67806	6.7629	7.14031	7.13098	7.06399	7.4425	6.98876	6.96819	6.89204	6.75618	6.93662	6.81423	7.05208	6.54403	6.87242	7.20516	6.70143	6.4566	7.21922	6.62158	6.8279	6.85547
APOB	5.78929	5.5816	5.49212	5.48903	5.60179	5.51808	5.59795	5.8778	5.52321	5.45321	5.5057	5.64423	5.5279	5.70962	5.47573	5.66715	5.4376	5.59718	5.46246	5.50774	5.58828	5.5738	5.49788	5.64715	5.5818	5.55834	5.45124	5.83399	5.58749	5.57106	5.65763	5.60674	5.76182	5.58848	5.52132	5.61762	5.59045	5.59269	5.755	5.65336	5.52706	5.70349	5.40852	5.502	5.6118	5.52373	5.44768	5.83653	5.65942
APOBEC1	5.89021	5.60122	5.64114	5.56138	5.63869	5.57534	5.71175	5.9022	5.641	5.49095	5.58623	5.5953	5.48951	5.45923	5.61063	5.41096	5.62339	5.36931	5.60656	5.55859	5.51556	5.53195	5.53855	5.69357	5.56411	5.635	5.56942	5.68975	5.45927	5.56944	5.59652	5.65922	5.41065	5.43798	5.52822	5.47344	5.71526	5.45777	5.38545	5.56554	5.44265	5.69157	5.32675	5.60192	5.67586	5.4698	5.6238	5.64828	5.41873
APOBEC2	6.60003	6.56754	6.41617	6.42961	6.55567	6.35984	6.59866	6.61377	6.40849	6.43912	6.80414	6.51167	6.67172	6.38158	6.22554	6.60372	6.73921	6.3794	6.57806	6.56228	6.37455	6.34848	6.69405	6.41708	6.37018	6.56349	6.23992	6.55072	6.78673	6.55841	6.77952	6.5785	6.71155	6.65227	6.61647	6.59681	6.34865	6.763	6.7554	6.6517	6.55456	6.8767	6.61061	6.48063	6.53657	6.7165	6.51601	6.54641	6.55767
APOBEC3B	4.77136	4.91794	5.1256	4.89857	6.47663	4.78803	4.86769	5.00973	4.82849	5.00552	5.42549	6.15088	4.95053	6.53728	5.01573	5.10761	4.87549	4.94477	4.90569	4.90673	6.89307	4.98832	10.03518	4.94417	4.96966	5.08997	4.92232	5.00946	4.92174	4.96335	4.83953	4.92144	4.82725	5.01967	4.97307	6.87332	4.81789	6.46693	4.94789	4.93581	7.29771	4.98709	4.90097	4.87595	7.30024	4.90488	4.77067	5.07522	4.8774
APOBEC3C	7.35055	7.14006	7.3595	7.29838	7.30671	7.46746	7.44946	6.90474	7.21316	7.27145	7.57038	7.39426	7.37736	7.56473	7.50965	8.26314	7.54833	7.44955	7.65279	7.58692	7.39132	7.78225	7.31185	7.09645	7.42825	7.44557	7.72742	7.27486	7.0875	7.44737	7.03623	7.3608	7.35946	7.55468	7.47278	7.76512	7.39907	7.21825	7.47229	7.19578	7.70071	6.97699	7.6513	7.4942	7.20268	7.07058	6.98096	7.19836	8.02066
APOBEC3F	5.6229	5.71026	5.67441	5.50301	6.23161	5.58985	5.58621	6.01793	6.13731	5.49982	5.84293	5.4435	5.92466	5.5635	5.75701	6.01513	6.13238	6.03348	5.67974	5.91179	5.94537	5.77273	5.79553	5.70137	5.88035	5.86298	5.61368	5.74379	5.76936	5.99773	6.03825	6.23954	6.4422	6.08007	5.90021	5.90504	5.62883	5.65538	5.70205	5.97289	5.4659	6.07653	5.7054	5.5704	5.28692	5.99316	5.69567	5.60155	5.57106
APOBEC3G	8.131735	8.170065	8.040255	8.14769	8.38387	8.141265	8.09658	8.09369	8.0013	8.324615	8.441005	7.98391	8.166475	8.01839	8.109585	8.422865	8.440865	8.164	8.380705	7.88611	8.255465	8.265415	8.31244	8.359785	8.44773	8.097105	8.3128	8.101475	8.251245	8.067895	8.11106	8.24648	8.3309	8.13958	8.300735	8.4026	8.4039	7.86899	8.172675	8.024745	8.50006	7.910745	8.695525	8.101605	8.33046	8.156235	8.22171	8.253885	8.525665
APOBR	8.62485	8.78736	8.45364	8.53977	7.8065	8.39343	8.3948	8.13937	8.44809	8.80913	7.96623	8.56189	8.51389	8.71176	8.25373	8.73456	8.4932	8.84452	8.21179	8.23093	8.40697	8.61823	8.2788	8.44532	8.54108	8.40603	8.60273	8.43051	8.30974	8.34969	8.53364	8.73336	9.0435	8.54543	8.84771	8.2932	8.06182	8.82694	8.59189	8.82953	8.05246	7.52544	7.75804	8.39999	8.24187	8.39636	8.07076	8.12381	8.30662
APOC1	7.69089	7.64398	7.6237	7.63428	7.70799	7.651695	7.54061	7.665355	7.51903	7.71922	7.438055	7.92552	7.74404	7.646025	7.633055	7.41086	7.82909	7.65065	7.84648	7.56619	7.686355	7.401215	7.493085	7.549685	7.43462	7.665665	7.42046	7.584135	7.667195	7.67261	7.74714	7.79868	7.71383	7.711075	7.66824	7.781175	7.72788	7.671685	7.779805	7.769265	7.88077	7.81259	7.751465	7.89772	7.68932	7.66424	7.448745	7.624115	7.69882
APOC3	5.78796	5.61932	5.63115	5.77956	5.67437	5.6698	5.74877	5.83953	5.7685	5.702	5.68414	5.68773	5.84425	5.74918	5.76009	5.69215	5.78763	5.83945	5.63678	5.88091	5.83893	5.67347	5.67483	5.60479	5.77898	5.82663	5.74297	5.72577	5.81073	5.7906	5.85548	5.79774	5.85301	5.85964	5.77281	5.98096	5.67634	5.82806	5.80602	5.90628	5.67133	5.91396	5.79779	5.77735	5.79189	5.81826	5.83332	6.07265	5.8509
APOD	6.37349	6.58048	6.479	6.29584	6.543	6.45166	6.33188	6.37661	6.34429	6.41971	6.54115	6.70282	6.47172	6.39729	6.16095	6.24461	6.16022	6.40806	6.45751	6.21051	6.4646	6.28144	6.2081	6.098	6.61402	6.59923	6.28615	6.36441	6.27226	6.4894	6.69328	6.45293	6.49858	6.2043	6.44058	6.42936	6.42778	6.55548	6.53799	6.62162	6.3166	6.13022	6.46827	6.49377	6.29097	6.45139	6.40629	6.28128	6.53649
APOE	6.41245333333333	6.33361666666667	6.29446	6.19788666666667	6.61219666666667	6.39034666666667	6.52017333333333	6.55700666666667	6.48879666666667	6.15085	6.25317333333333	6.43815	6.58032	6.37223333333333	6.35775	6.33426333333333	6.57418	6.51955333333333	6.30358666666667	6.56080666666667	6.64758333333333	6.27734666666667	6.61119	6.31347666666667	6.40375333333333	6.39586	6.33231	6.39095666666667	6.54523333333333	6.68505666666667	6.5585	6.66862	6.72194333333333	6.54441333333333	6.61194	6.49012333333333	6.24301333333333	6.68735333333333	6.57574	6.37563	6.2176	6.62649	6.46440666666667	6.26942333333333	6.23125	6.75227	6.23865	6.20455666666667	6.26423333333333
APOF	4.84232	4.78449	4.9235	4.75491	4.80228	4.83205	4.78158	4.72829	4.82476	4.91561	4.83344	4.79637	4.79152	4.79432	4.77162	4.85275	4.75782	4.74437	4.78321	4.80293	4.7174	4.82531	4.83698	4.86321	4.79908	4.78633	4.92522	4.82918	4.87224	4.78598	4.78234	4.74571	4.74998	4.79411	4.79655	4.81874	4.85224	4.83804	4.79193	4.70732	4.81179	4.7908	4.88232	4.77008	4.76126	4.78207	4.84973	4.84685	4.75118
APOH	5.9498	5.87715	5.82667	6.32953	6.08446	5.8601	6.21184	5.84917	5.81894	5.89998	5.93946	6.19144	5.69457	5.71344	5.86064	5.85041	5.82616	5.69805	5.81469	5.84685	5.89709	5.77862	5.92959	5.73993	5.94615	5.9728	5.69504	5.94127	5.77742	5.75621	5.88475	5.73854	5.88263	5.68549	5.82796	5.77103	5.89354	5.96716	5.84302	5.89095	5.60102	5.84571	5.99212	5.98034	6.03412	5.8985	5.87872	5.80142	5.88215
APOL1	6.85603	6.74852	7.05354	6.86416	6.44469	6.775	6.51783	7.01773	6.82529	6.79442	6.82584	7.06342	7.10119	6.74799	6.80103	6.99119	7.12227	7.04496	6.81195	6.64548	6.9115	7.12209	6.84148	6.84926	7.15483	6.68191	7.03317	6.79223	7.03397	6.83615	6.62297	6.77571	6.77312	6.96547	6.87363	7.02968	6.73893	6.71711	6.59711	6.7605	7.07315	6.77941	6.72925	6.82849	6.70556	6.81773	6.99292	7.01838	7.28008
APOL2	7.393365	7.25431	7.342315	7.43652	7.27224	7.319905	7.41433	7.339325	7.418015	7.392255	7.52141	7.357555	7.557405	7.357485	7.332005	7.444935	7.73584	7.50714	7.491835	7.47237	7.329065	7.354075	7.356395	7.373815	7.50737	7.43539	7.159195	7.461925	7.309185	7.445095	7.213075	7.31623	7.320895	7.55928	7.365775	7.53844	7.40183	7.364815	7.44408	7.24001	7.438	7.29963	7.531065	7.278995	7.202045	7.43538	7.315295	7.62675	7.40381
APOL3	9.20181	8.99895	9.25361	9.64156	8.6549	9.1409	8.82683	9.03995	9.26644	9.28862	9.64218	9.21991	9.34861	9.24602	9.0346	9.56775	9.50415	9.44089	9.37039	8.95781	9.43012	9.74491	9.00996	9.42709	9.67807	9.00976	9.17663	8.76383	8.89795	9.131	8.67677	9.08774	9.06297	9.17934	9.13776	9.46252	9.35848	9.01544	9.08449	9.19857	9.13063	8.69009	9.09904	9.17224	9.27314	9.04203	9.23899	9.45149	9.40431
APOL5	6.40013	6.74587	6.74369	6.58404	6.68373	6.4244	6.89522	7.07272	6.79273	6.56078	6.32633	6.90923	6.84045	6.66013	6.51444	6.60441	7.23163	6.67493	6.39825	6.61969	6.62663	6.54225	6.61053	6.52354	6.48344	6.50163	6.54805	6.52628	6.71676	6.82548	7.05604	6.80369	6.74907	6.88484	6.79435	6.86835	6.59702	6.83659	6.96138	6.70928	6.58551	6.63967	6.74181	6.84912	6.64289	6.90764	6.88422	6.56639	6.62291
APOL6	7.53535	7.55056	7.60654	7.60355	7.01835	7.33348	7.58118	7.61759	7.31278	7.52303	7.90027	7.41887	7.48897	7.1875	7.06189	7.55192	7.55635	7.4144	7.13628	7.70847	7.81226	7.87794	7.46538	7.28098	7.83204	7.49658	7.65639	7.43487	7.33004	7.24465	7.30806	7.38943	7.4076	7.69827	7.24233	8.08839	7.47943	7.21846	7.56086	7.58033	7.29233	7.38822	7.46317	7.6516	7.46634	7.31927	7.58114	7.82535	7.98914
APOLD1	5.62486	5.54925	5.90453	5.68605	5.64762	5.49955	5.74223	5.73637	5.60442	5.55174	5.6941	5.97839	5.71172	5.6735	5.57243	5.42436	5.78063	5.56295	5.67044	5.43525	5.52077	5.58523	5.7228	5.61008	5.67621	5.64501	5.67682	5.68214	5.59816	5.64746	5.67595	5.57345	5.66885	5.6272	5.60834	5.62989	5.79875	5.55943	5.62449	5.65146	5.70416	5.72733	5.73251	5.63501	5.65967	5.69214	5.5695	5.59971	5.58373
APOM	6.979965	6.956705	6.830885	6.822245	6.698165	6.869235	6.894195	6.998385	6.706545	6.638385	6.74276	6.847745	6.876845	6.822945	6.56839	6.79417	6.804335	6.562305	6.759615	6.818665	6.670855	6.73209	6.805055	6.75802	6.784235	6.766685	6.70005	6.889315	6.939655	6.931985	6.814575	7.06663	6.70691	6.838675	6.961255	7.03139	6.645115	6.94332	7.02607	6.88794	6.842635	6.83556	6.980125	7.0016	6.86108	7.065155	6.866795	6.77925	6.853195
APOO	6.8165	6.97683	7.17896	6.87702	6.94419	6.83773	7.00369	6.75974	7.04133	7.09911	7.29911	7.23516	7.01795	7.08451	6.6669	6.92196	6.77062	6.76132	7.18049	6.97628	6.73761	6.99554	7.04569	6.93519	7.11395	7.27495	7.04878	7.0766	6.92323	6.94104	7.11236	6.93935	7.05477	6.9158	6.97362	7.24133	7.03047	7.19659	7.04721	7.08276	7.37553	6.92519	6.90501	6.99196	7.275	7.02546	7.09259	7.10413	7.40014
APOOL	6.42713	6.48291	6.56895333333333	6.54361333333333	6.73134333333333	6.45441	6.57729333333333	6.56667666666667	6.59157	6.58271666666667	6.50879	6.64640333333333	6.48011	6.38640666666667	6.48491333333333	6.49652666666667	6.43506333333333	6.42109666666667	6.63226333333333	6.49016333333333	6.46031333333333	6.48575666666667	6.47836	6.57112666666667	6.6709	6.55665666666667	6.58167	6.51814666666667	6.51263666666667	6.4571	6.4534	6.47311	6.49523666666667	6.54740666666667	6.48188666666667	6.34215	6.66583	6.55217333333333	6.49162	6.46300666666667	6.61776666666667	6.73165666666667	6.55489	6.60014333333333	6.51673333333333	6.50846333333333	6.55346666666667	6.45958666666667	6.52173666666667
APP	8.73739	7.66582666666667	7.97031333333333	7.81444333333333	7.94963	7.71014666666667	7.65993	7.66753	7.89309666666667	7.67317666666667	8.13895333333333	7.80681333333333	7.71698666666667	7.95809333333333	8.87063666666667	7.77138666666667	7.70458333333333	7.90907333333333	7.9481	7.81172666666667	7.75511	7.57000666666667	7.87748	8.36156333333333	7.68619333333333	7.63612333333333	7.78717666666667	8.13778	7.54605	7.64225666666667	7.81330666666667	7.96369	7.96596333333333	8.06343333333333	7.80742	7.74315	7.79016666666667	8.17599	7.55934	7.85330666666667	7.97543	8.17194666666667	7.45377333333333	7.7439	7.48050666666667	8.1219	7.70897666666667	7.67390333333333	7.79652666666667
APPBP2	5.78632	5.917495	6.0298225	6.00286	5.84559	5.850955	5.8671875	5.817455	5.9700325	5.95212	6.0407	5.9778575	5.7963275	6.0399325	5.9274975	5.856785	5.7593725	5.93592	6.1138225	5.8602375	5.88731	5.90035	5.9702525	5.97984	5.938275	5.89459	6.04622	5.8590225	5.912105	5.78822	5.8246875	5.75993	5.80552	5.79949	5.84205	5.728905	5.920425	5.8446475	5.80925	5.75435	5.945355	5.8662625	5.9669825	5.8029425	5.9508	5.8523475	5.96494	5.98459	5.97553
APPL1	6.39671	6.598	6.86326	6.66401	6.85771	6.59622	6.54908	6.44516	6.65977	6.63977	7.15997	6.65032	6.27842	7.00905	6.81719	6.60356	5.86374	6.59836	6.63583	6.8224	6.77153	6.58536	6.34549	6.88878	6.92472	6.50009	6.95415	6.70114	6.22419	6.53445	6.20377	5.53514	6.27076	6.09598	6.37086	6.39206	6.75401	6.41522	6.47751	6.25278	6.32809	6.80894	6.69927	6.30505	6.56321	6.50652	6.11275	6.34526	6.39257
APPL2	5.34054	5.68726	5.49814	5.30578	5.19465	5.45408	5.42918	5.29628	4.96013	5.36678	5.0974	5.14212	5.18375	5.39311	5.38047	5.37727	5.31598	5.26353	5.15366	5.25032	5.52736	5.28804	5.29448	5.3665	5.56537	5.14245	5.61026	5.45418	5.39329	5.16713	5.34617	5.19748	5.25794	5.30384	5.31116	5.23303	5.24388	5.3625	5.44343	5.42233	5.29817	5.06158	5.04599	5.44026	5.37262	5.19436	5.14913	5.29318	5.45186
APRT	7.888155	8.54879	7.799105	8.39192	7.84649	8.425075	8.3409	8.4938	8.19588	8.031395	8.08385	8.028355	8.72752	8.48906	8.262265	8.724285	8.57982	8.54716	8.543305	8.27035	8.51259	8.57206	8.381105	8.24302	8.52151	8.351225	8.55746	8.372425	8.71868	8.572095	8.408185	8.48542	9.00057	8.57639	8.605945	8.50311	8.45196	8.63024	8.470455	8.537395	8.475445	7.787165	8.0013	8.570895	8.359355	8.53603	8.35814	8.5468	8.58698
APTX	6.66558	6.48302	6.88527	6.54809	6.69134	6.46884	6.82349	6.54724	6.67119	6.7356	6.55308	6.30448	6.62736	6.65982	6.81313	6.52687	6.4738	6.67235	6.55335	6.38769	6.69854	6.59953	6.49405	6.71978	6.54732	6.84109	6.80382	6.71645	6.34134	6.48702	6.56394	6.55236	6.40816	6.48983	6.51726	6.53609	6.72589	6.25313	6.29643	6.45729	6.69196	6.63721	6.57334	6.46965	6.83064	6.45362	6.77091	6.99139	6.37871
AQP1	6.48008	6.186515	6.02235	6.15652	6.20193	6.090355	6.34104	6.244115	6.167445	6.117795	6.0858	6.159645	6.09904	5.960125	6.006605	6.08104	6.18241	6.069755	6.081795	6.31082	6.11827	6.05056	6.05606	6.02321	5.95216	5.975215	5.977025	6.187245	6.17525	6.18873	6.19051	6.16148	6.132115	6.210705	6.084105	6.14878	6.117225	6.300185	6.123085	6.24588	6.175665	6.15742	6.12689	6.066445	6.20917	6.19585	6.061355	6.21599	6.179765
AQP2	7.59549	7.79167	7.34372	7.39577	7.42876	7.5037	7.73232	7.67611	7.59303	7.36268	7.37996	7.67359	7.58426	7.28801	7.3275	7.5401	7.67054	7.39129	7.47492	7.35509	7.48782	7.61337	7.54865	7.51153	7.48904	7.65244	7.48951	7.56333	7.7857	7.65726	7.80857	7.67396	7.67414	7.21514	7.45399	7.47713	7.44838	7.86497	7.56271	7.66512	7.55096	7.50121	7.78078	7.61987	7.65113	7.59447	7.47379	7.51927	7.51496
AQP3	6.53842	6.51345333333333	6.55417	6.59840333333333	7.02252	6.57547666666667	6.76130666666667	6.84505333333333	6.50852333333333	6.55731333333333	6.78789	6.68700666666667	6.62749	6.43117333333333	6.58846666666667	6.90414	6.68879666666667	6.63623333333333	6.53322333333333	6.75451666666667	6.56165666666667	6.55600666666667	6.56446666666667	6.53901	6.61589	6.65482	6.47386666666667	6.59908333333333	6.74071	6.51292333333333	6.48529333333333	6.68117	6.67608	6.76951	6.72752	7.76348666666667	6.53535333333333	6.59988333333333	6.58065333333333	6.71246	7.39857	6.61919	6.77509666666667	6.73067	6.72053666666667	6.51202333333333	6.6207	6.54920333333333	6.62222
AQP4	4.892295	4.98658	4.9269075	4.97541	4.9443275	4.94953	4.9958925	4.9494575	4.84635	4.9524175	5.02598	5.0017625	4.88179	4.9505725	4.8658725	4.9692425	4.9260075	4.8820575	4.950615	4.953795	4.8835775	4.9435475	4.93665	4.9667575	4.88834	4.929395	4.9574875	4.9853825	4.9689925	4.97149	4.9559575	4.9110875	4.9431375	4.916445	4.92988	4.946165	4.8473825	4.8974675	4.903155	5.01381	4.9213525	5.01061	4.94272	4.92495	4.9317525	4.9065125	4.908995	4.94647	4.9074675
AQP5	6.02811	5.79185	5.61342	5.85689	5.64173	5.75643	6.02706	5.87537	5.85971	5.70677	5.72239	6.03867	5.78112	5.58652	5.62512	5.72176	5.78115	5.72716	5.6986	6.17115	5.7711	5.86909	6.06229	5.73046	5.93286	6.00579	5.68063	5.7894	5.95514	5.79777	5.8611	5.79926	5.91845	5.77207	6.00871	5.95995	5.84242	5.93987	5.84527	5.93421	5.64241	5.90801	6.03623	5.91965	5.79816	5.83349	5.64027	5.95985	5.88823
AQP6	6.96941	6.960925	7.06315	6.92567	6.88812	6.839935	6.914395	7.03818	6.980975	6.94226	6.95408	7.041655	7.08077	6.85241	7.02087	7.24046	7.133135	7.1339	6.890915	7.09957	7.00614	6.885225	6.922765	6.840485	6.905415	7.012495	6.963495	6.90415	7.00774	7.088945	7.143835	7.176195	6.8976	7.20019	7.149595	7.28777	6.965615	7.11121	6.990215	7.149845	7.005925	6.980235	7.08667	7.130725	6.947945	7.248045	7.01072	7.06926	6.95437
AQP8	6.29913	6.19119	6.17142	6.39408	6.65113	6.267	6.35406	6.14292	6.3671	6.23964	6.39752	6.2634	6.37499	6.3176	6.14695	6.40358	6.36415	5.98645	6.20436	6.37774	6.15383	6.02685	6.29691	6.19704	6.01744	6.36428	6.24953	6.29043	6.38578	6.39326	6.43385	6.52989	6.32088	6.24471	6.31878	6.6078	6.25928	6.30947	6.20193	6.28004	6.42933	6.30601	6.28496	6.17004	6.36571	6.40665	6.36327	6.36327	6.09949
AQP9	9.48736	9.7369	10.30774	10.43872	9.0614	9.99837	9.92719	9.89571	10.22563	10.61209	9.50136	9.74787	10.01558	9.9858	10.05589	10.04735	9.84858	10.14117	9.97409	9.70805	9.86095	9.99857	10.2382	10.69181	10.49013	10.47812	10.35235	9.65631	9.38227	9.828	10.79026	9.63609	9.64818	9.46027	10.23648	9.5161	9.59029	10.00233	9.57899	9.24879	8.75015	9.83253	10.16963	9.92774	10.01963	10.25838	9.90077	9.94067	10.42839
AQR	7.65922	7.394675	7.60487	7.671595	7.35035	7.52135	7.460625	7.38734	7.378015	7.54343	7.59511	7.48691	7.402725	7.75669	7.41971	7.58176	7.463455	7.25255	7.71549	7.627975	7.31913	7.66451	7.49124	7.465235	7.536375	7.55225	7.50531	7.496045	7.47168	7.43717	7.41416	7.47447	7.20463	7.44197	7.225135	7.483885	7.56201	7.30701	7.469195	7.208445	7.612255	7.481835	7.48811	7.573835	7.437825	7.36565	7.576005	7.601495	7.51747
AR	6.065865	5.976065	6.04705	6.07087	6.030285	5.925835	6.07853	6.190105	5.937955	5.92695	6.03141	6.081135	5.93067	5.966375	5.944235	6.06671	5.91715	5.94384	5.915615	5.9496	5.99248	5.85983	5.941165	5.886295	5.95142	5.97853	5.960485	5.925895	6.147935	6.007225	6.01659	5.990355	6.072365	5.948245	6.063835	5.812405	5.965315	6.104725	5.96909	6.043335	5.83867	6.180305	5.93986	5.86639	5.98587	6.162315	5.984775	6.146955	6.018435
ARAF	8.80915	9.25356	9.17714	8.93181	7.8441	9.13177	8.9806	8.96059	8.78627	8.83495	8.8617	9.1115	9.19858	8.98841	8.8757	8.99325	9.47915	9.41858	8.97192	8.90196	8.96949	9.10798	8.71422	8.5398	9.1987	8.913	8.88833	8.77012	9.14212	9.07817	9.11169	9.0196	8.86604	9.12064	8.97118	9.0269	8.95453	9.12354	9.04825	9.06448	8.85462	8.18984	8.96858	9.09302	8.98554	8.88309	8.9073	9.06999	8.95484
ARAP1	8.66853	9.299015	8.74232	8.855485	8.08948	9.13982	8.62679	8.650095	8.5329	8.932015	8.637195	8.82892	9.281615	8.936605	8.53228	8.723745	9.077655	9.27397	8.80423	8.351335	9.09726	8.84167	9.04369	8.73038	8.8881	8.45603	8.712425	8.53087	8.908855	8.70716	8.85536	9.268145	9.2126	8.9716	9.10864	8.476545	8.65863	8.60869	9.05597	9.03769	8.55283	8.15319	8.718335	9.05061	8.58643	8.744135	8.52493	8.66242	8.841435
ARAP3	8.46002	8.55365	8.08324	8.37426	8.2115	8.67458	8.6029	8.30538	8.19772	8.6659	8.05322	8.5905	8.55558	8.29845	8.39428	8.24311	8.46098	8.5591	8.57833	8.05282	8.31046	8.63118	8.31113	8.44261	8.43015	8.10132	8.41984	8.49025	8.77781	8.33166	8.60534	8.36325	8.5926	8.34326	8.3806	8.3611	8.65756	8.0593	8.65825	8.59932	8.53442	8.54149	8.8372	8.58447	8.45049	8.49797	8.58817	8.79467	8.65208
ARC	5.66179	5.90933	5.8065	5.79809	5.83715	5.8133	5.896	5.87307	5.56836	5.80947	5.95219	6.05677	5.95336	5.85356	5.65699	5.76881	5.78693	5.90412	5.90598	5.86607	5.7816	5.86706	5.95913	5.85997	6.00009	5.74747	5.72683	5.91559	6.00065	6.18623	5.94647	6.02474	5.86926	5.76172	5.80157	5.99481	5.89371	6.0272	5.76595	6.07838	5.71797	5.74076	5.87808	6.0684	6.00866	5.99912	5.7451	6.09024	6.07035
ARCN1	9.09897	9.54016	9.61202	9.39385	9.28452	9.30911	9.08504	9.24304	9.45645	9.26222	9.62781	9.30582	9.30948	9.45497	9.46994	9.15187	8.92603	9.54929	9.65336	9.10255	9.56595	9.35847	9.30303	9.48194	9.38531	9.32082	9.53436	9.36059	9.10742	9.30007	9.29682	9.41755	9.24038	9.08419	9.31446	9.41344	9.34609	9.3764	9.47964	9.22136	9.40124	9.32399	9.16563	9.38078	9.30554	9.30122	9.46179	9.25474	9.31682
AREG	4.87288	4.855675	4.812055	4.824075	4.849645	4.811405	4.997825	4.893665	4.828935	4.88008	4.914495	4.861725	4.835595	4.77505	4.865925	4.850665	4.77143	4.81578	4.923735	4.873065	4.8486	4.94035	4.86801	4.870035	4.953085	4.855105	4.842055	4.89572	4.884725	4.88298	4.826255	4.8602	4.83235	4.87683	4.836085	4.92362	4.844185	4.87768	4.83706	4.82176	4.84021	4.87097	4.875035	4.82958	4.89395	4.772125	4.908835	4.94314	4.841985
AREL1	6.5606	7.17572	7.47435	7.44198	6.87719	7.3215	6.85197	6.58253	7.06518	7.48145	6.91112	7.0274	7.21887	7.56816	7.48184	6.91378	6.67895	7.26764	7.54455	6.84779	7.20223	7.40965	7.16551	7.63245	7.27308	6.94655	7.20012	7.01068	6.69233	6.84102	6.93742	6.9051	6.79807	6.97089	7.46863	6.9448	6.93864	6.87851	6.92942	7.02437	7.03348	6.88492	6.96088	7.06583	6.94328	6.77122	7.05388	6.82906	6.97967
ARF3	9.29585666666667	9.69362	9.05613	9.38627666666667	8.91255666666667	9.59527666666667	9.3825	9.57958666666667	9.33397333333333	9.25080333333333	9.26153666666667	9.32377333333333	9.71386333333333	9.42331333333333	9.41219666666667	9.43616333333333	9.84928	9.77217	9.3029	9.32190333333333	9.48914333333333	9.49283666666667	9.59573666666667	9.29141	9.58849666666667	9.49569333333333	9.55218333333333	9.55519666666667	9.47728	9.46932666666667	9.73386	10.0040966666667	9.59461	9.72833	9.80623	9.68432333333333	9.34232666666667	9.67570333333333	9.70563333333333	9.93268666666667	9.32109666666667	9.17353666666667	9.30451333333333	9.56546333333333	9.35493666666667	9.50528333333333	9.44211666666667	9.42858333333333	9.45406333333333
ARF4	9.77716	10.064935	9.909295	9.893655	9.66746	9.95506	9.49651	9.66261	9.808775	9.334585	9.990315	9.73139	9.5173	9.95406	10.199115	9.731725	9.547425	9.851935	9.94815	9.942375	10.04493	9.86337	9.981475	10.10356	9.82417	9.930445	10.10186	9.994595	9.695835	9.50484	9.84124	9.636745	9.84099	9.597795	9.78478	10.07703	9.992445	9.76805	9.680175	9.945645	10.00007	9.79548	9.795325	9.7152	9.828545	9.70093	9.951985	10.01699	9.834575
ARF5	8.59152	9.10345	8.41201	8.71016	7.75569	9.05709	8.8131	8.74921	8.73241	8.27543	8.45316	8.8015	9.14778	8.80279	8.77401	8.83163	8.98242	8.97505	8.78945	8.96208	8.87441	9.00031	8.85271	8.58392	8.99758	8.88422	8.8133	9.00194	8.91158	9.07274	8.86462	9.07923	9.0322	9.09992	9.14445	8.97647	8.61176	8.94195	8.82153	8.90876	8.50508	8.42252	8.34919	9.08221	8.60917	8.67942	8.60733	8.26752	8.68518
ARF6	8.547195	9.364995	9.291825	9.42858	8.812885	9.01693	8.992645	9.18112	9.505295	8.81116	9.465995	9.26677	9.23166	9.694035	9.296655	8.8783	8.86419	8.83931	9.307785	9.50085	9.293825	9.22901	9.10083	8.91678	8.97936	9.30891	9.31324	9.13916	9.048435	9.21768	9.070305	9.516345	9.308005	8.675015	9.38702	9.05292	9.291495	9.132695	9.38698	9.27951	8.771385	8.933	9.30931	9.268045	9.344985	8.656195	9.065745	9.162165	9.114765
ARFGAP1	7.8108	7.69031	7.78632	7.79866	8.04182	7.84855	8.01321	7.96374	7.82303	7.53816	7.57126	7.79647	8.22387	7.82107	7.69536	7.89653	8.22781	8.02178	7.75406	7.67033	8.09349	7.70186	7.81874	7.66753	7.71677	7.81134	7.59963	7.42537	8.04335	7.93097	8.12067	8.32137	8.26616	8.18376	8.10028	7.89562	7.89237	7.84647	8.01485	7.90214	7.78333	7.91049	7.79095	7.94749	7.51161	7.9375	7.86445	7.49656	7.69814
ARFGAP2	8.80389	8.87504	8.86353	8.7885	8.04929	8.73867	8.8211	8.71731	8.73603	8.74362	8.46935	8.77729	9.06668	8.80563	8.84466	8.81437	9.14956	8.87948	8.73631	8.84438	8.80889	9.0657	8.80609	8.63221	8.98275	8.85142	8.94509	8.62868	9.04011	8.66717	8.63003	8.25074	8.75124	9.06138	8.97606	9.08939	8.64825	8.77186	8.80863	8.8106	8.87323	8.48248	8.57333	8.85366	8.8691	8.83588	8.78632	8.66004	8.54372
ARFGAP3	8.32822	8.53222	8.48947	8.57991	8.8431	8.30206	8.52346	8.23969	8.85293	8.62291	8.28887	8.24355	8.06474	8.32942	8.94859	8.60774	8.35412	8.3543	8.35225	8.60289	8.71096	8.42878	8.66294	8.72128	8.48632	8.14366	8.34678	8.40903	8.09936	8.47328	8.57603	8.10327	8.69541	7.94717	8.33937	8.33773	8.33817	8.25572	8.14204	8.33169	8.6148	8.78607	7.94585	8.20983	8.5086	8.34363	8.41121	8.37061	8.35219
ARFGEF1	7.95168333333333	8.03069666666667	8.39943666666667	8.1992	8.22030666666667	8.14532	8.15805333333333	7.99355	8.14445333333333	8.07871333333333	8.19684	8.25483333333333	8.08268333333333	8.35063333333333	8.223	7.97288333333333	7.79830333333333	8.02830666666667	8.34517333333333	8.28099666666667	8.15525333333333	8.29834666666667	8.33792	8.36196	8.11404333333333	8.05611666666667	8.29609	7.9874	7.99788333333333	7.98187	7.82219666666667	8.01490666666667	7.58006	7.90748666666667	7.93502333333333	8.03998	8.05019666666667	7.65332	7.94744333333333	7.72187	8.07589666666667	8.36468	8.13488666666667	8.10696	8.07304	7.81630666666667	8.13044	8.02539333333333	8.06022333333333
ARFGEF2	6.65744333333333	6.48377	6.66927666666667	6.77123666666667	6.75177666666667	6.63269333333333	6.89577666666667	6.52805666666667	6.56526333333333	6.4815	6.7159	6.80310666666667	6.46049	6.72483333333333	6.58983333333333	6.52721	6.47157666666667	6.48956333333333	6.58474333333333	6.46652	6.58318	6.78187333333333	6.80311666666667	6.89934333333333	6.62852333333333	6.68086666666667	6.77621666666667	6.68417	6.5391	6.46778	6.64572	6.67947666666667	6.5939	6.46076333333333	6.51770666666667	6.46258666666667	6.80292666666667	6.62963666666667	6.51246333333333	6.46210333333333	6.64555666666667	6.83007333333333	6.60889666666667	6.40513	6.79334666666667	6.64958333333333	6.59455333333333	6.65088	6.65964666666667
ARFIP1	7.317005	7.386965	7.936245	7.7222	7.957875	7.563335	7.48508	7.66336	8.23358	7.837075	7.566205	7.876155	7.356705	7.90689	7.674255	7.383225	7.44055	7.33866	8.001545	8.02452	7.65959	8.0086	7.7065	7.782255	7.973755	7.85577	7.972945	8.05059	7.687335	7.42773	7.66679	7.303465	7.33666	7.515965	7.39606	7.365185	7.676425	7.714335	7.339905	7.446415	7.778405	7.9014	7.70938	7.76932	7.875725	7.710825	7.979365	7.68052	7.95254
ARFIP2	8.5832	8.72548	8.00535	8.57146	8.20999	8.59443	8.34855	8.50426	8.44712	8.46804	8.2802	8.62927	8.82049	8.55904	8.40025	8.43667	8.58224	8.83838	8.47616	8.29997	8.77249	8.53906	8.47059	8.2577	8.69839	8.40521	8.47539	8.46535	8.77074	8.65537	8.75048	8.85386	8.8069	8.53451	9.03123	9.09207	8.38933	8.68084	8.95024	8.78453	8.54106	7.72806	8.28788	8.78244	8.39107	8.55594	8.44008	8.63662	8.56626
ARFRP1	7.198505	7.348125	7.1735	7.302685	6.88097	7.267645	7.421755	7.22641	7.204945	7.110635	7.05197	7.26867	7.52351	7.28988	7.328185	7.26339	7.65058	7.188905	7.199395	7.08099	7.343685	7.321895	7.266555	7.26503	7.40666	7.40117	7.39202	7.119115	7.380165	7.48468	7.40148	7.491775	7.68975	7.476315	7.50948	7.44943	7.22006	7.521245	7.48755	7.44645	7.15431	6.94984	7.13193	7.37362	7.31226	7.4302	7.284455	7.26354	7.178
ARG1	6.73423	6.69913	7.22166	5.95789	7.55129	6.3378	6.35987	6.20374	6.28935	6.4024	6.5978	8.18372	7.06078	5.78801	7.33898	6.20601	6.04899	7.04333	5.96683	6.02677	6.09047	6.20661	7.70067	7.90323	6.41194	8.2212	6.61504	6.59092	6.64278	8.13148	6.1031	7.04326	6.32521	7.56858	6.01389	9.05847	6.02392	5.99081	5.99911	6.14269	5.99703	8.50744	5.99762	6.61989	6.13887	6.73564	5.96187	6.91881	6.07993
ARG2	6.04143	5.918145	5.91926	5.91137	5.967285	5.96678	5.87076	5.848745	6.0185	6.04758	6.11764	5.867375	5.86225	5.78886	5.797295	5.87662	5.90857	5.77764	5.759325	6.1018	5.81585	5.687635	5.83203	5.873725	5.696685	5.75297	5.833295	5.92063	5.839715	5.8991	5.88384	5.896055	5.71371	5.869925	5.8967	5.86936	5.9519	5.882065	5.814865	5.819515	5.72536	5.92876	5.925575	5.837285	5.87059	5.767145	5.878905	5.7647	5.863665
ARGLU1	10.31657	9.78567	9.87057	10.02282	10.5031	9.96114	9.72247	10.27049	9.77661	9.92592	9.66572	9.70169	10.01049	10.02929	10.1426	10.26206	10.04661	9.7044	9.99982	10.03621	10.29129	10.12939	10.15299	10.3613	9.8054	10.24234	9.99611	9.98388	10.11764	10.18613	9.93337	10.30677	10.22894	10.069	10.17035	9.47277	10.18682	10.16147	10.20396	9.96351	10.2652	10.15963	10.31617	10.00815	10.33906	9.70929	9.96069	10.04877	10.07422
ARHGAP1	8.04599333333333	8.39228333333333	7.86782666666667	8.08254	7.83074	8.15003666666667	8.20682666666667	8.26691333333333	8.0902	7.87750666666667	7.93466333333333	8.05764333333333	8.2583	8.08871	8.10375333333333	8.06891	8.46227333333333	8.24786333333333	7.9019	8.15948333333333	8.23373	8.26676	8.17032	8.02744333333333	8.20919	8.14495666666667	8.16626333333333	8.08205	8.30657666666667	8.23844333333333	8.20926333333333	8.28656666666667	8.33884333333333	8.33238	8.39430666666667	8.28594	8.09494333333333	8.28825666666667	8.3281	8.34450333333333	8.14822333333333	7.99463	8.20381666666667	8.27382	8.13806	8.24779666666667	8.09307333333333	8.11047333333333	8.09851
ARHGAP10	6.21589	6.41303	6.44787	6.20148	6.34953	6.43829	6.38425	6.18489	6.26368	6.17206	6.1964	6.28005	6.06058	6.31617	6.08781	6.42715	5.91659	6.15659	5.93119	5.97808	6.26267	6.12379	6.28249	6.36071	6.33481	6.21056	6.59682	6.22865	6.04474	6.21946	6.18399	6.06253	6.10677	6.23415	6.04585	6.02637	6.2108	6.40468	6.32749	6.16708	6.0403	6.31979	6.2844	6.16158	6.20376	6.07534	6.1526	5.77919	6.05605
ARHGAP11A	5.07583	5.08962	5.33434	5.25048	5.31563	5.06454	5.19175	5.18358	5.08088	5.11375	5.24613	5.0996	5.19748	5.05382	5.09284	4.98115	5.28935	5.0594	5.07309	5.2242	5.04608	5.09418	5.14129	5.21117	5.21487	5.05998	5.11016	5.08114	4.9919	5.18117	5.06207	5.08637	5.12564	5.1496	5.06957	5.31783	5.28316	5.19021	5.12832	5.05028	5.11567	5.4652	5.13346	5.10951	5.10239	5.30089	5.16734	5.17167	5.26233
ARHGAP12	5.34334	5.29209	5.40108	5.17815	5.55107	5.38144	5.38297	5.14212	5.27976	5.33987	5.65591	5.18448	5.34885	5.28385	5.55479	5.67743	5.20627	5.40702	5.35736	5.33589	5.48359	5.45243	5.33601	5.84677	5.5543	5.29832	5.4157	5.11716	5.44472	5.28609	5.05814	5.28808	5.4685	5.20079	5.6598	5.27925	5.79512	5.12473	5.32007	5.07335	5.42107	5.22402	5.52651	5.28625	5.43911	4.99576	5.26095	5.60241	5.49769
ARHGAP17	9.27687	9.36278	9.26938	8.89112	8.78322	9.24977	9.07754	9.32009	9.03633	9.29531	9.21296	9.02541	9.66439	9.33414	9.16499	9.65258	10.02284	9.35937	9.15705	9.30885	9.24446	9.43327	8.78891	8.92236	9.41327	9.47408	9.18172	9.47369	9.42959	9.72043	9.23324	9.57396	8.47372	9.59982	9.35009	9.59352	9.32387	9.40605	9.33094	9.78168	9.39903	8.68545	9.19676	9.85304	9.43446	9.26335	9.60821	9.32057	9.3501
ARHGAP19	7.196765	6.809355	7.0255	6.979295	7.0022	7.062135	7.069345	6.92292	6.848445	6.93032	6.9341	6.87808	6.99819	7.006135	7.06777	6.964295	7.010955	6.91572	6.98656	6.992535	6.92233	7.0379	6.851625	6.888535	7.043075	6.889805	7.06982	7.02424	6.9079	6.758785	6.888575	6.79519	6.69846	6.767635	6.70895	6.95529	7.06436	6.69107	6.965665	6.721595	7.14092	7.067125	6.863415	6.945115	7.00658	6.876435	7.090755	7.04862	7.13897
ARHGAP22	5.63507	5.46823	5.71449	5.42948	5.24013	5.6592	5.39426	5.56111	5.36824	5.45333	5.35115	5.4633	5.39137	5.5536	5.48901	5.38827	5.75211	5.56981	5.76901	5.43303	5.50876	5.26449	5.64287	5.32074	5.55508	5.48127	5.48975	5.47805	5.60367	5.68804	5.55669	5.64025	5.54868	5.45367	5.46117	5.53377	5.41287	5.5054	5.44056	5.51279	5.52629	5.41289	5.86563	5.64324	5.47505	5.41766	5.43149	5.61293	5.519
ARHGAP24	6.58912	6.39538	6.38438	6.57833	6.26135	6.41639	6.22878	6.30986	6.38969	6.42778	6.42247	6.48699	6.21487	6.23241	6.35012	6.1996	6.04348	6.31502	6.07826	6.3786	6.21713	6.23392	6.36896	6.50677	6.20947	6.3592	6.40229	6.27577	6.1355	6.30329	6.15657	6.11866	6.37073	6.12245	6.41762	6.21683	6.16718	6.40029	6.18586	6.35071	6.30456	6.4397	6.69197	6.26273	6.20514	6.23782	6.19872	6.42956	6.41678
ARHGAP25	8.449495	8.644245	9.077195	8.94186	8.84771	9.02132	8.82223	8.729075	9.052835	9.14393	8.996225	8.87622	8.955725	8.759825	8.88348	8.9265	9.097795	8.8587	9.297205	8.990505	9.01317	9.171795	8.978295	9.130835	8.97848	8.87993	9.05921	8.897755	8.769955	9.18673	8.86572	8.84376	8.641955	9.14411	9.127715	8.869275	8.921765	8.940305	9.01613	8.703165	8.748615	8.6012	9.444965	9.12605	9.03474	8.92771	9.093715	8.98057	9.211635
ARHGAP26	6.73465666666667	6.73160666666667	6.83567333333333	6.71560333333333	6.53609666666667	6.80952	6.80546	6.67323	6.66506333333333	6.59684333333333	6.65717	6.75278666666667	6.73955666666667	6.72351333333333	6.77194666666667	6.74109666666667	6.8926	6.86620666666667	6.68214	6.58563333333333	6.72396333333333	6.80431333333333	6.87124666666667	6.69915666666667	6.97613333333333	6.90563333333333	6.81525666666667	6.85500666666667	6.76326	6.76174666666667	6.88008333333333	6.87728333333333	6.76211666666667	6.82256333333333	6.89707666666667	6.66267666666667	6.72932	6.83977333333333	6.74611	6.89745333333333	6.77316333333333	6.61449666666667	6.78078	7.01115666666667	6.84039333333333	6.79088666666667	6.78989	6.76626	6.88227
ARHGAP28	5.562305	5.51937	5.49119	5.417385	5.561265	5.516785	5.497935	5.57969	5.507145	5.491355	5.508315	5.573575	5.546805	5.539235	5.34633	5.47119	5.504185	5.503895	5.4055	5.452855	5.523915	5.570435	5.53509	5.45404	5.412445	5.48272	5.43553	5.48248	5.56752	5.517345	5.62446	5.52633	5.53553	5.62763	5.533645	5.665635	5.422115	5.681565	5.6019	5.50654	5.506635	5.51398	5.47042	5.37889	5.499275	5.736625	5.571495	5.48677	5.565465
ARHGAP29	5.52656	5.54793	5.54329	5.5297	5.4588	5.60047	5.43185	5.57121	5.4976	6.02568	5.50807	5.52602	5.45973	5.56222	5.33965	5.42665	5.49262	5.41104	5.5007	5.55553	5.48021	5.44826	5.52112	5.55041	5.4007	5.41469	5.60803	5.47977	5.48667	5.29706	5.50133	5.2545	5.36216	5.42047	5.64491	5.28809	5.66537	5.52026	5.48779	5.38157	5.30934	5.59347	5.40036	5.45725	5.53648	5.42183	5.49493	5.37728	5.55226
ARHGAP32	6.201615	6.31537	6.217345	6.072325	6.195575	6.1616	6.292985	6.2905	6.281685	6.23147	6.284385	6.140235	6.28855	6.12591	6.187175	6.052245	6.14385	6.241335	6.1338	6.05316	6.320605	6.099175	6.18209	6.040375	6.12707	6.234095	6.00696	6.240475	6.30325	6.138165	6.264325	6.314205	6.38323	6.30034	6.27262	6.247715	6.336275	6.393515	6.30616	6.291215	6.162145	6.121565	6.24107	6.19222	6.275695	6.21075	6.290705	6.266995	6.25371
ARHGAP33	7.00684	6.732585	6.713665	6.636575	6.68068	6.70617	6.726005	6.92318	6.663325	6.71153	6.76006	6.738585	6.977555	6.65067	6.773735	6.759765	6.913945	6.858505	6.746865	6.637685	6.70466	6.7634	6.696205	6.49195	6.703335	6.822895	6.676275	6.715045	6.956735	6.88608	6.85184	6.98672	6.73291	6.899885	6.912995	7.082275	6.637275	6.99368	6.732015	6.92255	6.713335	6.7058	6.77741	6.898475	6.679185	6.860735	6.801035	6.93937	6.72222
ARHGAP35	5.92969666666667	6.09488	5.81005666666667	5.92398666666667	5.86423333333333	5.87932333333333	5.98182666666667	5.97686333333333	5.98019666666667	6.00439666666667	5.90028666666667	5.83427666666667	6.08199666666667	5.96071	5.93325	5.75586	6.03607666666667	5.9535	5.87928666666667	5.88157333333333	5.94124	5.95537333333333	5.92482	5.88598666666667	5.89909	5.93347666666667	5.81765666666667	5.98189333333333	5.99869	6.11549	5.94888666666667	6.16883	6.08439666666667	6.03231666666667	6.14571	6.07946333333333	5.99505666666667	6.04524	6.08013333333333	6.01904333333333	5.85159333333333	6.02776	5.94572666666667	5.92339	5.83108333333333	6.03169333333333	5.90112333333333	5.90806666666667	5.91445
ARHGAP4	7.57528	7.69802	6.99576	7.38087	6.58268	8.09547	7.59198	7.4248	7.09763	7.04753	6.87815	6.88787	8.20143	7.21023	7.50005	7.76415	8.0731	8.20272	7.05669	7.37331	8.06055	7.75415	7.41226	7.3186	7.66459	7.60738	7.33293	7.27926	7.78733	7.61981	7.75119	8.35239	8.25925	8.0259	7.82661	7.54618	7.3113	7.32176	8.06193	7.71128	7.5132	7.05698	6.8409	7.63872	7.18596	7.82613	7.02327	7.38692	7.23637
ARHGAP44	6.140935	6.137695	6.098205	5.98095	6.197395	5.987685	6.120475	6.106375	6.161845	5.988995	6.13478	6.134405	6.278275	6.016955	6.046205	6.169635	6.202545	6.09258	6.138125	6.09805	6.137795	6.085695	6.13521	6.13658	5.99519	6.106885	5.99718	5.997795	6.22112	6.17236	6.194605	6.186745	6.14027	6.11312	6.159995	6.148485	6.008445	6.04772	6.132025	6.13166	5.927265	6.110525	6.138235	6.064985	6.04195	6.11473	6.02569	6.023085	5.995875
ARHGAP5	4.98409	4.99764	5.13477	4.97969	5.08084	5.33832	5.30634	5.05815	4.98268	5.02203	5.16442	5.34422	4.94067	5.01192	5.28848	5.15986	4.87942	5.03542	5.09167	4.97919	5.01992	4.90745	4.96348	5.24059	4.9379	5.00655	5.18114	5.12948	4.95046	4.9116	4.92939	4.90478	5.01313	5.08407	4.95853	5.06543	5.15983	4.95379	5.05584	4.94018	5.10687	5.34515	4.89999	4.88347	4.95973	4.94996	5.05914	5.17345	4.81718
ARHGAP6	5.68137	5.68059	5.795625	5.663075	5.64444	6.086655	5.69691	5.859945	6.12406	5.671445	6.23975	5.859015	5.63024	5.762285	5.98878	5.98978	5.47493	5.917145	5.59251	6.16505	5.72618	5.565615	6.130235	6.1739	5.669615	5.899	5.69424	5.716215	5.687615	5.624835	5.576635	5.711425	5.499635	5.75608	5.749825	5.66448	6.226425	5.72258	5.554755	5.780175	5.5718	5.82198	6.129685	5.66873	5.801385	5.543275	5.888965	6.026675	5.5961
ARHGDIA	7.3636175	9.3775	7.22576	7.3524425	7.1420625	8.0978125	7.4357975	7.8976	7.4056475	7.27573	7.0966925	7.3847525	8.4773275	7.5282575	7.4146775	7.2661125	8.3451475	8.5743675	7.17423	7.40436	7.8560675	7.6563625	7.331175	7.27526	7.6645325	7.4227875	7.435185	7.365095	7.6928325	7.642245	7.9754575	8.5785275	8.7705125	8.258095	8.1280825	8.183355	7.437455	7.6798625	8.02846	8.5979075	7.4287125	7.1718125	7.17036	7.7567025	7.362035	7.5426025	7.442735	7.5075	7.3699825
ARHGDIB	12.12799	12.54125	12.58362	12.5832	12.24997	12.44048	12.34634	12.54247	12.62836	12.46111	12.44359	12.63123	12.44958	12.51624	12.55537	12.38832	12.49755	12.40507	12.43877	12.60789	12.51333	12.50603	12.59421	12.45996	12.53351	12.57092	12.40374	12.53545	12.50245	12.53071	12.51098	12.52498	12.67262	12.47775	12.58801	12.35881	12.6052	12.51216	12.57997	12.46043	12.41043	12.56523	12.59533	12.54838	12.49084	12.52357	12.43483	12.52112	12.54408
ARHGDIG	6.19918	6.16913	5.9403	6.18632	6.08018	6.16297	6.45307	6.26056	5.98692	5.91538	6.04523	6.26844	6.16579	6.03122	6.16442	6.20463	6.28335	6.22704	6.10288	6.36524	6.36688	6.21389	6.19681	6.22382	6.20181	6.13249	6.29187	6.15712	6.2737	6.12849	6.29148	6.24422	6.4943	6.13131	6.36993	6.13753	6.10667	6.02007	6.31062	6.30675	6.08819	6.30591	6.00695	6.27648	6.0866	6.32421	6.1402	6.10876	6.09412
ARHGEF10	5.80115	5.739755	5.72986	5.73905	5.70712	5.72343	5.80899	5.735185	5.66988	5.765345	5.632585	5.845505	5.564605	5.712625	5.57673	5.66763	5.67966	5.642705	5.608125	5.565905	5.464625	5.54682	5.792695	5.6026	5.65886	5.68372	5.694745	5.63589	5.752395	5.659585	5.69706	5.63193	5.76536	5.654285	5.729065	5.734965	5.775655	5.708045	5.64267	5.769875	5.754525	5.642235	5.76732	5.73594	5.77661	5.73207	5.818075	5.82	5.73889
ARHGEF10L	8.35738	8.47	8.32066	8.35064	8.13177	8.48787	8.31292	8.30981	8.22408	8.37123	8.2697	8.31709	8.47568	8.56657	8.1348	8.99828	8.44144	8.3564	8.42165	8.14211	8.08336	8.44633	8.29292	7.97059	8.32144	8.33787	8.43993	8.31112	8.2159	8.3852	8.21403	8.43085	8.36899	8.34882	8.44346	7.89218	8.52836	8.28996	8.491	8.39952	8.53156	8.23998	8.40202	8.25149	8.37215	8.08235	8.44684	8.47632	8.2773
ARHGEF11	6.844095	7.169425	6.874205	6.912135	6.580055	7.0623	6.86221	6.99016	6.724775	6.776585	6.41785	6.853885	7.29466	7.04773	6.783495	6.871435	7.41544	7.010735	6.66386	6.686025	6.955535	6.88449	6.795535	6.734375	6.96439	6.870915	6.79473	6.78989	6.997585	6.806425	7.167855	7.222375	7.186035	7.30117	7.277665	7.06321	6.75315	6.86112	6.95626	7.10839	6.71351	6.77705	6.63115	7.04857	6.76607	6.84922	6.68749	6.787305	6.892075
ARHGEF12	6.09761	5.8410275	5.9241225	5.8099575	5.9638475	5.99899	5.994735	5.9528425	5.9018225	5.9455175	5.92548	5.95152	5.8240225	5.7970375	5.95181	5.97324	5.7372375	5.93186	5.8326525	5.99671	5.862035	5.8330575	6.00187	5.8771225	5.80618	5.9693825	5.8741125	5.9791775	5.90901	5.84467	5.8660775	5.828945	5.761085	5.913555	5.8375075	5.849545	5.94972	5.8701775	5.8335575	5.8537675	5.8725075	6.0722125	6.0564	5.8478075	5.9290225	5.8276725	5.965265	6.0078375	5.8726125
ARHGEF15	6.800155	6.59841	6.442295	6.58285	6.471245	6.39005	6.49269	6.6241	6.370925	6.48684	6.55671	6.534315	6.59996	6.388455	6.51886	6.43847	6.592065	6.50952	6.46125	6.71281	6.516085	6.503765	6.502965	6.405145	6.530735	6.594755	6.401645	6.55649	6.676585	6.581895	6.60265	6.808075	6.620375	6.647365	6.71388	6.58548	6.37319	6.713895	6.637625	6.52684	6.528835	6.45229	6.620065	6.46898	6.603245	6.71128	6.62987	6.6146	6.519285
ARHGEF16	8.11297	7.87073	7.8027	8.04778	7.91595	7.92202	8.16114	8.06505	7.77092	7.81845	7.79044	7.88269	8.03392	7.79464	7.90076	7.91579	8.06848	7.75972	7.4723	7.79496	7.93367	7.80207	7.85386	7.60079	7.93044	7.90038	7.6634	7.87705	8.18296	8.04111	8.04631	8.23169	8.00302	8.16603	8.19514	8.25922	7.90519	8.09906	8.0544	8.16736	7.87364	8.0306	7.97901	8.0825	8.00357	7.97849	8.06051	7.9739	8.0595
ARHGEF17	8.0246	8.00641	8.01263	8.01348	8.00708	7.61949	7.9301	8.013	7.60273	7.87033	8.06533	7.61476	7.96201	7.93717	7.98885	7.92513	8.04032	7.94999	7.92468	7.88867	7.8983	7.72392	7.82391	7.7259	7.77409	7.89477	7.7904	7.89223	7.88447	8.04421	8.06434	7.99378	7.74048	8.19257	8.04403	8.20964	7.66547	8.04476	8.04608	7.84526	7.6508	7.80323	7.88488	7.79326	7.8659	7.92955	7.91574	7.68613	8.06939
ARHGEF18	9.50579	9.39346	9.80409	9.33376	9.47286	9.68677	9.9062	9.49549	9.59038	10.15811	9.61087	9.46725	10.02705	9.79945	9.58532	9.65027	10.0876	9.87423	9.8954	9.58085	9.95383	9.99328	9.69119	9.8509	9.83103	9.29098	9.53432	9.60059	9.6723	9.92624	9.35916	9.7049	9.51079	9.65486	9.82649	9.5501	9.89475	9.44685	9.5963	9.4475	10.01561	9.36209	9.53439	9.53126	9.85237	9.62747	9.69283	9.84741	9.67137
ARHGEF2	8.38057	8.81101	8.43799	8.57622	8.168955	8.642145	8.543855	8.466205	8.51495	8.53191	8.660805	8.615325	8.85172	8.645205	8.498325	8.666465	8.858795	9.090765	8.894875	8.45688	8.656615	8.59617	8.62823	8.40517	8.7237	8.55817	8.767	8.682055	8.67983	8.754125	8.736605	8.93602	8.901695	8.954945	9.053415	8.790735	8.47346	8.77347	8.910995	9.138745	8.416975	8.0318	8.6093	8.7975	8.557185	8.60206	8.375515	8.57789	8.589195
ARHGEF26	4.8681	4.84682	4.95693	4.92879	4.7958	4.87412	4.92074	4.91329	4.81345	4.86301	4.85517	5.15335	4.78847	4.84423	4.80326	4.93449	4.91337	4.91619	4.80546	4.91368	4.87597	4.82314	4.99734	4.92568	4.82289	4.80089	4.94858	4.84604	4.9386	4.86402	4.8112	4.79402	4.9463	5.02167	4.81839	4.90156	4.84397	4.85042	4.86058	4.88245	4.94457	4.90039	5.00259	4.90343	4.83385	4.98479	4.81989	5.03174	4.97813
ARHGEF28	7.11528	7.25845	6.8501	6.82748	6.88019	6.89146	6.93086	7.14664	6.79239	6.88632	6.87474	7.04248	7.00268	6.88442	6.80288	6.59804	6.75778	6.84805	6.90504	6.87078	6.78516	6.69258	6.88305	6.99444	6.82163	6.90952	6.84432	6.86942	6.94666	6.63435	6.9606	6.58205	6.81373	7.03225	6.88483	7.13962	6.76853	6.59967	6.82611	6.89555	6.78141	7.05713	6.80471	6.98284	6.80153	7.05323	7.08599	6.88043	6.95041
ARHGEF3	9.23794	8.79621	9.21357	9.64604	8.53536	8.95569	9.11203	9.1273	9.20741	9.40701	9.35552	9.05551	8.45729	9.09524	8.79894	9.36968	8.98921	8.78246	9.45431	8.99641	9.36145	9.19601	9.08285	9.22968	9.4042	8.82338	9.05432	9.08483	8.99361	8.76003	9.02882	8.64819	9.17855	8.96638	8.49461	8.37541	9.07912	8.49704	8.72048	8.49722	9.00874	9.06292	9.32138	9.22767	9.24927	8.77773	9.27677	9.20088	9.44167
ARHGEF38	7.06139	6.78067	6.52463	6.68489	6.51934	6.75188	6.7724	6.75567	6.72319	6.79508	6.63575	6.75222	6.62952	6.66709	6.61186	6.62357	6.34177	6.81412	6.45196	6.92321	6.63291	6.55161	6.50412	6.40374	6.57045	6.60843	6.6274	6.66942	6.65458	6.63696	6.597	6.89823	6.58405	6.69862	6.81499	6.848	6.55706	6.70403	6.65037	6.79531	6.38251	6.65213	6.86675	6.90721	6.75136	6.57819	6.8105	6.51442	6.62244
ARHGEF4	5.67936	5.3759	5.30517	5.36291	5.40217	5.44959	5.45372	5.54445	5.44415	5.32245	5.11599	5.56829	5.47733	5.35079	5.51402	5.1467	5.58496	5.20327	5.08774	5.35566	5.38544	5.25121	5.28691	5.27775	5.3643	5.46255	5.30753	5.39238	5.52975	5.33308	5.58497	5.63603	5.55331	5.40987	5.5128	5.36596	5.44934	5.48032	5.36387	5.50378	5.33728	5.60935	5.57154	5.57058	5.43747	5.38859	5.49651	5.40288	5.45918
ARHGEF40	9.21298	8.40721	8.76536	8.81375	8.231735	8.84924	8.34887	8.32452	8.447945	8.74706	8.363445	8.67481	8.379855	8.773035	8.572785	8.525715	8.70667	8.577475	8.41138	8.382235	8.341655	8.59542	8.487715	8.74654	8.554825	8.36031	8.78161	8.466885	8.55336	8.57956	8.594535	8.33291	8.692335	8.523085	8.50272	8.08149	8.63858	8.3153	8.45094	8.371845	8.64775	8.41129	8.400505	8.371235	8.67734	8.626315	8.52804	8.940215	8.68554
ARHGEF5	7.23514	7.36101	6.87071	7.20162	7.0586	6.85683	7.09386	7.29002	7.08586	6.82751	7.01804	7.15308	7.12944	7.04592	7.11798	7.11759	7.0634	7.14778	6.89503	7.03472	7.15676	7.11321	7.17289	6.81404	7.07583	7.0107	6.83954	7.18461	7.12519	7.21187	6.9785	7.34531	7.31749	7.08398	7.18496	7.35005	7.2549	7.41869	6.94005	7.19535	6.92308	7.18989	6.9631	7.1451	7.2734	7.0349	7.25484	7.07575	6.9039
ARHGEF6	10.47003	10.01348	10.45561	10.43408	10.37289	10.18144	10.35453	10.0174	10.37416	10.32172	10.25252	10.20994	10.17341	10.30732	10.36532	10.36305	10.52714	9.97581	10.32683	10.19091	9.82044	10.25892	10.27204	10.36457	10.19926	10.10856	10.26259	10.07979	9.8642	10.45156	9.96434	10.03784	9.8086	9.7595	10.22531	9.67469	10.43903	10.41535	10.02361	9.76065	10.48692	10.44929	10.6164	10.30661	10.32164	10.15191	10.6486	10.29492	10.51489
ARHGEF7	7.728295	7.61848	7.715035	7.53163	7.483895	7.7092	7.82096	7.68059	7.395085	7.67908	7.39106	7.78459	7.59813	7.49967	7.504905	7.49642	7.51618	7.75435	7.475055	7.15919	7.87136	7.518135	7.827005	7.68427	7.749975	7.69361	7.666825	7.659115	7.817495	7.76782	7.53402	7.81365	7.53627	7.557265	7.89055	7.67785	7.70337	7.896055	7.83366	7.732025	7.635825	7.42879	7.708305	7.5927	7.7101	7.6224	7.764665	7.79549	7.647365
ARHGEF9	5.565	5.614	5.45353	5.81915	5.627015	5.46412	5.603485	5.808595	5.57741	5.507685	5.58683	5.697115	5.561205	5.549	5.55082	5.59603	5.66222	5.540555	5.603735	5.47426	5.505405	5.40735	5.637895	5.564255	5.61083	5.472175	5.34888	5.49486	5.534065	5.534985	5.622875	5.67585	5.640685	5.6511	5.638145	5.541665	5.604975	5.566655	5.69751	5.64602	5.648835	5.509905	5.550125	5.53176	5.671385	5.683225	5.597865	5.613755	5.56802
ARID1A	8.21109	8.95805	7.9765675	8.0831275	7.7276175	8.503335	8.0800625	8.03817	7.87979	8.3025325	7.744225	8.137015	8.451235	8.239955	8.3207075	8.0599875	8.4163675	8.919675	7.9517475	7.920045	8.3340275	8.138225	7.976215	7.8953625	8.18229	8.008545	8.1015125	8.088595	8.30702	8.4537625	8.4008225	8.48105	8.5469025	8.351215	8.656145	8.2920775	7.89355	8.242875	8.539345	8.6348975	7.928505	7.694985	7.8950925	8.38971	8.070665	8.1354275	8.0738975	8.00176	8.13481
ARID3A	6.43189	6.7666	6.18933	6.7992	6.47887	7.00414	6.61986	6.22522	6.09565	6.50012	6.40476	6.34204	6.59826	6.96081	6.93666	6.34737	6.83827	7.15765	6.52635	6.55768	6.7419	6.2818	6.28533	6.18677	6.61206	6.40151	6.55511	6.44346	6.44601	6.45838	6.45428	6.77856	6.89901	6.57509	6.52873	6.6018	6.71257	6.55731	6.86099	6.51573	6.75115	6.33056	6.6263	6.82969	6.71005	6.18411	6.27657	6.52789	6.57527
ARID3B	7.94359	7.82189	7.63453	7.40351	7.61218	7.50732	7.51324	7.59148	7.9053	7.8085	7.74601	7.75446	7.78415	7.59686	7.55641	7.6598	7.89288	7.82741	7.68024	7.45398	7.61013	7.64877	7.29293	7.38091	7.73715	7.54373	7.72923	7.43644	7.81113	7.95182	7.94393	7.92431	7.5593	7.79066	7.73755	7.67639	7.78409	7.74205	7.85091	7.63386	7.68011	7.19459	7.4583	7.64333	7.65497	7.84968	7.68527	7.68111	7.86326
ARID4A	7.64239	7.19624	7.74396	7.7942	7.73084	7.59503	7.50544	7.4259	7.31792	8.17448	7.64297	7.60816	7.2406	7.71088	7.80659	7.60871	7.13792	7.75361	8.05747	7.5792	7.6848	7.79007	7.56794	7.73168	7.53721	7.71095	7.72784	7.68189	7.45476	7.57357	7.68403	7.6156	7.42795	7.61175	7.34812	7.30529	7.38812	7.31339	7.64181	7.45299	7.88738	7.63103	7.65321	7.51441	7.36323	7.46176	7.48954	7.47414	7.6219
ARID4B	7.174615	7.35257	7.639115	7.53754	7.67931	7.27367	7.45966	7.24504	7.30676	7.60202	7.450875	7.380535	7.081195	7.38157	7.37811	7.377735	7.30788	7.3932	7.405645	7.284615	7.43823	7.427615	7.33653	7.4334	7.391375	7.243435	7.41718	7.40195	7.474915	7.21726	7.392065	7.264285	7.275925	7.18248	7.18	6.888255	7.191615	7.14161	7.262885	7.28936	7.30827	7.259955	6.99538	7.29161	7.30513	7.167375	7.31067	7.21473	7.20043
ARID5A	6.82147	6.86765	6.6472	6.51375	6.4467	6.85609	6.76738	6.5174	6.51475	6.75445	6.66127	6.70071	6.6634	6.71184	6.51866	6.823	6.86129	6.62316	6.59674	6.46789	6.41454	6.74464	6.72927	6.62522	6.82267	6.66743	6.50819	6.52181	6.83764	6.72097	6.68426	6.91788	6.90044	7.02249	7.02403	6.58806	6.72865	6.7522	6.85368	6.73635	6.7742	6.43763	6.9207	6.81567	6.7959	6.57258	6.57895	6.78053	6.95511
ARID5B	6.80752	6.67532	6.91233	6.88154	7.32311	6.57067	6.66863	6.74402	6.65187	6.77061	6.42167	6.91527	6.20963	6.8453	6.54914	6.85954	6.3951	6.43794	6.60387	6.79904	6.53761	6.52767	6.84034	6.55678	6.9933	6.9111	6.73322	6.40976	6.73993	6.47924	6.85139	6.66964	6.23603	6.67515	6.63152	6.94755	6.47956	6.58209	6.73931	6.51501	6.94036	6.78621	6.86196	6.75887	7.01306	6.34803	6.35571	6.51487	6.5527
ARIH1	7.52666	7.2441225	7.5021375	7.575525	7.379555	7.3085075	7.2849425	7.162055	7.5292825	7.514325	7.54783	7.3433575	7.2540275	7.523335	7.4971025	7.27066	7.1213475	7.1318375	7.565645	7.49828	7.3280125	7.3833025	7.548685	7.813355	7.6022525	7.4100075	7.6035075	7.4497975	7.140035	7.2995025	7.451185	7.3924	7.179825	7.3281325	7.4067275	7.249545	7.4335075	7.4625425	7.395325	7.30494	7.59109	7.4304025	7.1669725	7.3355425	7.4460025	7.491535	7.621485	7.356225	7.5646025
ARIH2	6.5474325	6.659165	6.44117	6.54514	6.4729575	6.5882125	6.5941275	6.56047	6.477935	6.53699	6.5854425	6.532155	6.585825	6.493545	6.61136	6.654085	6.5457875	6.67251	6.5439925	6.5057625	6.5936875	6.4477975	6.57785	6.5164625	6.6368975	6.486595	6.6153875	6.40145	6.5422775	6.52927	6.52451	6.5447575	6.6530075	6.5603375	6.6972975	6.5319875	6.6454825	6.5249925	6.5429175	6.5415075	6.444705	6.3765	6.6239225	6.6217775	6.57743	6.496235	6.5304225	6.4469225	6.49518
ARL1	6.64121	6.43227666666667	6.66825666666667	6.70841666666667	6.73585666666667	6.64388333333333	6.51349333333333	6.48609333333333	6.54547333333333	6.73393333333333	6.76441	6.52899333333333	6.38758	6.54933333333333	6.68337	6.66047	6.46431333333333	6.35329	6.92884	6.63976666666667	6.52466666666667	6.64350666666667	6.60140333333333	6.78000666666667	6.67475	6.71730666666667	6.80838666666667	6.75663333333333	6.52045	6.36844333333333	6.54173666666667	6.41082666666667	6.38995333333333	6.40844333333333	6.41219	6.90738666666667	6.53221666666667	6.52335666666667	6.37476333333333	6.40208333333333	6.84669333333333	6.75289666666667	6.68616	6.52046	6.69204666666667	6.36401333333333	6.79585666666667	6.66208	6.58719666666667
ARL14	4.74848	4.79018	4.90472	4.83201	4.71903	4.82394	4.76121	4.80829	4.70545	4.83564	4.81049	4.62429	4.77807	4.75013	4.73356	4.71582	4.8154	4.71721	4.97777	4.90267	4.71564	4.75624	4.74019	4.83993	4.78731	4.73711	4.90071	4.74921	4.8814	4.85505	4.82049	4.81787	4.74746	4.92571	4.78359	4.82912	4.68438	4.84594	4.74398	4.76603	4.74758	4.8215	4.86026	4.79217	4.80627	4.72172	4.73274	4.84469	4.81464
ARL15	5.4189	5.30328	5.08758	5.19298	5.12515	5.15024	5.24156	5.18981	5.19921	5.29251	5.23445	5.14331	5.1159	5.16891	5.21671	5.19974	5.08994	5.19912	5.17206	5.17502	5.19528	5.03031	5.21221	5.19681	5.14149	5.12488	5.3214	5.12295	5.12212	5.04511	5.03887	5.0553	5.1376	5.35419	5.23972	5.25046	5.09031	5.14752	5.09473	5.20038	5.10388	5.17695	5.22701	5.10163	5.2053	5.15172	5.15741	5.10724	5.04242
ARL2	8.30838	8.04379	7.90555	7.95904	7.6828	7.97173	8.16678	8.01437	7.87262	8.18225	8.10421	7.91669	8.05879	7.94116	7.98033	7.91815	8.29241	8.02157	8.14841	8.10246	8.03291	8.0695	7.93348	7.93015	8.02221	8.00145	8.0285	8.09301	8.31537	8.01659	8.09325	8.16154	7.9733	8.29822	8.09307	8.10593	7.92884	8.17223	8.02845	8.14628	8.04583	7.82786	8.13168	8.3453	8.04626	7.81181	8.2436	8.09071	8.26795
ARL2BP	8.93886	9.09164	8.67209	8.97394	8.30301	9.06188	8.9853	8.88097	8.99951	8.89957	8.95123	8.76846	8.95779	9.11134	8.70759	8.93717	9.00978	8.78915	8.96933	8.89805	8.90589	9.11023	9.0763	9.05525	9.19973	9.1748	9.05204	9.05464	9.17114	9.01245	8.64532	8.9045	8.94871	9.08613	8.91024	8.73858	8.94946	9.05409	8.99273	8.91999	8.98801	8.62799	9.11733	9.14669	9.04066	8.80941	8.9793	9.05142	8.95445
ARL3	6.43932	6.462065	6.596995	6.530795	6.81968	6.55479	6.54391	6.573205	7.019415	6.70829	6.615305	6.61626	6.562845	6.770705	6.53211	6.34267	6.54471	6.512635	6.526535	6.53126	6.468215	6.626375	6.63374	6.46963	6.561655	6.640065	6.60881	6.834655	6.61065	6.56552	6.676165	6.742655	6.57239	6.472535	6.50992	6.510845	6.56587	6.683545	6.780475	6.486815	6.59942	6.72331	6.91711	6.819185	6.497205	6.47912	6.59504	6.513645	6.53195
ARL4A	7.71428	7.223	7.61283	7.18513	7.11765	7.44395	7.59302	7.45516	7.21485	7.51832	7.44937	7.24687	6.99028	7.33985	7.26218	7.31189	7.47908	6.86738	7.56832	7.09875	7.0956	7.4385	7.11589	6.96818	7.16209	7.23815	7.21444	7.46426	7.47908	7.3053	7.07515	7.34275	7.00814	7.42799	6.84092	7.26179	7.18641	7.15132	6.80442	7.29274	7.2657	7.55298	6.76591	7.49758	7.2078	6.9566	7.35443	6.92411	6.95194
ARL4C	6.7553	6.42766	6.6389975	7.0399025	6.8982575	6.65632	6.71669	6.5767175	6.341465	6.772765	6.8227175	6.52406	6.308275	6.4347675	6.7208525	7.154315	6.770945	6.6395375	6.636895	6.6469325	6.92974	6.6042	6.9487925	6.7923575	7.06717	6.5896075	6.65595	6.6700775	6.80002	6.651945	6.940025	6.9969	6.7326575	6.9019525	6.711485	6.6110375	6.749685	6.5534475	6.854515	6.740965	7.19256	6.4098925	6.9528175	7.226915	7.27181	7.148155	6.603195	6.8251075	6.986465
ARL4D	5.90531	6.07351	5.84595	5.81202	5.835765	5.787475	5.887815	5.955195	5.91638	5.85688	5.97622	5.84942	5.91973	5.789455	5.75412	5.664975	6.053015	5.900195	5.85914	5.70245	5.806355	5.81939	5.85598	5.75767	5.868635	5.955295	5.87611	5.873235	5.98622	6.177705	5.83411	5.927785	5.931595	5.95609	5.934755	5.90468	5.93076	6.049575	5.95246	5.89929	5.859115	5.867095	5.99668	5.9093	5.839285	5.91398	5.750035	6.08661	6.02795
ARL6IP1	9.21141	9.44542	10.04781	9.66711	10.05626	9.44109	9.25275	9.34196	10.03567	9.71486	10.02314	9.56368	9.33703	9.8831	9.64107	9.38239	9.53864	9.27879	10.11775	10.08508	9.61461	9.67807	9.50543	9.72529	9.34415	9.58457	9.57674	9.65077	9.2102	9.48325	9.16049	9.39777	9.07219	9.32599	8.77113	9.22081	9.95967	8.91757	9.07937	9.15308	9.84443	9.94294	9.50808	9.26823	9.71143	9.60854	10.00016	9.50369	9.38105
ARL6IP4	7.38998	7.723015	7.799045	7.80013	7.23521	8.010485	7.83444	7.59357	7.71192	7.69665	7.70847	7.641265	8.13234	7.82696	7.840805	7.83622	7.88487	8.01491	7.597625	7.62458	7.881045	8.01224	7.852705	7.829555	7.890805	8.112645	7.917985	7.7557	8.110455	8.023515	7.79107	7.81926	8.274825	7.91114	8.10838	7.732255	7.995915	7.956135	8.15785	7.911735	7.82749	7.30733	7.846735	8.08571	7.71054	7.97796	7.74296	7.76026	7.83137
ARL6IP5	11.38732	11.34506	11.87481	11.6503	11.754235	11.508225	11.494055	11.610445	11.79575	11.885955	11.776695	11.771135	11.41205	11.72297	11.638105	11.563445	11.315485	11.18194	12.0411	11.913065	11.421415	11.722955	11.690555	11.87481	11.562825	11.76066	11.735165	11.782805	11.326985	11.580415	11.224985	11.314935	11.34214	11.30124	11.64072	10.828995	11.859365	11.610315	11.51711	11.20873	11.486885	11.79229	12.049495	11.48278	11.70067	11.37928	11.574715	11.77266	11.7712
ARL8B	9.96264	9.74795	10.4126	10.2364	10.10456	10.028	9.99874	9.98879	10.3456	10.16926	10.35371	10.30766	10.11232	10.29851	10.19605	10.37798	10.33829	10.20595	10.66163	10.05839	10.05468	10.33829	10.2274	10.17362	10.16412	10.26074	10.37904	10.28173	9.90757	10.24423	10.23036	10.20024	10.16342	10.061	10.05721	10.03926	10.60898	10.04014	9.93068	10.06026	10.45245	9.99679	10.33497	10.17741	10.32113	10.1362	10.56174	10.29103	10.31922
ARMC1	7.03373	7.3861	8.00008	7.79462	7.54107	7.3147	7.11801	7.13746	7.65792	7.33192	7.76874	7.35302	7.15728	7.63997	7.90633	7.10283	6.83338	6.86248	7.74875	7.40225	7.39127	7.57772	7.30584	7.57306	7.42233	7.08268	7.30674	7.39438	7.06525	6.81226	7.0758	6.92537	6.7857	6.73732	6.7873	6.89783	7.49943	6.87109	6.81304	7.04882	7.76949	7.15858	7.04906	7.15727	7.35951	7.06211	7.33819	7.17845	7.21468
ARMC4	7.40751	7.30109	7.10053	7.20952	7.37661	7.33964	7.18508	7.25776	7.30503	7.12806	7.2739	7.29629	7.26325	7.27836	7.16511	7.26664	7.19296	7.14989	7.01251	7.14458	7.43606	7.31722	7.24951	7.16869	7.22667	7.24104	7.33906	7.32884	7.19261	7.26243	7.22045	7.49524	7.09541	7.17194	7.10625	7.48429	7.19009	7.11764	7.30638	7.15268	6.89148	7.55245	7.25211	7.284	7.20128	7.09354	7.31088	7.0112	7.09916
ARMC6	6.27239	6.48585	6.37837	6.18486	6.20597	6.32131	6.26205	6.42123	6.47648	6.44313	6.29611	6.62911	6.61996	6.30059	6.39072	6.28655	6.82205	6.64834	6.44091	6.26768	6.23738	6.44215	6.49849	6.43112	6.48496	6.47219	6.49868	6.40728	6.47766	6.6988	6.45707	6.63612	6.5452	6.66053	6.82424	6.6146	6.41986	6.71659	6.48921	6.59643	6.53712	6.26485	6.75934	6.56024	6.42196	6.37891	6.26025	6.58672	6.54526
ARMC7	6.95753	7.37871	6.85192	6.94198	6.71743	7.05157	7.08856	6.99204	6.84535	6.67615	6.76845	7.09362	7.22153	6.98782	6.94337	6.92208	7.2658	7.24802	6.79308	7.00132	7.00407	6.8941	6.77873	6.66958	7.04066	6.79389	6.75372	6.878	7.31061	7.2668	6.97588	7.1579	7.25195	7.31763	6.95376	7.14954	6.66007	7.12013	7.30925	7.1471	6.85307	6.87363	6.89583	6.99811	6.84324	7.18287	6.93875	7.15493	6.79836
ARMC8	6.98828666666667	6.94484666666667	7.16532	6.95641666666667	6.94149333333333	6.95369666666667	6.72696333333333	6.89816333333333	6.9997	6.88376	7.12050666666667	6.97462666666667	6.73206333333333	7.07436666666667	7.07757333333333	6.98470333333333	6.93990333333333	7.01130666666667	7.14943333333333	7.13604333333333	6.95090666666667	7.13502333333333	6.99066666666667	7.15994666666667	7.07285	6.98826666666667	7.16111333333333	7.08127666666667	6.95836333333333	6.80236333333333	6.96961666666667	6.76212333333333	6.66228	6.95220666666667	6.86389333333333	6.94767666666667	7.23285666666667	6.75270666666667	6.71981	6.9622	7.15954666666667	7.0296	7.08845666666667	6.93482	7.04932666666667	6.83868	7.13263333333333	7.15412333333333	7.05052666666667
ARMC9	5.24410666666667	5.22972333333333	5.10960666666667	5.14104	5.17134333333333	5.05924666666667	5.22953	5.19511666666667	5.15577333333333	5.13502333333333	5.26902333333333	5.12917	5.20970333333333	5.13153333333333	5.12771	5.17519333333333	5.32029	5.18801333333333	5.31761666666667	5.17124	5.15031666666667	5.17125333333333	5.13089333333333	5.14098	5.18026333333333	5.22657333333333	5.04613	5.19249666666667	5.13063666666667	5.21639333333333	5.19381333333333	5.21271333333333	5.13067333333333	5.26720666666667	5.18158	5.19421666666667	5.19226	5.24576333333333	5.08820333333333	5.09812333333333	5.14558	5.17875	5.32535333333333	5.19571333333333	5.08649666666667	5.24525333333333	5.14154	5.26356	5.22881
ARMCX1	5.46491	5.4981	5.84077	5.91351	5.55673	5.37169	5.42048	5.42542	5.70487	5.23764	5.7337	5.54096	5.36898	5.52008	5.71827	5.46772	5.46941	5.49228	5.58715	5.69413	5.467	5.61262	5.47825	5.56573	5.70967	5.54059	5.81362	5.50529	5.42892	5.46662	5.49957	5.54952	5.59073	5.44931	5.25155	5.22258	5.58044	5.53734	5.45548	5.27494	5.3967	5.62722	5.52033	5.42943	5.56333	5.49041	5.56493	5.57406	5.48135
ARMCX2	5.24236	5.16852	4.99434	5.16944	5.10691	5.11996	5.10424	5.34506	5.01198	5.05081	5.07969	5.25135	5.06264	4.97399	5.02387	5.29631	5.09038	5.05711	5.05644	4.93236	5.0777	5.04602	5.05155	5.06598	5.17834	5.04232	4.98434	5.12887	5.20526	5.08884	5.04415	5.0605	4.95359	5.0571	5.19099	5.11432	5.03097	5.24103	5.09822	5.18165	5.33655	4.93677	4.96496	5.06247	5.32178	5.02086	4.95729	5.14094	5.14653
ARMCX3	8.20449	7.62517	7.74762	7.65664	8.2309	7.93042	7.81253	7.67545	7.97997	7.42732	8.30782	7.94082	7.26104	7.53788	8.56316	7.97224	7.51367	8.18773	8.11335	7.70323	8.05438	7.82149	7.9829	8.09885	8.08479	8.16108	8.14131	7.85881	7.6827	7.61818	7.85569	7.61701	7.45728	7.75168	7.84576	8.30411	8.47359	8.06095	7.69715	7.65967	8.29255	8.09339	8.24415	7.82679	8.22194	7.7941	8.3915	8.17582	7.69894
ARMCX4	6.07368	5.90361	5.94658	5.90679	5.9985	5.94554	5.8932	6.03448	5.93582	6.01346	6.08633	5.8586	6.28237	5.96983	5.85437	5.74964	6.23534	6.01866	6.10912	5.98416	5.83742	5.92899	5.78651	5.68886	5.89185	5.87597	5.93998	5.88893	5.90998	6.14589	6.24333	6.08705	6.01165	5.98728	6.00664	6.08865	5.96182	6.05446	6.01563	6.05142	5.9083	6.09236	6.17397	6.01324	5.88276	6.25435	5.98496	6.09246	6.01293
ARMCX5	6.41299	6.49131	6.57736	6.44444	6.47665	6.56682	6.50537	6.41721	6.47182	6.62974	6.45708	6.67018	6.26894	6.67586	6.34782	6.25302	6.31112	6.61821	6.32321	6.41303	6.47853	6.53458	6.66891	6.20773	6.445	6.55895	6.66643	6.41593	6.25363	6.4661	6.33296	6.38895	6.35387	6.39933	6.0711	6.20708	6.67147	6.47835	6.3355	6.2545	6.64891	6.4899	6.61127	6.33481	6.62094	6.2604	6.62961	6.49532	6.85391
ARMCX6	8.029915	7.999815	8.003525	7.92786	8.21728	8.074295	8.05185	7.99643	8.079945	8.19562	8.062555	8.10123	7.949635	7.91203	8.114355	8.23755	8.110105	8.12533	8.058805	8.113195	7.9736	8.03407	8.19171	8.01453	8.11493	8.10786	8.14612	8.04283	8.055455	8.046	8.10332	7.92016	8.033515	7.978445	8.13036	7.920815	8.313765	8.13471	7.992495	7.895105	8.186935	8.02151	8.203255	8.09179	8.113785	8.012025	8.217785	8.24571	8.0979
ARNT	6.68166333333333	6.78192	6.76797	6.91834666666667	6.71784333333333	7.02721	6.85812666666667	6.95574666666667	6.95644	6.86572666666667	6.70785333333333	6.88118333333333	6.86009333333333	6.88480333333333	6.92736666666667	6.62290666666667	7.08292	6.83864666666667	6.9163	6.96238666666667	6.92775666666667	7.00102666666667	6.92830333333333	6.92111	6.98806333333333	6.89164666666667	6.96699333333333	6.85462666666667	6.99689	6.94029	6.98374333333333	7.04193333333333	6.90522	6.93	6.78339666666667	7.02046	6.67343333333333	6.90651	6.97423333333333	6.91004333333333	6.67551	7.08674333333333	6.70553	6.99251333333333	6.73616	6.82959666666667	6.88931333333333	6.71126	6.88828
ARNT2	5.6692	5.64996	5.71673	5.61391	5.71085	5.54565	5.49103	5.55883	5.52183	5.57642	5.72136	5.77072	5.85733	5.50055	5.59008	5.58357	5.57399	5.66773	5.54491	5.49636	5.66971	5.49088	5.58719	5.65625	5.47571	5.56381	5.68277	5.49347	5.7219	5.62145	5.63192	5.45433	5.63453	5.6675	5.52126	5.62585	5.60081	5.60233	5.68118	5.56405	5.42705	5.55447	5.72788	5.6093	5.42328	5.58848	5.39814	5.45481	5.8424
ARNTL	7.6127	7.298185	7.90467	7.474445	7.664335	7.30188	7.8163	7.698365	7.90664	7.58525	7.624945	7.49712	7.514055	7.861135	7.564015	7.72372	7.410445	7.403085	7.93835	7.95642	7.701095	7.74563	7.91567	8.106875	7.809615	7.8858	7.96114	8.043675	7.87982	7.724105	7.69248	7.711535	7.53299	7.7745	7.69653	7.41682	7.846995	7.811	7.72295	7.74761	8.02224	7.26739	7.78504	7.758095	7.941745	7.400415	7.71045	7.658405	7.84852
ARNTL2	5.56393	5.55056	5.0827	5.38376	5.50081	5.48684	5.48507	5.33902	5.28093	5.32085	5.49622	5.32389	5.40162	5.4127	5.2146	5.33022	5.31013	5.26189	5.2952	5.42299	5.4107	5.37068	5.36916	5.39638	5.41538	5.44737	5.42756	5.33705	5.40169	5.34711	5.27865	5.40004	5.21167	5.54371	5.41338	5.52653	5.2608	5.5598	5.47698	5.38692	5.36349	5.35933	5.24421	5.37936	5.45622	5.24452	5.56455	5.59949	5.37113
ARPC1A	7.8385	8.36006	8.09659	8.33966	7.75757	8.41665	8.25406	8.4255	8.49063	7.95216	8.46282	8.12159	8.58692	8.59238	8.41526	8.43575	8.53018	8.49952	8.53404	8.11158	8.57859	8.7109	8.59933	8.54194	8.68892	8.57199	8.53865	8.43091	8.40655	8.57308	8.23838	8.16633	8.40307	8.39897	8.56787	8.34451	8.4956	8.65842	8.45747	8.41968	8.45872	8.12665	8.65976	8.46436	8.33092	8.17981	8.38543	8.55496	8.75138
ARPC1B	11.58984	11.79546	11.77086	11.75159	11.07872	12.1276	11.59872	11.65783	11.71301	11.72636	11.75614	11.68302	11.84997	11.84524	11.73969	12.0664	11.55318	11.96548	11.70363	11.50299	11.81323	11.82313	11.86618	11.81362	11.89511	11.76419	11.98887	11.96251	11.70255	11.897	11.72892	11.81211	11.95315	11.64512	11.95499	11.70355	11.88276	11.89145	11.91607	11.67244	11.41891	11.30093	11.95993	11.94493	11.89489	11.61048	11.6389	11.82227	12.03528
ARPC2	11.50727	11.54043	11.63801	11.61328	11.3631066666667	11.5270533333333	11.51015	11.3855566666667	11.6086233333333	11.73173	11.5885166666667	11.6466833333333	11.5725933333333	11.7410566666667	11.77376	11.7173166666667	11.1624633333333	11.5172566666667	11.6931866666667	11.6138466666667	11.6112866666667	11.6772766666667	11.5920366666667	11.7192633333333	11.3203066666667	11.7364433333333	11.5633	11.7741833333333	11.4685033333333	11.3150633333333	11.3650833333333	11.4795166666667	11.6441566666667	11.48442	11.61907	11.2655	11.7103766666667	11.58209	11.66507	11.53082	11.57057	11.4764533333333	11.7566333333333	11.5512866666667	11.7113866666667	11.5320866666667	11.741	11.5285966666667	11.56336
ARPC3	11.46261	11.72265	11.66176	11.61576	11.47336	11.58618	11.4523	11.59282	11.50226	11.60386	11.35984	11.41607	11.60347	11.33445	11.44542	11.43953	11.38334	11.31416	11.5859	10.96191	11.70903	11.69774	11.55747	11.72091	11.59137	11.38261	11.6279	11.67085	11.45079	11.50027	11.53477	11.53226	11.74912	11.44426	11.43793	11.05561	11.49475	11.18644	11.55948	11.58969	11.42947	11.48731	11.39221	11.35253	11.51471	11.22867	11.37918	11.38954	11.35519
ARPC4	8.755685	9.20183	8.56918	8.91727	8.01687	9.214075	9.167025	9.349215	9.047235	8.28955	9.001205	8.82205	9.159765	8.898285	8.96712	9.079625	9.010805	9.700945	8.935405	8.64026	9.05462	9.539115	8.924905	8.689195	9.01571	9.310535	9.09209	9.010225	9.26397	8.911235	9.09611	9.05231	9.20561	9.27675	9.45037	8.730665	8.927595	9.04694	9.34111	9.393085	8.99503	7.93287	8.878615	9.502545	9.12493	8.84477	9.11322	8.86103	8.953835
ARPC5	12.14193	12.05173	12.45703	12.47803	12.40438	12.19712	12.43522	12.40626	12.51767	12.37402	12.48894	12.37987	12.25216	12.35065	12.25615	12.35134	12.24767	11.85479	12.26708	12.57595	12.33278	12.36441	12.4915	12.63759	12.46706	12.41335	12.35727	12.55035	12.27026	12.23989	12.28393	12.1172	12.21467	12.22597	12.28595	12.15137	12.51426	12.37725	12.25608	12.25459	12.33661	12.61787	12.28864	12.30195	12.48718	12.36406	12.53416	12.33877	12.43144
ARPC5L	8.38627	8.10696	8.49309	8.45283	8.81245	8.50339	8.51165	8.60225	8.55777	8.70547	8.49663	8.59509	8.39942	8.37548	8.48286	8.62328	8.20733	8.59036	8.53417	8.46906	8.59161	8.52928	8.57636	8.61817	8.80204	8.62794	8.61754	8.52947	8.65555	8.62561	8.49994	8.49139	8.65346	8.69969	8.59123	8.97102	8.35554	8.77546	8.46708	8.39316	8.71278	8.39396	8.3387	8.49382	8.61769	8.53807	8.27343	8.50007	8.53428
ARPIN	6.36108	6.37194	6.04194	6.30966	6.33195	6.3008	6.18208	6.35817	6.32388	6.40111	6.48658	6.23373	6.63033	6.32634	6.05671	6.61725	6.72344	6.41205	6.36299	6.39572	6.23854	6.14509	6.50255	6.26031	6.14547	6.32306	6.10441	6.1813	6.57167	6.38501	6.34921	6.72554	6.3405	6.81596	6.41469	6.47386	6.07614	6.40928	6.4104	6.34064	6.42912	6.31403	6.56492	6.20864	6.32864	6.38753	6.23913	6.288	6.25785
ARPP19	7.55737333333333	7.63819666666667	8.09417666666667	7.78395666666667	7.84664	7.79573333333333	7.62582333333333	7.70239333333333	7.91568666666667	7.69389666666667	7.90982666666667	7.66305666666667	7.51268333333333	7.86670333333333	7.68302666666667	7.63942333333333	7.70888	7.38699666666667	8.07177333333333	8.02785333333333	7.84725	7.70455666666667	7.69214666666667	8.02774333333333	7.93032	7.87109	7.92391	7.91384333333333	7.6422	7.56922333333333	7.51113	7.68455666666667	7.51798333333333	7.64143	7.44839	7.82131333333333	7.94492	7.63447333333333	7.63305666666667	7.67795666666667	8.11067333333333	8.03177	7.87271333333333	7.69507333333333	7.85327	7.57707333333333	7.88615	7.80984666666667	7.54896333333333
ARPP21	5.2295	5.14683	5.10367	5.11326	5.13252	5.1288	5.12684	5.15286	5.10125	5.1326	5.0819	5.10358	5.08696	5.06281	5.06994	4.97371	5.07436	5.09379	5.05523	5.07324	5.11782	4.94634	5.02707	5.08319	5.03979	5.25592	4.95213	5.15085	5.17676	5.09878	5.11887	5.21473	5.19053	5.21609	5.13319	5.27744	5.26561	5.16426	5.17092	5.14765	4.87936	5.25576	5.16339	5.10166	5.10574	5.05129	4.94371	5.00939	5.0624
ARR3	7.65757	7.37006	7.21661	7.3972	7.46178	7.34653	7.4564	7.56553	7.35029	7.06406	7.48666	7.49953	7.5298	7.39744	7.3112	7.30115	7.6647	7.37312	7.29446	7.36163	7.39035	7.15067	7.23068	7.30183	7.29522	7.49742	7.36611	7.43773	7.46133	7.63245	7.60609	7.6971	7.72387	7.47025	7.54041	7.3197	7.37806	7.515	7.38482	7.46437	7.53769	7.25142	7.28234	7.56997	7.3607	7.66985	7.36773	7.48209	7.4361
ARRB1	8.781395	8.723915	8.773955	8.78035	8.2564175	8.8704225	8.62213	8.6485325	8.8575625	8.7743625	8.86499	8.7861025	8.9798725	8.8406875	8.779995	8.880565	8.93562	8.8603925	8.9196125	8.72639	8.72433	8.8268625	8.686215	8.64294	8.63702	8.463245	8.77285	8.6981975	8.67296	8.8843675	8.65839	9.0097025	8.780635	8.8678225	8.897375	8.66693	8.71388	8.9244275	8.8285875	8.68335	8.6421275	8.600475	8.6666375	8.8894625	8.6768825	8.6587425	8.8149025	8.7261025	8.695125
ARRB2	9.99004	11.00491	10.15067	10.48713	9.09671	10.80711	10.50884	10.56509	10.10738	9.83326	9.66567	10.2996	11.03397	10.38362	10.30694	10.15913	11.30387	10.72683	9.86353	9.77228	10.67346	10.46767	10.36291	10.11223	10.7934	10.20138	10.30861	10.28952	10.7099	10.59111	11.20352	11.27132	11.15523	11.00486	11.04477	10.50936	10.53022	10.66454	11.09635	11.21793	10.2019	9.18488	9.88709	10.84501	10.48997	10.65845	10.20075	10.41716	10.37478
ARSA	6.86562	7.09394	6.44649	6.80411	6.32883	7.04642	6.73372	6.66894	6.7156	6.71984	6.55466	6.6628	7.04233	6.44356	6.48535	6.72724	7.08013	6.74131	6.58435	6.45766	6.29348	6.7629	6.9783	6.53328	6.76155	6.82993	6.69204	6.5709	6.904	7.1066	6.73503	7.03877	7.12547	6.63507	7.22896	6.68657	6.87785	7.03158	6.87628	7.14048	6.72991	6.21871	6.75116	6.69196	6.83533	6.87588	6.71801	6.92099	6.98104
ARSB	6.02892	6.41372	6.32141	6.39045	5.98777	6.36093	6.39147	6.20188	6.35495	6.347	6.12361	6.29197	6.06825	6.43294	6.00876	5.92988	6.17548	6.053	6.21918	6.602	6.10604	6.3825	6.08287	6.1114	6.44428	6.25115	6.07043	6.27753	6.32025	6.10657	6.2756	6.274	5.91706	6.05127	6.55845	6.51145	6.06441	6.15213	6.2332	6.20014	6.14447	6.19679	6.08091	6.61589	6.32036	6.0242	6.31495	6.21962	6.16214
ARSD	6.292295	6.15576	6.090035	5.98364	6.21796	6.194265	6.214615	6.409075	6.28113	5.996585	6.207595	6.15975	6.417585	6.165425	6.21858	6.06989	6.66319	6.361945	6.1313	6.199655	6.221235	6.169675	6.20003	6.1231	6.29399	6.22834	6.129115	6.17332	6.357705	6.396	6.33968	6.464505	6.219125	6.415005	6.440875	6.35341	6.09642	6.35529	6.44494	6.293445	6.376155	6.108015	6.160325	6.258975	6.093275	6.345705	6.265145	6.2044	6.17072
ARSE	5.8156	5.84701	5.5694	5.74604	5.6634	5.67059	5.80753	5.65975	5.65914	5.70703	5.74098	5.6756	5.78088	5.75544	5.43798	5.65602	5.8119	5.37905	5.81314	5.61965	5.36683	5.60564	5.51441	5.41163	5.60621	5.73673	5.51284	5.5535	5.78311	5.92058	5.81702	5.72635	5.61734	5.56608	5.7205	5.77834	5.72728	5.84127	5.98574	5.79784	5.49744	5.55584	5.78462	5.7538	5.6894	5.89601	5.52913	5.68693	5.56926
ARSF	6.90769	6.89276	6.72792	6.76034	6.9194	6.90332	6.90982	7.04957	6.88887	6.68612	6.91873	7.02064	6.92306	6.85173	6.84077	6.98034	6.89877	6.70385	6.80695	6.76147	6.80144	6.91408	6.78742	6.77212	6.9108	6.82527	6.69025	6.84777	7.19694	7.03821	6.85764	6.93122	6.76621	7.0907	6.79994	6.82185	6.7655	6.93854	7.17668	6.89946	6.91279	6.96579	7.13984	6.80949	6.86735	6.83437	6.93306	6.90427	7.0405
ARSJ	5.02886	4.98929	4.97848	5.00622	4.97605	4.87712	5.00964	4.91177	5.03188	4.98159	4.89839	5.06054	4.91337	4.99351	4.85267	4.96452	4.91846	4.92401	4.79658	4.92774	4.96482	4.93314	4.99896	4.90657	4.99247	4.96574	4.96372	4.97382	4.95581	4.95561	4.8863	4.99604	4.98087	4.92053	4.99971	4.97465	5.08112	4.947	4.91058	4.90261	4.90993	5.03664	4.93251	4.95097	4.87577	4.97552	5.04041	5.01078	5.06764
ART1	6.33731	6.50238	6.31287	6.53658	6.53526	6.25989	6.48115	6.18275	6.48364	6.37214	6.32483	6.50193	6.42711	6.33899	6.13552	6.08007	6.25372	6.21382	6.21401	6.27844	6.32524	6.35895	6.41819	6.39674	6.37384	6.42218	6.24211	6.60213	6.3925	6.3006	6.38629	6.57713	6.7146	6.03199	6.46947	6.35064	6.23933	6.71199	6.60243	6.47005	6.25963	6.77165	6.51815	6.39745	6.41767	6.26561	6.25684	6.35372	6.40315
ART3	5.0735	4.93592	4.88451	5.28355	5.12148	5.10144	5.04947	4.98341	5.05733	5.13167	4.90266	5.13436	5.0815	4.89134	4.93142	5.06268	5.08679	4.90096	4.96196	4.96871	4.88124	4.96348	5.0734	4.95546	4.94073	4.89415	4.83537	4.95509	4.97246	5.04309	4.98087	4.96713	4.98098	4.96768	4.95041	4.90343	5.01354	5.06968	5.04891	4.93925	5.1025	4.91197	5.32303	4.96802	5.02826	4.84953	5.03475	5.00463	5.11783
ART4	5.2796	5.33103	5.46292	5.37782	5.34417	5.24024	5.28779	5.33456	5.54889	5.50244	5.28772	5.69576	5.3634	5.42055	5.14455	5.29148	5.80336	5.22776	5.23289	5.16509	5.05478	5.24197	5.26085	5.24581	5.33614	5.3429	5.21821	5.32513	5.28428	5.43764	5.33916	5.57635	5.5656	5.23122	5.68273	5.30439	5.37138	5.33543	5.5638	5.34019	5.18515	5.1999	5.49007	5.30493	5.37598	5.51694	5.42725	5.2141	5.60148
ARTN	6.6335	6.78358	6.47448666666667	6.62077333333333	6.85983666666667	6.72389	6.73878	6.95737666666667	6.81686333333333	6.59372666666667	6.74835666666667	6.73988	7.00956333333333	6.64712333333333	6.72690666666667	6.79385	6.98909	6.89240666666667	6.5419	6.82579666666667	6.88239666666667	6.6074	6.70873666666667	6.64986333333333	6.73199	6.69708	6.68421333333333	6.80025666666667	6.82084666666667	7.01025333333333	7.01555666666667	7.13355333333333	7.05008	6.84501	6.75219	6.66912666666667	6.59782666666667	6.92967666666667	6.9096	6.95237333333333	6.71322666666667	6.93216666666667	6.58596333333333	6.55877333333333	6.60635	6.95343666666667	6.67456333333333	6.87681333333333	6.76762
ARVCF	8.39257	8.39991	8.398885	8.388615	8.483	8.41956	8.470845	8.33902	8.36786	8.317555	8.53743	8.477565	8.658155	8.482485	8.345875	8.45884	8.841995	8.194585	8.453885	8.427795	8.274745	8.262135	8.40142	8.143205	8.392195	8.495565	8.27223	8.13917	8.507465	8.7705	8.7182	8.76155	8.586845	8.70823	8.750715	8.60125	8.331095	8.73899	8.52269	8.61533	8.424635	8.42316	8.710595	8.50306	8.342235	8.65043	8.492235	8.380695	8.46357
ASAH1	9.736475	9.6090775	9.714865	9.853365	9.805465	9.793645	9.75577	9.766845	9.8945775	9.8067225	9.67756	9.73038	9.659305	9.7033875	9.746105	9.7049475	9.544485	9.64332	9.7412775	9.570635	9.781515	9.78371	9.8073125	9.9293475	9.8489475	9.692735	9.785805	9.7452	9.630305	9.7339275	9.6546375	9.706785	9.66829	9.5088425	9.6593675	9.156225	9.7206725	9.5085925	9.64169	9.63361	9.616095	9.86669	9.7910575	9.506665	9.81559	9.8331075	9.842035	9.7916975	9.9219425
ASAP1	8.64955	8.9747	8.25804	8.30862	8.20625	8.74427	8.35667	8.30955	8.28103	8.4589	8.10358	8.3537	8.51449	8.82456	8.84536	8.46883	8.31964	8.48903	8.38184	8.2932	8.19139	8.53923	7.97675	8.60946	8.22043	8.59831	8.05888	8.2711	8.39696	8.38377	8.11141	8.56767	8.28089	8.487	8.55502	8.34888	8.43327	8.25893	8.32862	8.41089	8.2886	7.80068	8.51292	8.83916	8.40556	7.95608	8.26809	8.48786	8.27804
ASAP1-IT1	6.08248	6.09219	5.74157	5.86487	5.8872	5.65466	5.67896	5.82625	5.75188	6.06527	5.64258	6.04948	5.59547	5.83717	6.01351	5.77221	5.73879	6.27927	5.54246	5.61818	5.6202	5.73027	5.74746	5.79943	5.74237	5.90115	5.81017	5.84093	5.65249	5.7774	5.67566	5.70359	5.65141	5.73452	5.74415	5.73652	5.72145	5.84762	5.61426	5.78709	5.54082	6.00301	5.62695	5.76638	5.6978	5.69334	5.81472	5.72332	5.86232
ASAP2	5.26261	5.37218	5.18135	5.09686	5.25717	5.86842	5.32687	5.27758	5.30119	5.51453	5.68589	5.67057	5.2504	5.2124	5.40053	5.34845	4.85303	5.52713	5.27574	5.29944	5.36865	5.21039	5.52347	5.74645	5.3461	5.37563	5.35458	5.59956	5.321	5.11054	5.13407	5.20852	5.0424	5.40773	5.30996	5.07413	5.88734	5.34195	5.10109	5.15354	5.17399	5.57845	5.53231	5.33169	5.25749	5.09436	5.39853	5.68209	5.05466
ASAP3	6.22389	6.23925	6.03229	6.111615	6.367	6.06314	6.00431	6.27042	6.13141	5.9451	6.015735	6.42843	6.09313	6.007255	5.94212	6.018825	6.152905	5.941265	5.89286	6.12641	6.10993	5.990035	6.12199	5.94589	5.901525	6.03699	5.82933	6.052735	6.07221	6.13721	6.042625	6.19638	6.15352	5.941075	6.122125	6.177475	6.18512	6.194595	6.17991	6.20163	6.028355	6.22833	6.036025	6.073365	6.09415	6.01218	6.158665	6.080715	5.99017
ASB1	6.20035	6.08195	5.954885	5.9885	6.166835	6.12489	6.257185	6.1926	6.086995	5.957985	5.97641	6.23305	6.102045	6.069415	6.09931	6.239405	6.09695	6.10841	6.075325	6.17265	6.16183	6.081085	6.192525	6.02528	6.113795	6.270415	6.20883	6.181695	6.294015	6.10412	6.17272	6.230185	6.154105	6.23132	6.211195	6.111775	6.196355	6.21655	6.08615	6.154115	6.08915	6.10898	6.34385	6.1814	6.16403	6.075615	5.978535	6.076295	6.109515
ASB13	7.90702	7.63713	7.60621	7.77643	7.65216	7.68293	8.06424	7.67648	7.68711	7.5213	7.53406	7.40338	7.65211	7.67232	7.72423	7.79078	7.46905	8.12821	7.67929	8.13041	7.84064	7.78351	7.60265	7.88127	7.58136	7.69758	7.82726	7.56134	7.64569	7.43569	7.51454	7.22235	7.56932	7.78885	7.63551	7.59443	7.77295	7.41746	7.75688	7.50768	7.49122	8.03091	7.51187	7.80261	7.73421	7.41679	7.93538	7.63464	7.95279
ASB4	5.42675333333333	5.39854333333333	5.32417666666667	5.27107333333333	5.3024	5.32032666666667	5.39510666666667	5.38888666666667	5.2899	5.31854333333333	5.34792666666667	5.30958333333333	5.29411333333333	5.31832	5.23743	5.30342666666667	5.32417	5.30434666666667	5.23850333333333	5.38950333333333	5.26935333333333	5.27206333333333	5.35170333333333	5.27478666666667	5.31097666666667	5.37204666666667	5.21784	5.35698666666667	5.35888666666667	5.33238666666667	5.30197	5.33488	5.27934666666667	5.37536666666667	5.28818	5.37896	5.27563333333333	5.34253666666667	5.35536333333333	5.31529666666667	5.33935333333333	5.43139666666667	5.28920666666667	5.27124	5.32377333333333	5.33160333333333	5.35802666666667	5.34781	5.39047333333333
ASB6	7.14604	7.27031	7.00924	7.17795	7.2853	7.4533	7.58506	7.38693	7.11842	7.41403	6.92474	7.36189	7.61863	7.29687	7.13659	7.49528	7.67679	7.35953	7.38637	7.21582	7.20525	7.39456	7.3936	7.1087	7.36943	7.26369	7.26274	7.14373	7.55531	7.45243	7.5857	7.27036	7.38084	7.37733	7.37921	7.46793	7.63462	7.14723	7.36917	7.1912	7.56878	7.02965	7.70894	7.49832	7.18529	7.28624	7.12029	7.49127	7.43397
ASB7	5.82377	5.89293	5.40626	5.82588	5.5885	5.82772	5.73978	5.6761	5.84373	5.82896	5.86905	5.78554	5.73934	5.83856	5.82731	5.49331	5.86302	5.59782	5.98961	5.82933	5.62521	5.88581	5.49397	5.84187	5.63911	5.8248	5.72015	5.75642	5.69286	5.90797	6.04523	6.00823	5.75426	5.86966	6.15269	5.94836	5.63157	5.8893	5.90506	5.82814	6.00057	5.86856	5.96845	5.7425	5.85788	5.75711	5.87033	5.77057	5.7203
ASB8	6.4609	6.27872	6.27547	6.13844	6.22237	6.08699	6.29492	6.38015	6.17254	6.49167	6.24555	6.15617	6.31657	6.29987	6.14928	6.44444	6.33937	6.39803	6.69141	6.47652	6.41667	6.60061	6.75033	7.10157	6.36946	6.31051	6.40417	6.39279	6.44109	6.27725	6.45089	6.1862	6.46966	6.34749	6.42143	6.40147	6.52734	6.4983	6.31915	6.39858	6.55981	6.16996	6.33315	6.27709	6.28312	6.19221	6.32673	6.52792	6.31408
ASB9	5.38242	5.43611	5.10937	5.35155	5.21113	5.27278	5.29594	5.33503	5.30396	5.43317	5.33975	5.42272	5.45438	5.26559	5.30909	5.343	5.32773	5.3731	5.28479	5.42238	5.31671	5.43086	5.1568	5.18846	5.30512	5.36748	5.27974	5.41435	5.3038	5.4466	5.29715	5.25709	5.2062	5.3084	5.27557	5.42124	5.1712	5.33178	5.31794	5.34773	5.16525	5.28404	5.35504	5.17111	5.31377	5.23467	5.25833	5.28739	5.32186
ASCC1	6.12047	6.07312	6.41325	6.17962	6.19754	6.13238	5.95323	5.84959	6.17465	6.63692	6.29205	6.36606	6.20425	6.0767	6.42136	6.25988	6.37278	5.84122	6.34672	6.02623	6.11181	6.39713	6.16021	6.10885	6.265	6.06482	6.16721	6.58036	6.05877	6.00714	6.17484	6.202	6.06909	6.0561	6.27673	5.99301	6.40768	6.23871	5.94792	6.01389	6.36187	6.07938	6.23433	6.26816	6.49009	6.03062	6.13802	6.47347	6.11448
ASCC2	6.40371	7.07255	6.69249	6.93501	5.96343	6.84263	6.49684	6.41422	6.73583	6.77832	6.50206	6.77089	6.97019	6.6767	6.46065	6.68929	7.02439	7.09626	6.80804	6.5453	6.72282	6.77175	6.54856	6.60503	6.52611	6.02328	6.63606	6.33291	6.53243	6.7118	6.87306	6.87851	7.09743	6.82915	6.77389	6.61784	6.69348	6.53301	6.729	6.66915	6.49887	5.98648	6.11318	6.75138	6.55777	6.65274	6.08324	6.44303	6.64302
ASCC3	7.44021	7.60522	7.61671	7.46891	7.47536	7.06904	7.56086	6.97739	7.31946	7.63865	7.33909	7.72899	7.16032	7.47	7.29854	7.23871	7.0119	7.09335	7.46964	7.00941	7.4602	7.77153	7.27385	7.37703	7.80054	6.98714	7.40476	7.40054	7.10489	6.71161	6.76018	6.78446	7.05137	6.99139	7.29291	7.02175	7.22051	6.9455	7.04827	7.1441	7.48245	7.26005	7.48522	7.03462	7.45129	7.0803	7.45577	7.41472	7.64026
ASCL1	5.8920875	5.9065175	5.8403875	5.7598975	5.8284125	5.8490675	5.940205	5.999645	5.906555	5.8034425	5.838195	5.9180225	5.883835	5.7680825	5.8425025	5.77559	5.9886825	5.8495675	5.78715	5.9046775	5.827765	5.85228	5.82572	5.769175	5.79638	5.8752175	5.76602	5.8607975	5.94843	5.920115	5.908385	5.9124375	5.9258625	5.917725	5.883845	5.88466	5.8056875	6.00793	5.8702825	5.941415	5.79394	5.7772875	5.8477125	5.8719525	5.859015	5.88349	5.9410375	5.88734	5.899585
ASCL2	4.77411	4.7185	4.73191	4.65392	4.63531	4.84909	4.78662	4.73347	4.69288	4.72126	4.64515	4.78631	4.6675	4.68101	4.71464	4.94775	4.68929	4.7741	4.80248	4.80541	4.85911	4.77714	4.79858	4.673	4.74285	4.71144	4.74389	4.68699	4.79437	4.73393	4.70053	4.80477	4.86046	4.79895	4.81936	4.79614	4.74238	4.74096	4.72438	4.77503	4.80462	4.65799	4.81595	4.72538	4.806	4.80251	4.87982	4.76805	4.87288
ASCL3	6.45475	6.73558	6.42516	6.72026	6.49378	6.46193	6.51059	6.62976	6.39165	6.53156	6.69344	6.5754	6.48604	6.48149	6.40104	6.32943	6.45114	6.56524	6.32264	6.53191	6.47594	6.46839	6.36919	6.26954	6.31478	6.45038	6.47178	6.49683	6.53422	6.50945	6.44894	6.68891	6.32097	6.67097	6.55225	6.4598	6.39782	6.73789	6.71665	6.50194	6.46156	6.7539	6.6107	6.50442	6.42603	6.43667	6.56626	6.46122	6.94054
ASF1A	6.84541	7.05287	8.14454	7.99547	8.370305	7.42523	7.23224	7.30472	7.77652	7.71243	8.106685	7.65657	7.04697	7.653815	7.55573	7.315655	6.93889	7.20458	8.249815	8.390435	7.331865	7.75742	7.821005	8.12502	7.62155	7.44074	7.770295	7.541	7.379505	7.02197	7.51583	7.22554	7.020005	7.56362	7.061155	7.25642	7.558265	7.550225	7.44625	7.307415	8.145245	7.80487	8.200445	7.35258	7.2865	7.53296	7.84571	7.67356	7.67503
ASF1B	7.64331	8.00535	7.45116	7.40616	7.57808	7.7732	7.80455	7.73074	7.54965	7.53328	7.69614	7.72763	7.68518	7.64358	7.39755	7.57173	7.50698	7.74591	7.57242	7.6994	7.67943	7.62326	7.68324	7.51812	7.41297	7.6031	7.57594	7.65375	7.45365	7.6433	7.67231	7.76133	7.61671	7.94082	7.6253	8.26086	7.43558	7.70591	7.86274	7.87082	7.44419	7.74179	7.38092	7.83397	7.5553	7.5675	7.79908	7.40406	7.56428
ASGR1	8.57746	8.99158	8.96796	9.26946	8.10965	8.59822	8.81913	8.79056	9.22674	8.75673	8.896	9.06407	8.75207	9.51943	8.86199	8.83268	9.08911	8.97709	9.18882	8.94478	8.46997	9.26336	9.13306	8.99737	9.1075	9.32176	9.2232	9.07279	8.86482	8.94167	8.82467	9.07729	8.88247	9.01633	9.06295	8.32283	8.61606	9.07961	8.84739	8.87234	8.53295	8.36991	8.77306	9.10518	9.10983	8.81044	8.89788	8.9649	8.97573
ASGR2	9.02669	8.91584	9.10315	9.07568	8.5776	9.59551	9.14992	9.16334	9.01218	9.28896	8.9423	9.38317	10.00672	9.08196	8.82754	8.7671	9.8436	8.86682	9.42649	9.37375	8.82708	8.89688	9.46253	9.36853	9.64742	9.59242	9.73964	9.55042	9.76193	9.44612	9.36265	9.58911	9.26004	9.87175	9.66076	8.8577	8.82141	10.16679	9.83043	9.53293	9.01246	8.83446	8.78491	9.6908	9.00453	9.96058	9.95704	9.3173	9.03547
ASH1L	6.65813	6.66079	6.52903	6.40162	6.2977	6.33532	6.52544	6.37937	6.17351	6.39843	6.33832	6.53382	6.45416	6.3535	6.35557	6.28724	6.46994	6.45745	6.33301	6.5671	6.24877	6.2288	6.50607	6.47939	6.14403	6.37568	6.26551	6.5579	6.67703	6.49316	6.55259	6.7495	6.34285	6.83686	6.81797	7.04552	6.25864	6.53317	6.6418	6.82082	6.48758	6.39206	6.57532	6.47743	6.396	6.50867	6.65111	6.57385	6.46568
ASH2L	9.40441	9.42962	9.44535	9.49634	9.56588	9.43416	9.7807	9.6688	9.58097	9.69755	9.64284	9.37908	9.54278	9.56594	9.52661	9.60906	9.6116	9.42552	9.65447	9.25427	9.38841	9.68937	9.63257	9.68044	9.77892	9.66146	9.75157	9.55365	9.74717	9.66645	9.39465	9.39653	9.29858	9.59858	9.56108	9.52642	9.52158	9.57747	9.57017	9.25915	9.55757	9.49596	9.44341	9.52799	9.47087	9.64326	9.62217	9.42662	9.70174
ASIC1	6.697515	6.55644	6.51354	6.639145	6.7533	6.641975	6.730535	6.548435	6.72106	6.567175	6.570945	6.7179	6.541455	6.664715	6.586295	6.4948	6.626425	6.4799	6.47503	6.50226	6.585525	6.525605	6.562105	6.55521	6.47357	6.706665	6.60442	6.55162	6.598375	6.61089	6.68702	6.597075	6.72339	6.74942	6.49103	6.61329	6.528605	6.77863	6.636705	6.62498	6.472845	6.604275	6.499645	6.530135	6.66553	6.76619	6.51608	6.68411	6.46358
ASIC2	6.14503	6.37434	5.90852	6.12667	6.02804	5.98623	6.28231	5.82974	5.94007	6.23162	6.02534	6.08015	6.20742	6.08421	6.04052	6.09581	6.30636	6.12807	6.14381	6.18296	6.06574	6.23078	6.00365	5.90747	6.05038	6.28071	6.26441	5.84392	6.2124	6.36955	6.14759	6.22008	6.0658	6.28523	6.27331	6.20114	6.07669	6.03995	6.15661	6.32675	6.11955	5.92719	6.32322	6.21715	6.12083	6.11604	6.031	6.1173	6.20619
ASIC4	6.66249	6.54868	6.33095	6.62196	6.61704	6.63477	6.89509	6.72295	6.61665	6.56078	6.54718	6.68633	6.83204	6.49064	6.66993	6.48934	6.82552	6.56733	6.81585	6.56914	6.57745	6.64806	6.5943	6.68552	6.80078	6.70901	6.74698	6.61139	6.90376	6.89141	6.75409	6.71094	6.59407	6.78898	6.91728	6.72472	6.70862	6.96345	6.79563	6.60796	6.6064	6.80945	6.5761	6.72079	6.68099	6.99222	6.56184	6.93529	6.99966
ASIP	6.37597	6.37591	6.25959	6.42305	6.31479	6.33242	6.55031	6.47683	6.17781	6.28418	6.39213	6.49924	6.38216	6.25761	6.19711	6.36148	6.41537	6.2649	6.18713	6.40451	6.45076	6.23539	6.26426	6.16411	6.35754	6.42473	6.22029	6.25677	6.35093	6.21988	6.48738	6.48048	6.47326	6.54825	6.34932	6.5346	6.42754	6.30198	6.20796	6.31031	6.20532	6.42362	6.34953	6.27481	6.3116	6.40614	6.30075	6.58375	6.2929
ASL	7.50734	7.43647	7.42357	7.41638	6.79808	7.46576	7.57779	7.5437	7.35533	7.62653	7.45613	7.67947	7.86376	7.62161	7.15885	7.5603	7.89193	7.93974	7.77158	7.51283	7.68283	7.71677	7.65504	7.46293	7.723	7.55118	7.54165	7.52745	7.85936	7.6905	7.77243	7.53847	8.06921	7.95623	7.82591	7.95955	7.47091	7.74126	7.89944	7.69644	7.6975	6.75475	7.20319	7.6767	7.409	7.69829	7.69052	7.82327	7.71662
ASMT	5.347455	5.505095	5.323825	5.289265	5.45665	5.464935	5.3708	5.35746	5.4353	5.236625	5.33568	5.389725	5.573255	5.364455	5.352295	5.417425	5.511945	5.457855	5.318115	5.391235	5.36183	5.452635	5.442345	5.39566	5.31382	5.52578	5.40709	5.35485	5.356925	5.479865	5.58661	5.556715	5.534125	5.601675	5.482065	5.487145	5.440715	5.51587	5.494865	5.51763	5.246635	5.406665	5.313525	5.3928	5.27917	5.530675	5.460495	5.35223	5.3579
ASMTL	7.02105	7.46177666666667	7.27878666666667	7.27974666666667	7.23144	7.16111666666667	7.28990666666667	7.23257666666667	7.41963333333333	7.49935333333333	7.24149666666667	7.29352666666667	7.45990333333333	7.42330333333333	7.28605	7.34256666666667	7.54637333333333	7.51398	7.40088666666667	7.34394	7.25245333333333	7.35886	7.28926666666667	7.39171666666667	7.34638333333333	7.45994	7.51641	7.61723	7.42299666666667	7.63424333333333	7.37927666666667	7.45054666666667	7.51656666666667	7.68807	7.34328	7.1028	7.21567	7.31673	7.47059666666667	7.21129	7.4203	7.15714	7.13131	7.63694666666667	7.38821333333333	7.36360666666667	7.35625333333333	7.28507333333333	7.43385666666667
ASMTL-AS1	5.83825	5.82284	5.9257	5.72032	5.99639	5.79934	6.24275	6.16507	6.00948	5.81788	5.89503	5.99418	5.9724	5.74785	5.909	5.95021	5.96104	5.70925	5.76344	5.89546	6.15602	5.94906	6.28571	5.96111	5.89486	6.01184	5.92511	5.70106	6.29059	5.86416	5.9552	6.12811	5.94153	5.90455	6.09307	6.11486	5.80996	6.04807	5.94365	5.99429	6.06249	5.89659	5.91538	5.96912	5.8494	5.95166	6.07693	5.91873	5.92357
ASNA1	8.51963	9.17539	8.75305	8.92077	7.74477	8.91002	8.68948	8.96224	8.85191	9.13708	8.58959	9.0187	9.30961	9.01423	8.6286	9.08134	9.33225	8.74081	8.85963	8.83817	8.94687	9.3344	8.99101	8.65366	8.95198	8.9121	9.11112	8.99311	9.13654	9.24024	9.15672	9.26192	8.91243	9.53003	9.11013	9.22371	8.91506	9.09129	9.13472	8.98371	8.84378	7.8814	8.56557	9.07779	8.9309	9.05729	8.98526	8.86929	9.0561
ASNS	5.51907	5.14951	5.28995	5.28219	5.61065	5.6365	5.34373	5.30974	5.15417	5.38782	5.53738	5.37847	5.37789	5.15156	5.37783	5.42622	5.40135	5.23959	5.37624	5.31201	5.29538	5.27272	5.34114	5.35493	5.4913	5.25214	5.30193	5.19713	5.48283	5.58059	5.25653	5.43157	5.41962	5.45176	5.38614	6.6524	5.37147	5.13621	5.36091	5.5741	6.42231	5.38029	5.59472	5.24447	5.76448	5.4162	5.49813	5.80467	5.43963
ASNSD1	7.44909	7.18758	7.48932	7.80096	7.52182	7.63976	7.24702	6.93168	6.99781	7.34543	7.62634	7.15949	6.72853	7.72439	7.54111	7.22865	6.29523	7.02301	7.70779	7.2806	7.15401	7.48661	7.47894	7.57377	7.34732	7.31241	7.21568	7.25179	7.20253	7.12588	7.14994	7.23982	6.64184	7.17345	6.68743	6.88197	7.28989	6.87256	6.88474	7.06645	7.71076	7.20775	7.23042	7.21473	7.37009	6.89676	7.85921	7.34213	7.16748
ASPA	5.53444	5.48328	5.29653	5.47937	5.47208	5.47926	5.69322	5.60714	5.45145	5.38869	5.34406	5.65293	5.30629	5.412	5.52098	5.37944	5.49516	5.467	5.36853	5.46921	5.40394	5.30795	5.63706	5.44291	5.44337	5.36142	5.42279	5.54595	5.4448	5.45488	5.4584	5.4976	5.64452	5.46005	5.45129	5.46174	5.67148	5.41474	5.41651	5.50806	5.69086	5.67287	5.54549	5.43902	5.35329	5.50602	5.57602	5.56727	5.4521
ASPH	5.4313175	5.44771	5.467305	5.422205	5.3640075	5.40966	5.3915025	5.45647	5.31156	5.39135	5.43796	5.40756	5.4079625	5.465245	5.502745	5.2971325	5.3500675	5.332675	5.4088675	5.3836275	5.41622	5.3834975	5.483105	5.472005	5.493735	5.51422	5.472375	5.4732075	5.43906	5.3498825	5.4124	5.4639175	5.4537025	5.344185	5.3975	5.3842875	5.384785	5.454225	5.39134	5.42907	5.4941725	5.528555	5.4505575	5.362745	5.4125625	5.554295	5.438425	5.5368525	5.4187
ASPHD1	6.19564	6.24432	6.39405	6.33296	6.33095	6.29634	6.41615	6.40314	6.50199	6.24468	6.33129	6.49353	6.27009	6.23242	6.20251	6.36565	6.2954	6.17561	6.19656	6.14851	6.23363	6.3474	6.40843	6.36541	6.34933	6.37248	6.3896	6.32401	6.464	6.50228	6.43101	6.52724	6.53355	6.32219	6.42951	6.28457	6.40283	6.37488	6.37575	6.39188	6.57633	6.37337	6.32171	6.24161	6.45779	6.24975	6.31662	6.42288	6.47007
ASPM	5.17528	5.07556	5.07059	5.09646	5.50081	5.04941	5.17211	5.05321	5.06769	4.95371	5.11883	5.15633	5.045	4.9786	5.12634	5.08497	5.14986	5.18066	5.00939	4.97031	5.03174	5.03369	5.02318	5.11393	5.10399	5.10336	5.00667	5.08817	5.12772	5.06932	5.14294	5.04556	5.01097	5.119	5.29891	6.04104	5.03294	4.9943	5.16371	4.99921	5.9022	5.33571	5.16397	5.08589	5.10359	5.02532	5.12047	5.08322	5.07732
ASPN	5.22925	5.26279	5.11979	5.11684	5.2044	5.10881	5.11593	5.13152	5.08959	5.1761	5.15239	5.18329	5.17828	5.08009	5.18487	5.06413	5.2009	5.08674	5.05179	4.94395	5.15328	5.04681	5.07027	5.09473	5.01286	5.17228	5.21936	5.10967	5.2244	5.10082	5.21038	5.05702	5.38648	5.01242	5.23767	5.08474	5.16382	5.20774	5.16875	5.12751	5.13989	5.18107	5.3416	5.05567	5.20548	5.145	5.26137	5.18624	5.24252
ASPSCR1	6.63749	6.97816	6.65324	6.84245	6.29303	6.8779	6.88005	6.64897	6.51862	6.5009	6.45028	6.69115	6.78272	6.85713	6.57563	6.79323	7.21885	7.19883	6.59659	6.63977	6.72402	6.84087	6.64146	6.49446	6.87176	6.76553	6.80812	6.73675	6.8992	6.8489	6.6917	6.98815	6.97607	6.98661	6.98284	6.85505	6.82594	6.68204	6.87069	6.69306	7.02953	6.44128	6.61269	6.80372	6.68498	6.56686	6.53909	6.82192	6.74784
ASRGL1	8.61765	8.40647	8.44821	8.06466	8.64115	8.54551	8.7569	8.69718	8.11086	8.94677	8.65898	8.28178	8.70477	8.65471	8.68886	8.75949	8.68684	8.31852	8.60166	8.43705	8.08077	8.62254	8.74986	8.25949	7.9887	9.20413	8.54066	8.43307	8.53041	8.48999	8.26894	8.3895	8.5656	8.70282	8.97294	8.5813	9.0958	8.64052	8.22482	8.35531	8.65837	8.00961	8.89727	8.99594	8.99607	8.40883	8.8862	9.14461	8.5811
ASS1	5.78531	5.73728	5.33587	5.7498	5.4715	5.58182	5.84654	5.65174	5.5741	5.52148	5.51093	5.58628	5.6398	5.42372	5.50389	5.5818	5.51704	5.67495	5.44949	5.60608	5.6557	5.56194	5.81142	5.58661	5.63968	5.67557	5.42104	5.63711	5.80329	5.49056	5.6484	5.78841	5.57225	5.87456	5.78042	5.7846	5.58949	5.79448	5.72139	5.67559	5.59663	5.67418	5.51634	5.58045	5.61803	5.5399	5.4998	5.486	5.62953
ASTE1	6.61755	6.15983	6.30004	6.35485	6.09437	6.52907	6.62902	6.28317	6.63661	6.67702	6.61235	6.54242	6.50394	6.24203	6.33391	6.73239	6.22386	6.68563	6.83458	6.50187	6.56071	6.38206	6.78402	6.66806	6.6696	6.64636	6.71744	6.66536	6.7777	6.33697	6.28695	6.34829	6.3853	6.47792	6.37542	6.2707	6.74815	6.52217	6.5454	6.41231	6.77711	6.1932	6.89447	6.36438	6.75484	6.50591	6.56302	6.99166	6.73746
ASTN1	5.31153	5.41944	5.34541	5.17005	5.30111	5.34781	5.39413	5.32112	5.27283	5.31178	5.31078	5.25975	5.28121	5.22755	5.29524	5.25749	5.45382	5.2661	5.33585	5.37903	5.29938	5.29875	5.24962	5.21513	5.27976	5.30341	5.24894	5.33608	5.28509	5.29044	5.70383	5.39821	5.42705	5.27757	5.28133	5.31136	5.3708	5.26847	5.2443	5.22658	5.34293	5.31435	5.24518	5.31453	5.3087	5.3064	5.33278	5.30064	5.37603
ASTN2	5.18568	5.210265	5.187095	5.225065	5.431945	5.27642	5.33909	5.376965	5.24694	5.073875	5.21649	5.358115	5.32114	5.176485	5.20191	5.233965	5.40779	5.331265	5.32824	5.371925	5.442355	5.222955	5.201405	5.22983	5.21567	5.21958	5.189175	5.220975	5.294285	5.32095	5.368115	5.324665	5.36617	5.270735	5.17914	5.29957	5.221995	5.225895	5.154845	5.17101	5.24616	5.328405	5.19597	5.314245	5.189275	5.40066	5.29427	5.243565	5.26238
ASUN	5.65031	5.92809	6.58235	6.32041	6.716	6.21209	6.11213	5.78896	6.43174	6.43369	6.6047	6.41571	5.744	6.34284	6.22538	6.11159	5.43855	6.02449	6.43933	6.20316	6.0428	6.24093	6.09052	6.50283	6.02939	5.99485	6.65296	6.37721	5.82849	5.61902	5.83832	6.10673	5.88489	5.96996	5.9904	6.10014	6.38956	6.03614	6.05287	5.77623	6.15812	6.50763	6.29702	6.02364	6.32989	5.60574	6.47245	6.03621	6.10433
ASXL1	7.59612333333333	7.35349666666667	7.48343	7.48537	7.43448666666667	7.60132	7.57552666666667	7.39011	7.27367	7.37486	7.53476	7.53866666666667	7.47840333333333	7.38151666666667	7.48367333333333	7.46782333333333	7.40375	7.40033	7.36803666666667	7.34582	7.33771	7.46858	7.35648333333333	7.42477	7.49679666666667	7.39001666666667	7.57063	7.39368	7.72532666666667	7.24545333333333	7.33142	7.39378	7.31135666666667	7.48333	7.52923	7.36657	7.39923	7.48721333333333	7.46527	7.47415333333333	7.36089333333333	7.21970333333333	7.2853	7.49102	7.44524666666667	7.16253	7.43920333333333	7.49644333333333	7.50003666666667
ASXL2	9.50331	9.63661	10.16065	10.03887	10.14502	9.45576	9.59748	9.0645	10.00568	10.02158	10.1209	10.17009	9.38017	10.03903	9.52506	9.27454	9.20449	9.58062	10.15323	10.01676	9.17646	9.55918	9.81991	9.58046	9.48294	9.4023	9.52459	9.41881	9.6019	9.31172	9.39029	9.44678	9.11757	9.31971	9.30553	9.20441	9.15225	9.3225	9.47365	9.2074	9.46325	10.16793	9.41012	9.33319	9.1672	9.24527	9.09233	9.59	9.38067
ASXL3	5.15941	5.04701	5.04251	5.22764	4.9698	5.0597	5.25514	5.18926	5.0217	5.32503	5.268	5.25843	5.13837	5.13837	5.01495	4.94486	5.17441	5.06938	5.11229	5.1117	5.05786	5.08067	5.0497	5.03101	5.0685	5.14711	5.05651	5.0897	5.11699	5.11793	5.14774	5.1483	5.18386	5.2196	4.99516	5.15982	5.06876	5.08342	5.12048	5.08463	5.03831	5.28176	5.13663	5.07654	5.07903	5.12237	5.16121	5.11489	5.00634
ATAD2	5.2306	5.21665	5.17595	5.22758	5.43342	5.15346	5.25458	5.30136	5.29034	5.21819	5.35731	5.42841	5.16195	5.18116	5.37523	5.16885	5.16516	5.17134	5.19357	5.15445	5.3365	5.32992	5.33121	5.45108	5.31541	5.39127	5.33882	5.24292	5.32806	5.24252	5.19278	5.22343	5.12274	5.25762	5.2135	5.6621	5.4139	5.15168	5.25525	5.1625	5.41552	5.27833	5.25851	5.22939	5.37405	5.17363	5.34206	5.24476	5.32876
ATAD2B	6.44752	6.48296	6.93169	6.99498	7.06876	6.83552	6.78772	6.54204	6.84071	7.0717	6.9754	7.17942	6.45235	6.8509	7.03115	6.87078	6.58385	7.06118	7.2021	7.09814	6.74417	7.21664	7.03727	7.14849	6.83814	6.97876	7.01328	6.95727	7.04345	6.39556	6.54308	6.58869	6.57196	6.59314	6.48077	6.28811	7.02712	6.5821	6.65901	6.31359	7.02112	6.71419	6.81346	6.82587	6.97346	6.66918	6.83084	6.93555	6.80093
ATAD5	5.44788	5.47699	5.22843	5.66191	5.36556	5.4336	5.37223	5.3679	5.37966	5.25063	5.34647	5.36618	5.39353	5.29954	5.35321	5.43658	5.36767	5.42209	5.37669	5.39029	5.35868	5.33346	5.43632	5.55038	5.43253	5.36779	5.51865	5.37856	5.43433	5.45452	5.42038	5.29436	5.39572	5.50841	5.46564	5.47127	5.32064	5.45524	5.60849	5.47017	5.47385	5.57257	5.55552	5.35115	5.46665	5.4161	5.49698	5.52965	5.45887
ATAT1	6.43097	6.76986	6.65127	6.58821	6.60431	6.60583	6.64162	6.48109	6.49537	6.76156	6.74991	6.53839	6.55145	6.68422	6.63862	6.54117	6.55301	6.19351	6.37943	6.46709	6.18216	6.62802	6.67847	6.47546	6.64225	6.50987	6.27869	6.58229	6.71585	6.54116	6.57884	6.77388	6.70695	6.6197	6.92274	6.56583	6.31439	6.8699	6.93392	6.63417	6.59124	6.61827	6.88485	6.70699	6.59276	6.66006	6.75528	6.49018	6.54152
ATF1	8.79207	8.83439	9.49178	9.11798	9.73889	8.77414	9.28265	8.85022	9.34052	9.16427	9.2603	8.98944	8.9929	9.44613	9.09128	9.43366	8.94629	8.63475	9.14396	9.33373	8.70993	9.07546	8.91117	9.77522	8.99591	8.88628	9.34923	9.34392	8.72256	8.29227	8.63628	8.30576	8.83772	8.712	8.36246	8.39652	9.10808	8.51906	8.75631	8.60835	9.42358	9.40715	8.51288	8.67016	9.18354	8.702	9.13914	9.19545	8.92479
ATF2	6.909555	6.89559	7.54912	7.2917	7.443985	6.85995	7.047705	7.136175	7.53375	7.224775	7.365485	7.383495	6.844995	7.348555	7.034285	7.1784	6.717165	6.9592	7.65175	7.19417	7.223015	7.262915	7.340365	7.53376	7.425005	7.18549	7.28729	7.279735	6.99659	6.877185	7.03547	6.822525	7.16133	6.950835	7.063895	6.983675	7.34999	7.14609	7.168105	6.995775	7.543265	7.23715	7.085915	7.044425	7.31494	6.98606	7.11511	7.223255	7.132365
ATF3	6.63468	6.46354	7.05629	6.77106	6.37655	6.53962	6.27478	6.43507	6.28263	6.72467	6.57853	6.51314	6.15449	6.23257	6.21865	6.49644	6.30422	6.20947	6.10972	6.39917	6.21148	6.46193	6.39333	6.33888	6.43281	6.10774	6.36676	6.50369	6.39506	6.27357	6.37488	6.30844	6.39765	6.53354	6.21115	6.70243	6.44751	6.50803	6.35645	6.44757	6.29615	6.74669	6.30109	6.4361	6.28309	6.47591	6.20898	6.25121	6.56717
ATF4	11.25842	10.57735	10.83976	10.58932	10.37139	11.03493	11.00029	10.5142	10.67581	10.52454	10.64676	10.62293	10.81243	10.8152	10.91947	10.8114	10.79557	10.75305	10.77407	10.39421	10.50513	10.59725	10.62469	10.74383	10.78591	11.01352	10.74728	10.81379	10.7878	10.55829	10.72704	10.50356	10.75867	10.82559	10.81681	11.04938	10.87188	10.78721	10.7108	10.91086	10.93782	10.48363	10.72243	10.86949	10.75002	10.86549	10.66807	10.77697	10.79848
ATF5	5.95598	6.02878	5.85724	5.80706	5.99615666666667	6.06616	5.97846333333333	6.00704	5.93131	5.80714666666667	5.86441333333333	5.84489333333333	6.06260666666667	5.8132	6.01542333333333	6.02685333333333	6.14800333333333	6.12059	5.94424	5.85068333333333	6.06978666666667	5.87446333333333	5.85308666666667	5.89985666666667	5.88590666666667	5.99034	5.82526333333333	5.75798333333333	6.02456666666667	6.02515666666667	5.95985666666667	6.31463333333333	6.24176333333333	6.21302	6.0373	6.17466666666667	5.77901333333333	6.03902333333333	5.97572666666667	6.06417333333333	5.90415	6.00322	6.04284	5.85605666666667	5.85195333333333	6.09414333333333	5.81459666666667	5.79033333333333	5.94569
ATF6	7.79704	7.413915	7.34488	7.473075	7.2218	7.533255	7.60551	7.084425	7.52791	7.97906	7.65977	7.31024	7.163845	7.51254	7.48629	7.58088	7.448985	7.569975	7.51782	7.206885	7.16738	7.514005	7.17987	7.16051	7.49931	7.47454	7.49915	7.36527	7.243225	7.36967	7.593235	7.360975	7.3085	7.291995	7.433255	7.28117	7.20122	7.42673	7.30769	7.36053	7.17776	7.616885	7.39467	7.471385	7.579435	7.34352	7.84739	7.55577	7.502365
ATF6B	6.478255	6.418225	6.337925	6.413735	6.50427	6.59102	6.509125	6.709825	6.39596	6.391115	6.399715	6.346245	6.58626	6.394065	6.492555	6.44682	6.74653	6.682295	6.38798	6.634165	6.509685	6.465225	6.43868	6.31819	6.47052	6.448485	6.41076	6.377165	6.602775	6.694765	6.5634	6.646545	6.42138	6.686845	6.494515	6.66175	6.351435	6.600635	6.437475	6.649575	6.358365	6.43306	6.32018	6.499535	6.24425	6.632075	6.45618	6.40156	6.43188
ATF7	5.41678	5.60373	5.25899	5.38195	5.3018	5.37804	5.61415	5.69891	5.29638	5.47472	5.39237	5.4143	5.50529	5.32503	5.28317	5.27247	5.5229	5.32806	5.38972	5.43755	5.24547	5.36262	5.34692	5.18916	5.44308	5.36211	5.31228	5.39034	5.52093	5.41044	5.4087	5.50137	5.34601	5.57077	5.44826	5.40902	5.48555	5.29635	5.37785	5.39501	5.61879	5.31719	5.3998	5.43135	5.32933	5.30793	5.36992	5.45029	5.43474
ATF7IP	6.599535	6.28552	6.76202	6.564625	6.498625	6.44307	6.496665	6.570715	6.62212	6.666995	6.643655	6.638525	6.443035	6.745695	6.666145	6.62276	6.444475	6.57783	6.730605	6.680305	6.496875	6.636265	6.56424	6.72006	6.65971	6.762285	6.51754	6.693775	6.587475	6.531545	6.54534	6.597765	6.301745	6.52009	6.56205	6.645515	6.485125	6.5537	6.536645	6.47946	6.7076	6.367415	6.6063	6.69668	6.75552	6.485015	6.615745	6.61436	6.65187
ATF7IP2	6.51844	6.62384	6.78176	6.81992	6.6961	6.59758	6.89712	6.59583	6.41795	6.64611	6.66216	6.97154	6.49994	6.56527	6.60985	6.569	6.78957	6.56365	6.84996	6.18054	6.51655	6.45427	6.57795	6.64267	6.55764	6.5397	6.43412	6.46377	6.44318	6.7372	6.58843	6.38402	6.54353	6.36753	6.55384	6.73584	6.67558	6.66888	6.74278	6.59976	6.80745	6.49684	6.72237	6.85549	6.55509	6.6226	6.55877	6.77805	6.62379
ATG10	6.72184	6.76374	6.67813	7.07623	6.75555	6.52896	6.68176	6.55775	6.5519	6.71259	6.76181	6.85531	6.55894	6.80828	6.47368	6.5863	6.59118	6.53463	6.64552	6.47257	6.45546	6.5404	6.53315	6.68272	6.7534	6.73844	6.82555	6.56946	6.70823	6.66081	6.59751	6.66299	6.74638	6.67771	6.71077	6.548	6.56538	6.832	6.60776	6.60026	6.73978	6.767	6.83399	6.44536	6.60265	6.77118	6.41985	6.73098	6.70955
ATG101	7.93062	8.04726	7.8942	7.96578	7.64048	7.99924	8.01874	7.7725	7.87649	7.8139	7.66613	7.76065	7.89071	8.06239	7.57045	8.00082	7.63138	8.05435	7.82927	8.10973	7.70286	8.17427	7.77556	7.60505	7.74494	7.90918	7.82912	7.96506	7.85836	7.76906	7.56859	7.85076	7.6427	7.78514	7.86824	7.93666	7.80895	7.74483	7.78796	7.75264	7.81114	7.55415	7.30847	7.94435	7.87921	7.90736	7.87931	7.82316	7.80187
ATG12	7.20565333333333	6.96784333333333	7.25524	7.11946333333333	7.48916	7.07618333333333	7.32745333333333	7.0271	7.2916	7.33572	7.36074	7.08005	6.95772333333333	7.29373333333333	7.46947	7.34161	7.19524	7.21329666666667	7.63033	7.34618333333333	7.08757666666667	7.18039333333333	7.3927	7.59177666666667	7.29805	7.32454	7.32287	7.34665333333333	7.16561333333333	7.21301333333333	7.06653666666667	7.18515666666667	7.21659666666667	7.04776666666667	7.00560333333333	6.84156333333333	7.48056666666667	7.00693	6.99893666666667	6.92134333333333	7.45752666666667	7.34885	7.54255333333333	7.05487333333333	7.32769333333333	7.12523333333333	7.34237666666667	7.55062	7.21978666666667
ATG13	7.79459	8.01976	8.02583666666667	7.95285	7.65262666666667	8.05790333333333	8.00598	8.08665	8.04114666666667	8.20070333333333	7.81534333333333	8.01573	8.07129333333333	7.95734666666667	7.76836666666667	8.02306333333333	8.05142666666667	7.98224666666667	7.79995666666667	7.72588333333333	8.0487	8.02768	7.99411333333333	7.83799	8.15297	7.99993666666667	8.01870333333333	8.04466666666667	8.18317666666667	8.06380666666667	8.07708	8.06077	8.21221333333333	7.87542	8.11346666666667	8.02298	7.86293	8.14187666666667	8.15918	7.96776666666667	8.00933666666667	7.62909	7.89386666666667	8.21641333333333	8.00536666666667	7.97907	7.83782333333333	7.88055	7.91508
ATG14	7.8147	7.30293	7.29824	7.3679	7.59651	7.38673	7.44901	7.45581	7.18795	7.39994	7.38796	6.92985	7.19264	7.41383	7.67884	7.32165	7.59126	7.42412	7.35911	7.41737	7.59169	7.2818	7.46486	7.41955	7.24323	7.34169	7.08768	7.36689	7.5809	7.25049	7.60274	7.7529	6.97166	7.37139	7.31154	7.01792	7.19173	7.01672	7.27305	7.34521	7.60473	7.26482	7.6766	7.66577	7.4226	7.19386	7.48096	7.28558	7.46058
ATG16L1	5.76917	5.28205	5.27721	5.3536	5.62393	5.30143	5.42564	5.48983	5.4694	5.3549	5.36018	5.50804	5.42077	5.50913	5.49262	5.31012	5.39226	5.4034	5.451	5.51262	5.36207	5.18806	5.46244	5.40518	5.47208	5.35695	5.26769	5.29337	5.40652	5.45452	5.38163	5.60029	5.2646	5.45303	5.55857	5.568	5.35602	5.63429	5.39506	5.50751	5.3726	5.42646	5.39427	5.40622	5.52818	5.34574	5.29687	5.40096	5.39916
ATG2A	8.36606	8.39598	8.31169	8.18723	8.00543	8.38436	8.31585	8.34463	8.28031	8.27384	7.84716	8.22522	8.38049	8.19666	8.37425	8.35974	8.4684	8.4634	8.22684	7.96064	8.27068	8.15127	8.31358	8.28125	8.47929	8.36182	8.38441	8.04267	8.54768	8.65325	8.55777	8.8583	8.60244	8.51443	8.5959	8.65853	8.40787	8.53082	8.26977	8.3665	8.27443	7.8799	8.00091	8.53456	8.20485	8.5219	8.4905	8.14826	8.58667
ATG2B	5.52767	5.45815	5.40116	5.64267	5.66921	5.49201	5.33322	5.44104	5.34968	5.46682	5.42098	5.61041	5.2048	5.40444	5.37195	5.31493	5.36334	5.40041	5.34459	5.29109	5.47939	5.42607	5.63489	5.56644	5.46729	5.36304	5.51934	5.64155	5.60783	5.39084	5.34749	5.28467	5.27359	5.28938	5.34033	5.38894	5.67369	5.37982	5.47196	5.40497	5.49174	5.47765	5.30684	5.25113	5.25732	5.42577	5.36303	5.39742	5.54598
ATG3	7.942265	7.94396	8.16105	8.05621	8.06224	7.825045	7.89009	7.778475	8.170745	8.05643	8.13452	7.90683	7.86251	8.10013	8.012885	7.974055	7.720415	7.804445	8.08562	8.04775	7.96417	7.962325	7.992535	8.076765	8.01438	7.931405	8.011945	7.887005	7.759795	7.885415	7.906755	7.857305	7.82492	7.70145	7.890095	7.622855	7.989405	7.98257	7.93288	7.83485	7.927255	8.098765	8.01644	7.626365	7.942785	7.86655	7.903425	7.987325	8.07506
ATG4A	6.97848	6.96906	7.23862	7.22731	7.28421	6.97463	6.99692	6.74167	7.02347	7.29595	7.15844	7.23656	6.98057	7.15813	7.1907	6.93911	7.04523	6.86867	7.32379	7.00214	7.09257	7.00351	7.02663	7.08766	7.18812	6.91172	7.13346	7.10131	6.84768	6.86344	6.92412	6.57176	6.70648	7.00742	6.68885	7.50676	7.17543	6.90511	6.80863	7.01459	7.34734	6.98622	7.00063	7.10527	7.08648	6.99483	7.13065	6.9417	7.20082
ATG4B	8.13176666666667	8.09183	7.92804	8.03165666666666	7.60234333333333	8.21932	8.16170333333333	7.9101	7.86509	8.02103333333333	7.84062333333333	7.96597333333333	7.97872	8.21356666666667	7.94697	8.21418666666667	8.32974	8.09172333333333	7.87294333333333	7.87745	8.15631	8.09591	8.13601666666667	7.94077333333333	8.16061666666667	8.06410333333333	7.94346666666667	8.01378333333333	8.06889	8.12923	8.21542666666667	8.04269666666667	8.11147	8.23328666666667	8.24714	8.06259	8.13556	8.09656333333333	8.16796	8.2338	8.1848	7.65912333333333	7.79452666666667	8.09781	8.01166333333333	8.08733	8.07765	8.07184	8.01975
ATG5	6.61177333333333	6.71016	7.16113	6.9406	6.74366666666667	6.76238666666667	6.7403	6.61599666666667	6.83821666666667	6.82790333333333	6.84447666666667	6.50191333333333	6.46496	6.81743333333333	6.74075	6.60619333333333	6.36430666666667	6.4792	6.81687	6.67838333333333	6.61802333333333	6.97147	6.94463333333333	7.07916333333333	6.86413666666667	6.87816	6.88831666666667	6.8956	6.52571333333333	6.46675	6.57927	6.51261666666667	6.56352666666667	6.6011	6.59054333333333	6.73354333333333	6.84572333333333	6.72419333333333	6.58681666666667	6.58428	7.09524666666667	6.68174666666667	7.00050666666667	6.75986333333333	6.82551	6.47506	6.82869333333333	6.60985666666667	6.89340333333333
ATG7	7.92848	8.4688	8.48459	8.3	7.42023	8.14782	8.10042	8.1891	8.27442	8.24325	8.1235	8.08408	8.21467	8.44608	7.81233	8.06915	7.98259	8.11465	8.28106	8.20398	7.86448	8.54022	8.32039	8.09213	8.23549	8.27008	8.18039	8.18436	7.99645	7.73568	7.80157	8.16105	7.85336	8.05907	8.35529	7.90947	7.87849	8.15039	7.8944	7.94292	7.60719	8.14517	7.66375	8.21187	8.19055	7.66817	8.30355	7.60869	8.31918
ATG9A	7.32637	7.81297	7.08725	7.17151	7.08857	7.56512	7.10901	7.22321	7.01659	7.15909	7.04272	7.41289	7.42394	7.28903	7.31168	7.12356	7.23663	7.89212	7.23316	6.67945	7.35397	7.10718	7.20357	6.99672	7.32509	7.29516	7.25771	7.0522	7.04522	7.38195	7.38724	7.48397	7.68376	7.26382	7.39164	7.26552	7.16808	7.30549	7.33506	7.50844	6.69598	7.25791	6.87501	7.27159	7.15767	7.29143	7.03348	7.09803	7.23854
ATHL1	6.4939	6.03065	5.80152	6.08031	6.15269	6.2968	6.42147	6.15227	6.16186	6.12503	5.83448	5.98157	6.69572	6.26471	6.20545	6.56448	6.68161	6.3521	5.76875	6.23831	6.51912	6.26689	6.24957	6.07894	6.20636	6.41255	6.05133	6.11874	6.37904	6.45398	6.49318	6.76627	6.74683	6.61571	6.57053	6.17227	6.36843	6.28231	6.30524	6.28576	6.15151	6.33438	6.10451	6.62771	6.09084	6.32573	6.16924	6.02808	6.20143
ATIC	7.99672	7.35175	7.07426	7.23866	7.19149	7.97722	7.58838	7.60386	7.40991	6.87764	7.36419	7.72039	7.21552	7.96873	7.98844	8.03594	7.13548	8.34353	7.31241	7.86041	7.25333	7.32351	7.80468	7.18317	7.21345	7.34746	7.81583	7.85787	7.67533	7.15375	7.54725	7.16223	7.12583	8.24403	7.92885	7.91808	8.02687	7.18858	7.15637	7.15299	8.41983	7.52512	7.45936	7.84955	7.88831	7.10336	7.97969	7.71966	7.49489
ATM	8.35112	7.38420666666667	7.84103	7.91324666666667	8.62202	7.58158333333333	7.80697	7.44621	7.76183333333333	7.93668666666667	8.18599333333333	8.01872666666667	7.51074666666667	7.97396	8.0051	7.86142666666667	7.58347333333333	7.66182333333333	7.9255	7.95660333333333	7.83032666666667	7.59127333333333	7.85928	8.28886666666667	7.62468	7.76601	7.57527333333333	7.89768	7.58818333333333	7.36965666666667	7.65275666666667	7.66004666666667	7.43357	7.51631666666667	7.72093666666667	7.24393666666667	7.79650333333333	7.53426333333333	7.75804666666667	7.55579	8.28611	8.16018	8.07727	7.81457666666667	8.32511333333333	7.52614666666667	8.02677666666667	8.08095333333333	7.82714
ATMIN	7.693795	7.36554	7.519145	7.58707	7.6801	7.54708	7.72021	7.00835	7.50222	7.70956	7.714645	7.606565	7.21867	7.77531	7.52472	7.49443	7.18959	7.369505	7.652135	7.385255	7.34786	7.645865	7.718975	7.79259	7.644715	7.49956	7.93713	7.552725	7.429285	7.466055	7.254185	7.326295	7.379815	7.40345	7.394385	6.978365	7.43631	7.32853	7.45291	7.222215	7.664295	7.30053	7.63197	7.735985	7.51677	7.50264	7.852395	7.57853	7.77587
ATN1	7.17336	7.21383333333333	7.04500333333333	7.05439	7.25271333333333	7.06439333333333	7.23809333333333	7.29694	7.15056	6.94844666666667	7.04784	7.18429666666667	7.18240333333333	7.07120666666667	7.1041	7.13639666666667	7.26243666666667	7.25637333333333	6.93965333333333	7.21515666666667	7.15100666666667	7.03717666666667	7.11532333333333	7.04249333333333	7.08325333333333	7.16760333333333	6.92982666666667	7.10189333333333	7.24566	7.13306666666667	7.20647333333333	7.26117666666667	7.30416333333333	7.27849333333333	7.41418	7.21690666666667	7.05883	7.40663	7.3672	7.3596	7.00440333333333	7.28332666666667	7.13062	7.03553	7.04258333333333	7.25091	7.14908666666667	7.06504333333333	7.18002333333333
ATOH1	6.4571	6.28292	6.24977	6.2946	6.33305	6.03395	6.20973	6.42842	6.34774	6.40069	6.25977	6.38109	6.58281	6.21023	6.41473	6.06549	6.46395	6.3209	6.32119	6.26218	6.40603	6.34341	6.31616	6.1336	6.1828	6.38409	6.16436	6.35694	6.68213	6.20988	6.41941	6.46065	6.27483	6.28786	6.53439	6.46034	6.32151	6.40462	6.39919	6.48056	6.42588	6.554	6.38971	6.41918	6.10552	6.32823	6.18024	6.1781	6.56121
ATOX1	8.56907	8.62699	8.67942	8.24364	8.29025	8.76211	8.75382	8.64201	8.32467	8.61132	8.38962	8.26945	8.81275	8.57165	8.50311	9.073	8.87499	8.72517	8.64794	8.66865	8.77103	9.09682	8.70716	8.4103	9.20902	8.75797	8.56492	8.91833	8.64705	8.74168	8.54036	8.85948	8.51131	8.81389	8.7059	8.89709	8.60982	8.68417	8.80268	8.97104	8.58827	8.35983	8.8604	8.67433	8.58509	8.67015	8.60564	8.59185	8.708
ATP10A	6.61063	6.717195	6.60769	6.525275	6.67526	6.478505	6.669395	6.845595	6.610875	6.585575	6.6304	6.936225	6.607535	6.47207	6.51352	6.51034	6.75388	6.701525	6.576375	6.746975	6.687785	6.468605	6.62284	6.68506	6.529735	6.7332	6.66091	6.705885	6.783815	6.654485	6.74446	6.826035	6.65733	6.70191	6.75266	6.757105	6.55089	6.78569	6.672325	6.71089	6.44295	6.74627	6.800925	6.652135	6.66015	6.690245	6.647645	6.694785	6.648185
ATP10B	6.685335	6.605605	6.474295	6.645245	6.373435	6.35906	6.614185	6.79418	6.42367	6.482515	6.55165	6.509135	6.57695	6.408415	6.36614	6.390715	6.446795	6.43878	6.411245	6.34779	6.334685	6.391155	6.419725	6.19456	6.197285	6.52823	6.30942	6.384215	6.614955	6.458535	6.490845	6.315725	6.39888	6.66296	6.44655	6.608565	6.27404	6.522285	6.63049	6.488145	6.31674	6.673775	6.10499	6.429835	6.397235	6.405505	6.510695	6.386275	6.522015
ATP10D	8.74586	7.64804	8.35569	8.35002	8.7877	8.60157	8.16586	7.68881	8.01496	8.87091	8.39811	8.02588	8.29417	8.3107	8.53874	8.71011	8.00859	8.05311	8.66841	7.76066	8.41739	8.37223	8.40717	8.67387	8.38985	8.40258	8.67679	8.58918	7.93057	7.95586	8.04154	8.3358	7.1499	7.79088	7.85244	7.68702	8.48222	7.72528	8.04829	7.71449	8.97548	8.1936	8.66658	8.2465	8.49832	7.92174	8.9828	7.95891	8.51752
ATP11A	6.16159666666667	6.34342333333333	6.16887333333333	6.21693333333333	5.85553333333333	6.09501666666667	6.00464666666667	5.97021	5.99004	6.22682666666667	6.01231	6.06742	6.06824666666667	6.04937333333333	6.07340333333333	6.20242666666667	6.21741	5.98167333333333	6.01199666666667	6.21093666666667	6.05858	6.08454333333333	6.07097	6.21991666666667	6.11444333333333	6.06357333333333	5.94360666666667	6.0928	6.15348666666667	6.02621	6.16318333333333	6.20462333333333	6.24339	6.26159666666667	6.11585	6.28394333333333	5.92758	6.05713333333333	6.13799	6.30047333333333	6.00297	5.91658666666667	5.88855	6.20361	6.00221666666667	6.07666	5.90259	6.10618	6.29258
ATP11B	7.09061	6.86255	7.41628	7.05693	7.88754	7.02505	7.20078	6.82614	7.18324	7.3681	7.24361	7.15456	7.02918	7.10042	7.48695	7.22095	7.03417	7.20239	7.46319	6.91902	7.12603	7.14752	7.2601	7.55844	7.12041	7.13309	7.21229	7.06719	7.09863	6.91091	7.07963	6.87254	7.00652	6.63814	6.88653	6.81442	7.04716	6.85806	6.71788	6.66559	7.39841	7.43326	6.98754	6.98312	7.06553	6.82432	7.2304	7.15085	7.08982
ATP12A	6.54687	6.08167	6.11999	6.20718	6.1594	6.04721	6.41651	6.23958	6.39703	6.20716	5.96657	6.50077	6.15678	5.94701	6.09336	6.26687	6.69242	6.19193	6.00846	6.32739	6.07147	6.1387	6.22782	6.19207	6.03817	6.18927	6.04824	6.13806	6.59137	6.32292	6.32585	6.46045	6.2082	6.24578	6.2346	6.4145	6.17633	6.2232	6.29803	6.31439	6.27744	6.49005	6.08917	6.28664	6.06715	6.33133	6.38555	6.15387	6.10569
ATP13A1	8.05437	8.17817	7.93252	7.83701	7.0968	8.11009	7.97296	8.13864	7.45419	8.24181	7.72531	7.5402	8.22088	7.79169	7.40079	8.21991	8.58142	8.37045	7.82273	7.6188	8.2724	8.1115	7.98962	7.69876	8.24615	7.85297	7.8563	7.89957	8.21544	8.27377	8.09758	8.00889	8.15751	8.47221	8.41568	8.42608	7.96737	8.4143	8.25314	8.33054	8.01901	7.09571	7.5394	8.0408	8.00482	8.23495	7.9298	7.79957	7.86981
ATP13A2	5.88442	6.41071	5.94404	6.03724	5.68372	6.39638	6.1629	6.19893	6.09636	5.90324	5.82243	6.22539	6.61339	5.85379	6.07028	6.2316	6.6766	6.99909	5.6863	5.85861	6.52738	6.18654	6.04308	6.11811	6.23424	6.15544	5.96212	5.93671	6.45435	6.40353	6.44744	6.88154	6.85177	6.40163	6.32073	6.49522	6.17289	6.05204	6.27736	6.39202	6.19197	6.09185	5.9216	6.2916	5.96384	6.40649	6.03975	6.08367	5.96345
ATP13A3	7.32799	7.184945	7.42989	7.64539	7.629155	7.427335	7.45916	7.354945	7.38387	7.2849	7.259465	7.255845	7.378585	7.402025	7.470955	7.54024	7.17273	7.54651	7.62003	7.4132	7.30939	7.51392	7.58713	7.715525	7.729975	7.46089	7.6952	7.39344	7.52303	7.337185	7.6808	7.22667	7.43815	7.06592	7.333235	7.186795	7.536045	7.395105	7.421825	7.26607	7.6051	7.641655	7.799175	7.311505	7.3782	7.611845	7.494605	7.44384	7.43583
ATP1A1	8.94962	8.74175	9.06773	9.12568	8.59199	9.09243	8.93905	8.80703	9.06177	9.10952	9.00892	8.86852	9.43068	9.00435	9.53031	9.19133	9.17836	9.04673	9.07718	8.90399	9.00643	9.31077	9.12241	9.21342	9.31759	9.02608	9.31367	8.78944	8.91906	8.77229	8.99822	8.803	9.08354	8.88342	9.23168	8.91484	9.28962	9.33665	8.83674	8.91402	9.21543	8.60381	8.94477	9.01604	9.16111	8.68548	9.08764	8.76792	9.31935
ATP1A2	5.217305	5.20684	5.181185	5.14258	5.14579	5.234845	5.470225	5.20419	5.13592	5.134175	5.24104	5.183585	5.198775	5.134015	5.21328	5.19519	5.266205	5.15073	5.089425	5.28367	5.157925	5.191495	5.221925	5.14933	5.208655	5.237195	5.179355	5.11053	5.305375	5.158915	5.212905	5.21058	5.275035	5.248645	5.26947	5.25498	5.247105	5.303195	5.205965	5.09421	5.2066	5.34344	5.14259	5.18748	5.27626	5.14594	5.178355	5.202705	5.156685
ATP1B1	6.193345	6.631435	6.29287	6.429725	6.762565	6.40784	6.57192	6.37827	6.26871	6.81336	7.12258	6.737545	6.2823	6.62404	6.896615	6.412025	6.23879	6.540625	6.332765	6.359415	6.34963	6.36258	5.91378	5.94936	6.391245	6.24824	6.675055	6.64312	6.685935	6.10638	6.05199	6.46279	5.955355	6.329905	6.321545	6.37869	6.52617	6.10151	6.49641	6.184475	6.631615	6.767075	6.246415	6.79774	6.253525	6.067745	6.209015	6.225285	6.15072
ATP1B2	6.16837	6.2962	6.07911	6.1636	6.05962	6.2499	6.27814	6.1395	6.28726	6.10745	6.33447	6.28875	6.33495	6.15462	6.27577	6.27731	6.30172	6.11216	6.22766	6.47501	6.02354	6.25078	6.10931	6.1592	6.13506	6.28863	6.02546	6.34899	6.35347	6.16342	6.18462	6.14745	6.05124	6.12486	6.4302	6.34867	6.42646	6.34219	6.11384	6.41631	6.28036	5.9682	6.26203	6.3599	6.33341	6.30226	6.2175	6.27026	6.2825
ATP1B3	10.40625	10.61892	10.48373	10.61729	9.54739	10.48239	10.5458	9.74845	10.00835	10.91726	10.31073	10.36854	10.12053	10.56008	10.5899	10.77297	10.46992	10.44335	10.46922	10.0397	10.58419	10.60319	10.30531	10.35543	10.71109	10.24353	10.72387	10.37341	10.20422	10.26834	10.3195	10.31344	10.35253	10.10821	10.51726	10.27813	10.69707	10.53113	10.40347	10.41289	10.6502	9.66887	10.46091	10.32581	10.46097	10.42342	10.6993	10.44235	10.86228
ATP1B4	4.9303	4.88574	4.91	4.96975	4.88125	4.86371	4.90166	4.90017	4.75634	4.94812	4.78859	4.84322	4.89395	4.84954	4.85104	4.93849	4.85111	4.92334	4.87492	4.91014	4.86578	5.00479	4.8389	4.93689	4.83938	4.88903	4.88415	4.90313	4.99236	4.86786	4.88225	4.95293	4.94829	5.02276	4.93038	4.94107	4.87518	4.86555	4.78486	4.7908	4.83902	4.80246	4.81586	4.86743	4.75546	4.79839	4.96165	4.87356	4.76307
ATP2A1	5.47568	5.59026	5.44915	5.55989	5.6594	5.57749	5.85161	5.60597	5.60377	5.48205	5.6299	5.88346	5.6302	5.69717	5.67316	5.57008	5.79706	5.56571	5.59513	5.80191	5.63717	5.57606	5.58062	5.37205	5.6201	5.83448	5.60201	5.55484	5.87148	5.69047	5.72844	5.59647	5.66733	5.77069	5.84929	5.65704	5.75222	5.65382	5.72006	5.82311	5.63639	5.64548	5.89479	5.6077	5.94009	5.70126	5.69501	5.64656	5.81061
ATP2A2	7.89931	8.03497	7.67794	7.74223	7.53326	7.99831	7.71067666666667	7.59859	7.44196666666667	7.69499666666667	7.56792666666667	7.59619666666667	7.84437333333333	7.75516666666667	7.78279333333333	7.67882666666667	7.77758666666667	7.80469666666667	7.58022	7.4471	7.77274666666667	7.79619333333333	7.75235666666667	7.78457333333333	7.76189	7.67695	7.86701	7.64846666666667	7.60011	7.60559333333333	7.76471333333333	7.80969	7.92650666666667	7.61485333333333	8.10076333333333	7.98721333333333	7.85360666666667	7.87974666666667	7.71437666666667	7.92381333333333	7.75824666666667	7.54411333333333	7.42692666666667	7.76527333333333	7.78328	7.60479666666667	7.9274	7.64842333333333	7.70049
ATP2A3	6.5863725	7.077405	6.710415	6.69883	6.4831275	7.8886675	6.91192	6.7800225	6.63006	6.64889	6.7253075	6.9146475	7.21202	6.605995	6.7889325	7.1175925	7.2602125	7.6248125	6.7880975	6.9082175	7.1746975	6.7516625	6.8553125	6.522245	6.7881625	6.7425175	6.802675	6.67424	6.8808975	6.99525	6.98338	7.472425	6.936255	7.3447975	7.1814525	7.5751975	6.7711725	6.9236125	6.9264675	7.2871975	6.7947	6.476935	6.5369725	7.04354	6.63496	6.7042475	6.580415	6.8094675	6.608135
ATP2B1	8.30301333333333	7.64565333333333	8.54726	8.42838666666667	8.50101	7.97096333333333	7.75613333333333	7.86141	8.02130333333333	8.62457333333333	8.37408333333333	8.30110333333333	7.46802333333333	8.70337	8.46753	8.04924666666667	7.46789666666667	7.92315666666667	8.18821666666667	7.70209666666667	8.19306666666667	7.95324333333333	7.99589666666667	8.08587	8.1566	7.76830333333333	8.28178	8.13891	7.77401333333333	7.52115666666667	7.64255666666667	7.60286666666667	7.91083333333333	7.11490666666667	7.50586	6.42046333333333	7.89502	7.67967333333333	8.04644666666667	7.65951333333333	8.18430333333333	8.15874	8.25719333333333	7.90084	8.07299666666667	7.66656666666667	7.61416666666667	7.91269333333333	7.79976666666667
ATP2B2	5.82865666666667	5.82973	5.47146	5.77496333333333	5.73255333333333	5.77208666666667	5.72332	5.77307	5.67286666666667	5.78076333333333	5.68095666666667	5.6086	5.78549666666667	5.79952666666667	5.65677666666667	5.76880666666667	5.73667666666667	5.66002	5.59322666666667	5.77495333333333	5.62421	5.61667	5.76485333333333	5.60728333333333	5.69183666666667	5.77617666666667	5.52508333333333	5.80039	5.70876666666667	5.75879333333333	5.82257666666667	5.67694	5.73548333333333	5.80355	5.86213333333333	5.95857666666667	5.66243	5.78230333333333	5.75721333333333	5.77942666666667	5.65020333333333	5.61191666666667	5.75259666666667	5.73824333333333	5.72079333333333	5.68249666666667	5.82188333333333	5.88447333333333	5.77228
ATP2B3	5.48948	5.52322	5.31730666666667	5.44057666666667	5.54541666666667	5.40588333333333	5.53777	5.68831666666667	5.50112333333333	5.48208666666667	5.42739	5.44811	5.58873	5.43067333333333	5.40324666666667	5.46527333333333	5.57851	5.53471	5.48220333333333	5.64085	5.53035	5.51127666666667	5.56451333333333	5.44494	5.52986	5.504	5.35993666666667	5.47489	5.55783333333333	5.55037	5.58228666666667	5.53973333333333	5.52526333333333	5.66381333333333	5.53478	5.56812333333333	5.52101	5.51298333333333	5.56133666666667	5.54682	5.41547	5.79473333333333	5.34227666666667	5.45841333333333	5.47823	5.65061333333333	5.65748666666667	5.52024	5.53560666666667
ATP2B4	7.99956	8.04952333333333	7.81399	7.82299333333333	7.75048333333333	8.05872	7.97537666666667	7.76520666666667	7.71958666666667	7.87029	7.92097666666667	8.00281666666667	7.93945	8.14558333333333	8.0491	7.76586333333333	7.80717	8.13823	7.93452666666667	7.90736666666667	8.04223	7.78208666666667	7.91532666666667	7.90242666666667	7.88416666666667	7.89073666666667	7.79738666666667	7.92953	7.97839666666667	7.84768	8.04993	8.03836	7.73516666666667	7.91034	8.02280333333333	7.6866	7.87584666666667	7.92327333333333	7.93505333333333	7.92911	7.8179	7.84432	7.89155666666667	7.93570666666667	7.77296333333333	7.74007666666667	7.72178	7.82042666666667	7.75338333333333
ATP2C1	6.305565	6.085755	6.26816	6.2654925	6.4012825	6.1972975	6.2388575	6.1280875	6.1572025	6.4684325	6.417055	6.2217175	5.99504	6.2351525	6.373435	6.25945	6.0632175	6.2285525	6.2958725	6.2051775	6.215835	6.21918	6.224995	6.42234	6.13359	6.0173425	6.361845	6.221425	6.0174625	6.0395825	5.95601	6.048675	5.97493	6.0227425	5.9732225	6.0560575	6.230315	6.0277625	5.9974925	6.0787225	6.3510125	6.40874	5.9022875	6.00563	6.0684475	6.000745	6.1769475	6.1561775	6.0464025
ATP2C2	6.0189	5.879245	5.929975	5.756585	5.817635	5.95722	5.965055	5.986075	5.90048	5.95687	5.986185	5.9355	5.9909	5.9611	5.83304	5.99072	6.06723	5.872025	5.96357	5.95188	5.878995	5.84083	5.76917	5.801905	5.88612	5.824965	5.88389	5.746165	5.89035	5.98628	5.98171	6.065105	6.05107	6.009405	5.98654	6.166525	5.878425	5.86959	5.959045	5.875025	5.81377	5.853205	5.93231	5.98455	5.89174	5.95571	5.869455	5.98649	6.007015
ATP4A	6.30663	6.29942	6.19056	6.10012	6.2551	5.98754	6.20704	6.32851	6.18635	6.13656	5.98075	6.29623	6.16397	6.23419	6.13604	6.19317	6.62179	5.9921	6.06265	6.32758	6.03313	6.10337	5.98528	6.28698	6.19521	6.31185	6.33567	6.29223	6.49504	6.64956	6.36825	6.37046	6.11965	6.2916	6.23904	6.49941	6.30062	6.44042	6.31569	6.37411	6.12836	6.2501	6.10593	6.37955	6.28922	6.41147	6.21968	6.04647	6.18425
ATP4B	5.33102	5.26601	5.06826	5.23147	5.2677	5.29622	5.30836	5.40945	5.38126	5.17644	5.19828	5.33178	5.23321	5.28297	5.18784	5.0045	5.32286	5.35187	5.27814	5.21001	5.38453	5.01798	5.25489	5.22519	5.30018	5.37047	5.16671	5.25745	5.25452	5.22447	5.33492	5.32175	5.31802	5.21616	5.25981	5.36069	5.21056	5.32791	5.34584	5.31941	5.18329	5.28975	5.22999	5.39873	5.19854	5.25778	5.06815	5.19539	5.27762
ATP5A1	11.70401	11.65126	11.77548	11.87473	11.82915	11.83638	12.0178	11.85311	11.87055	11.75781	11.88817	11.93387	11.87534	11.96147	11.95472	12.0452	11.71454	11.69966	12.11217	11.71595	11.80451	11.98677	11.80404	11.95831	11.863	12.03135	12.01474	11.70793	11.97643	11.95329	11.6843	11.73994	11.78505	11.49414	11.98056	11.95337	12.22362	11.97251	11.6915	11.63017	12.14323	11.76308	12.10192	12.10096	12.00587	11.90777	12.30578	12.06646	11.9819
ATP5B	10.51133	10.90554	10.92634	10.87699	10.13483	10.91416	10.85291	10.70197	10.79506	10.57316	10.85615	10.8609	11.07485	10.96679	10.85734	11.04045	11.12643	10.97016	11.07498	10.71528	10.944	11.04228	10.66637	10.73012	10.83907	10.81641	10.8307	10.7496	10.6769	10.94892	10.71497	10.89291	10.89411	10.9076	11.10008	11.02395	10.87066	10.98185	10.79029	10.84922	10.90478	10.04411	10.66435	11.00944	10.85958	10.83282	10.94681	10.92557	10.86581
ATP5C1	10.0694875	9.9698075	9.97413	9.9933225	10.0069575	9.9173725	10.07067	9.9570775	9.887265	10.0858925	10.015435	9.9520925	9.922915	10.0365875	9.931615	10.0848675	9.950485	9.8363675	10.0418775	9.8850575	9.99253	10.1077775	10.1581075	10.0420325	9.99281	10.0967775	10.0424475	10.083235	10.1368325	10.006245	10.0249375	9.989655	10.030285	10.13996	9.9937025	10.00672	10.093565	10.144195	10.0394125	10.1188775	10.3764825	9.7806175	10.245045	10.0774525	10.141335	10.002215	10.1284425	10.1772	10.1981375
ATP5D	7.337245	8.111155	7.177905	7.297945	6.404735	7.946865	7.444125	7.454305	7.205805	6.911855	6.965805	7.241505	8.02877	7.24926	7.27654	7.62292	7.74831	8.23119	7.106825	7.17199	7.89635	7.653825	7.450625	6.986825	7.74961	7.483525	7.671695	7.41595	7.72015	7.90025	7.53766	8.136795	8.14911	7.71316	7.86832	7.997915	7.2029	7.78353	7.83796	7.857625	7.37348	6.84408	6.825555	7.656075	7.227175	7.48151	7.272625	7.17569	7.44998
ATP5E	11.85941	11.94685	11.75318	11.64788	11.80455	11.96663	11.73099	11.54819	11.60517	11.48776	11.7183	11.63101	11.61613	11.72614	11.71681	11.81001	11.59652	11.96328	11.8223	11.08096	11.96622	11.79795	11.56543	11.75654	11.74742	11.63412	11.76602	11.85175	11.58158	11.63572	11.42011	11.61862	12.01307	11.6061	11.76116	10.92372	11.64571	11.7271	11.78011	11.77211	11.667	11.70623	11.80881	11.48197	11.53866	11.45412	11.42419	11.75996	11.69323
ATP5F1	11.30446	11.4643	11.57889	11.58993	11.56865	11.64011	11.63021	11.35874	11.57349	11.71078	11.60389	11.58264	11.3537	11.62021	11.57972	11.79011	10.99046	11.42283	11.6389	11.49355	11.40793	11.60371	11.7494	11.61755	11.52893	11.684	11.75573	11.6698	11.5003	11.52312	11.39467	11.61731	11.69044	11.40335	11.59617	11.41142	11.64313	11.69056	11.68761	11.40815	11.71338	11.56884	11.90104	11.54563	11.72832	11.61619	11.61308	11.66345	11.7635
ATP5G1	8.4606	8.22858	8.67227	8.26525	8.84193	8.25263	8.72422	8.60581	8.21148	8.71824	8.80612	8.67988	8.58963	8.5464	8.83438	8.71142	8.79468	8.60473	8.73502	8.51134	8.25938	8.83605	8.48361	8.46393	8.76915	8.62015	8.68612	8.61045	8.60947	8.36842	8.18253	8.10718	8.48737	8.62617	8.74096	9.3276	8.65058	8.64414	8.34603	8.34314	9.09373	8.48075	8.81477	8.39336	8.25551	8.58142	8.76346	8.62969	8.44359
ATP5G2	8.67956	8.761545	8.805745	8.900105	8.71339	8.856395	8.97074	8.576475	8.84136	8.470745	8.800175	8.95227	8.7126	8.974835	8.74133	8.883855	8.63745	8.613905	8.74486	8.76382	8.653375	8.93998	8.888745	8.735755	8.803955	8.958865	8.865865	8.797175	8.80999	8.68223	8.689965	8.76709	8.755585	8.76469	8.76307	8.624635	8.743585	8.939495	8.76512	8.689935	8.76421	8.65692	8.7589	8.80088	8.85647	8.768505	8.90866	8.679105	8.91649
ATP5G3	10.32519	10.36964	10.163065	10.264665	10.21492	10.524205	10.32397	10.425385	10.14784	9.996885	10.37402	10.025115	10.39541	10.26459	10.50408	10.701375	10.203805	10.499215	10.35661	10.179745	10.390145	10.68321	10.557545	10.53123	10.492585	10.48193	10.658495	10.58047	10.380705	10.476435	10.43902	10.308595	10.504675	10.259365	10.378835	10.88019	10.412675	10.4646	10.32259	10.38009	10.71406	10.259775	10.26877	10.45294	10.446205	10.650005	10.632835	10.522605	10.491085
ATP5H	11.23224	11.35491	11.4836	11.41003	11.56349	11.36821	11.23524	11.21351	11.35418	11.65975	11.34882	11.55245	11.30765	11.49761	11.18142	11.44246	11.51997	11.10897	11.5334	11.55952	11.16983	11.51345	11.25317	11.28743	11.38718	11.3648	11.47033	11.34359	11.22064	11.18592	11.21923	10.91282	11.31453	11.11879	11.2435	11.19737	11.18805	11.35214	11.09528	11.28271	11.33568	11.56736	11.11984	11.33224	11.16619	11.44962	11.29603	11.08973	11.28946
ATP5I	9.81493	9.56911	9.789935	9.45378	9.848615	9.69488	9.53091	9.205615	9.428735	9.67092	9.719715	9.489775	9.508165	9.67705	9.478605	9.90074	9.559255	9.68083	9.548415	9.417665	9.60261	9.61958	9.634665	9.8141	9.602335	9.70419	9.801965	9.69022	9.792825	9.67023	9.57523	9.86102	9.868075	9.690225	9.50908	9.65918	9.623925	9.440985	9.610175	9.58791	9.819885	9.66871	9.62484	9.40466	9.55147	9.94636	9.5485	9.69126	9.56753
ATP5J	9.93359	10.24799	10.32427	10.21938	10.6659	10.10904	10.1535	9.9513	10.31031	10.1529	10.25581	9.99324	10.10983	10.21864	10.32738	10.26601	9.73146	10.0709	10.08602	10.01129	10.07422	10.36889	10.274	10.3377	10.42074	10.05002	10.4825	10.40829	9.66252	10.36187	9.92577	10.00472	10.29967	9.97509	10.15126	10.10984	10.00568	10.11882	10.11779	10.22863	10.25138	10.07666	10.12617	9.93738	10.16665	10.06746	10.09215	10.07533	10.2148
ATP5L	10.75284	10.66513	10.99289	10.9730825	11.1469175	10.98288	10.99641	10.6909925	10.9352825	11.1679025	10.976095	11.00105	10.9128875	11.013765	11.00322	11.0555925	10.7615325	10.7921125	10.8793275	10.9386575	10.83132	11.177955	11.0632825	11.12636	11.0864625	11.0707	11.190765	11.0436825	10.922585	11.0106025	10.8936125	11.03506	10.9443875	10.8952125	10.807255	10.809195	10.94204	10.97368	10.97313	10.7597325	11.101835	11.10388	11.2305425	10.9644675	11.0018375	10.8785525	11.1105425	11.0115125	11.0381475
ATP5O	9.4577	9.406525	9.618825	9.48496	9.595975	9.425165	9.401785	9.24116	9.231535	9.52763	9.464685	9.389325	9.385415	9.45783	9.413935	9.579505	8.92553	9.15709	9.396355	9.092175	9.222535	9.499755	9.43018	9.457625	9.54669	9.425815	9.635495	9.50411	9.143105	9.365915	9.211665	9.30872	9.461425	9.38478	9.27595	9.489305	9.53388	9.329665	9.30116	9.310305	9.60386	9.344565	9.385135	9.307895	9.3636	9.45853	9.468035	9.53858	9.49434
ATP5S	6.71916333333333	6.77572	7.02886666666667	6.68635333333333	7.00893666666667	7.03709666666667	7.21671333333333	6.83994333333333	6.83844333333333	7.04396	6.91892666666667	6.77168666666667	6.60817333333333	6.94858	6.84146666666667	7.15048666666667	6.82605666666667	6.59900666666667	6.88651	6.81334333333333	6.66490666666667	6.90402666666667	6.90849	6.94857666666667	6.98119666666667	6.91770666666667	7.00818333333333	6.89708666666667	6.93757333333333	6.86244333333333	6.69442333333333	6.28982666666667	6.78133333333333	6.87378333333333	6.81567333333333	6.55353666666667	6.91589333333333	6.67483333333333	6.79781	6.74447666666667	6.87698	6.96000333333333	6.88441333333333	6.82303666666667	7.03938	6.81598666666667	6.91383666666667	6.91135	6.8386
ATP5SL	8.22111	8.573585	8.280455	8.303805	8.24393	8.356395	8.410135	8.30838	8.39197	8.4864	8.33606	8.23552	8.191795	8.40304	8.26883	8.44706	8.339535	8.51475	8.38429	8.282885	8.35957	8.556785	8.42684	8.214665	8.48314	8.425815	8.290325	8.417585	8.14816	8.345475	8.186835	8.233625	8.25869	8.43625	8.362055	8.23905	8.42949	8.32837	8.307135	8.26472	8.262945	8.40297	8.188565	8.31266	8.271375	8.37899	8.373655	8.457285	8.43748
ATP6AP1	8.82942	9.9712	9.13964	9.33635	8.47093	9.73188	9.29013	9.14478	9.20017	9.36535	8.79952	9.17268	9.83234	9.26391	9.48403	9.30559	9.3109	9.77567	8.82259	8.88877	9.51153	9.46034	9.27922	9.25259	9.33879	9.33652	9.57695	9.48276	9.08657	9.47585	9.35449	9.45753	9.77477	9.44019	9.90591	9.19571	9.38856	9.54247	9.49172	9.69825	8.84327	8.73544	8.77933	9.46354	9.24718	9.19229	9.02831	9.14181	9.07991
ATP6AP2	9.24355666666667	9.34482333333333	9.48365333333333	9.49830333333333	9.23792666666667	9.44743333333333	9.44158333333333	9.29483333333333	9.48528666666667	9.21753333333333	9.4169	9.32955333333333	9.37311	9.42227	9.49581	9.37848333333333	9.19128666666667	9.21646666666667	9.45800666666667	9.3768	9.42887333333333	9.46079	9.36813333333333	9.55083	9.42759666666667	9.32378	9.47757333333333	9.39404666666667	9.34104666666667	9.36197666666667	9.38822666666667	9.44183	9.29958666666667	9.2506	9.24688333333333	9.10654	9.33763	9.28989666666667	9.30965333333333	9.4132	9.29151	9.29691333333333	9.34239333333333	9.39574	9.42876666666667	9.42392	9.46181333333333	9.38486333333333	9.43677333333333
ATP6V0A1	8.490645	8.69908	8.445995	8.477775	8.29611	8.51331	8.692525	8.573935	8.40681	8.16398	8.28665	8.53416	8.514205	8.37679	8.393935	8.33922	8.69066	8.68345	8.188015	8.257655	8.399685	8.500535	8.361775	8.20804	8.485425	8.539215	8.297535	8.418525	8.538625	8.54548	8.51108	8.593865	8.5451	8.44564	8.62383	8.494975	8.36333	8.627745	8.42145	8.48951	8.32337	8.526785	8.094465	8.42513	8.37276	8.548685	8.23909	8.323085	8.411425
ATP6V0A2	5.844645	5.84425	5.714065	5.82741	5.976105	5.77348	5.926725	5.722225	5.758805	5.786815	5.99841	5.864255	5.72716	5.827435	5.76029	5.77981	5.868805	5.75844	5.876825	5.758185	5.704105	5.686875	5.761615	5.737665	5.625525	5.754855	5.683325	5.847225	5.94706	5.74186	5.74919	5.74009	5.60923	5.729695	5.792775	5.748695	5.7995	5.80845	5.810975	5.695225	5.818665	5.91873	5.826445	5.64434	5.773345	5.77647	5.97968	5.877955	5.803425
ATP6V0A4	5.59142	5.39564	5.47953	5.44897	5.53907	5.34964	5.52966	5.38343	5.50241	5.50561	5.34822	5.48882	5.42092	5.39446	5.34434	5.49692	5.46227	5.24663	5.47453	5.44625	5.31373	5.27249	5.38294	5.31729	5.3899	5.61243	5.31715	5.47317	5.49884	5.5787	5.36909	5.42812	5.3908	5.55318	5.50063	5.40765	5.31753	5.54617	5.53024	5.48184	5.42539	5.29092	5.61674	5.49162	5.37294	5.38709	5.33086	5.58881	5.67602
ATP6V0B	10.13656	10.27476	10.51661	10.41351	9.69674	10.43439	10.37602	10.38467	10.35988	10.23935	10.26878	10.34292	10.4858	10.60045	10.43856	10.51833	10.53591	10.4842	10.43664	10.50568	10.2789	10.74129	10.44236	10.48131	10.39419	10.56125	10.52472	10.59912	10.49028	10.42393	10.39362	10.3407	10.16444	10.54613	10.24309	10.42844	10.41529	10.47489	10.28955	10.3417	10.28996	10.14092	10.45618	10.56485	10.43586	10.49092	10.4926	10.39003	10.46731
ATP6V0C	10.21559	10.783845	10.017805	10.156495	9.066095	10.765585	10.493345	10.641145	10.19704	10.01827	10.005355	10.132605	10.987095	10.40202	10.50575	10.654155	10.94193	11.10204	9.965875	10.21517	10.77428	10.73233	10.42573	10.321325	10.699855	10.463795	10.62748	10.53458	10.516035	10.80694	10.797225	10.779645	10.700715	10.744205	10.925535	10.54578	10.383125	10.747545	10.82648	10.92779	10.21247	9.592095	10.15618	10.79343	10.51062	10.853495	10.67021	10.614435	10.63504
ATP6V0D1	11.15196	11.37362	11.4161	11.40701	9.52679	11.32743	11.32053	11.61585	11.4976	11.31201	11.21662	11.57596	11.76647	11.78033	11.48879	11.36727	11.76934	11.66573	11.57001	11.61856	11.43136	11.72907	11.43195	11.30829	11.42353	11.47514	11.29962	11.50142	11.54487	11.62091	11.39243	11.46968	11.4101	11.4711	11.734	11.36151	11.22145	11.61818	11.44245	11.41277	11.12069	10.22252	10.94333	11.40841	11.37468	11.48937	11.5026	11.33061	11.46328
ATP6V0E1	8.31215333333333	8.47091833333333	8.70571166666667	8.57270333333333	8.37714833333333	8.357365	8.366955	8.36074166666667	8.540095	8.68612166666667	8.51841333333333	8.51843333333333	8.297195	8.551265	8.51304	8.46327	8.35648	8.46094666666667	8.45351166666667	8.56989166666667	8.29066	8.52010833333333	8.42065333333333	8.67888666666667	8.32403	8.47834833333333	8.461725	8.47812	8.318625	8.344835	8.37725	8.37470333333333	8.361015	8.36026333333333	8.31929666666667	8.13141333333333	8.30870333333333	8.34819166666667	8.382875	8.31858	8.33879166666667	8.53321666666667	8.45362666666667	8.260745	8.36336833333333	8.44142333333333	8.47939666666667	8.33319166666667	8.503525
ATP6V0E2	6.67245	6.58826	6.81688	6.83304	7.0912	6.63381	6.88357	7.06353	6.65499	6.46003	6.59173	6.47801	7.04233	6.61124	6.69507	7.00524	7.20602	6.88161	6.57559	6.89946	6.8177	6.90014	6.73821	6.49027	6.73672	6.38081	6.89531	6.8556	6.88541	6.5971	6.99411	6.57732	6.62063	6.78011	6.54095	6.60489	6.70453	6.6125	6.68941	6.65584	6.95428	6.88704	6.56825	6.90385	6.51626	6.7964	6.79771	6.51306	6.58323
ATP6V1A	10.26999	10.428045	11.023905	10.777455	10.573745	10.21044	10.366775	10.40808	10.75076	10.535835	10.70002	10.690025	10.430555	10.80433	10.562395	10.54202	10.45994	10.10629	10.883315	10.611475	10.205175	10.76118	10.639105	10.733205	10.50873	10.818005	10.753355	10.484065	10.182475	10.494415	10.806685	10.568285	10.244755	10.01766	10.5404	10.4115	10.649535	10.452975	10.253435	10.16441	10.184665	10.618775	10.39133	10.539795	10.418255	10.500305	10.738675	10.50129	10.40143
ATP6V1B1	5.28649	5.21391	4.99333	5.17576	4.9978	5.17521	5.15698	5.30266	5.22592	4.98659	5.44325	5.10969	5.24562	5.20431	5.15975	5.21818	5.32336	5.28324	5.1203	5.30065	5.09721	5.16234	5.25954	5.08983	5.33435	5.27981	5.2414	5.18288	5.3784	5.35154	5.19993	5.33693	5.25401	5.33968	5.37961	5.29527	5.07966	5.15161	5.24473	5.22022	5.06169	5.14397	5.29663	5.28963	5.2592	5.18373	5.15394	5.09098	5.20448
ATP6V1B2	11.26729	11.27644	11.56801	11.57918	11.31182	11.49983	11.54512	11.48579	11.60131	11.32449	11.41768	11.49472	11.49908	11.44357	11.64545	11.50055	11.39566	11.30715	11.70332	11.64401	11.53291	11.75675	11.47957	11.62076	11.72468	11.51857	11.59608	11.60833	11.43535	11.66168	11.63059	11.42336	11.52816	11.46094	11.71896	11.33954	11.64367	11.80226	11.52213	11.4203	11.43239	11.49406	11.47963	11.43053	11.66639	11.53888	11.67355	11.31113	11.58906
ATP6V1C1	7.62470666666667	7.28639333333333	7.69685666666667	7.50378666666667	7.52660333333333	7.26123333333333	7.29124333333333	7.42828666666667	7.55738	7.39426333333333	7.578	7.45149	7.39275666666667	7.86849333333333	7.41368666666667	7.39438333333333	7.17519666666667	7.14079	7.80396333333333	7.60836	7.45376666666667	7.61781333333333	7.82155333333333	7.75663333333333	7.73586333333333	7.61071666666667	7.60369	7.61720333333333	7.44819666666667	7.37878	7.56706	7.29847	7.27188333333333	7.40145666666667	7.36816333333333	7.28714666666667	7.58837333333333	7.52393	7.29748333333333	7.25853	7.65998666666667	7.84326666666667	7.57845666666667	7.27566	7.42033333333333	7.50554	7.79200666666667	7.73825333333333	7.60383666666667
ATP6V1D	8.36202666666667	8.14633	8.27288333333333	8.16361666666667	8.22662333333333	7.98502666666667	8.01308333333333	7.93240666666667	8.32574666666667	8.47433333333333	8.33361	8.35027666666667	7.92636333333333	8.20569	7.99457333333333	8.14975	7.97184	8.03340666666667	8.38391	8.12443	8.03206666666667	8.41371333333333	8.30252333333333	8.29271	8.20376666666667	8.27747	8.22563666666667	8.29361	8.00591333333333	8.10217666666667	8.21007333333333	8.15466333333333	7.92572	8.31377666666667	8.09951333333333	8.11942666666667	8.23055666666667	8.11341333333333	7.97095333333333	7.9279	8.13505	8.09403666666667	8.31865	8.1775	8.26997333333333	7.919	8.46592	8.28687666666667	8.25162666666667
ATP6V1E1	10.16102	9.90849	10.24716	10.00808	9.78621	10.10875	9.9252	10.22786	10.09508	10.37253	10.15363	10.10026	10.18322	10.17477	10.16602	10.24623	10.21118	10.13609	10.13161	10.19321	9.81178	10.44449	10.3436	10.37938	10.1311	10.40261	10.27125	10.34412	10.32657	10.17493	10.03442	9.93752	10.12706	10.17602	10.19423	10.10688	10.16096	10.21666	10.06674	9.97406	10.14284	10.22389	10.5801	10.13657	10.1272	10.22966	10.34505	10.17539	10.5218
ATP6V1G1	10.18026	10.39383	10.24434	10.37309	10.1163	10.38402	10.2321	10.19748	10.18782	10.53071	10.51474	10.3733	10.20111	10.59615	10.40655	10.25343	9.64664	10.30481	10.66537	9.74485	10.1159	10.35643	10.40038	10.49525	10.44308	10.45358	10.38333	10.48423	9.91343	9.98367	10.15118	9.79772	9.95106	10.01504	10.19105	10.05224	10.19894	10.24078	10.12061	10.15376	10.4159	10.12098	10.41728	10.16978	10.40251	9.90096	10.13939	10.38513	10.29512
ATP6V1G2	5.96575	6.09408	6.02382	6.27092	6.11201	5.96014	6.33354	6.27337	5.86402	5.96852	6.1949	6.10644	5.89373	5.99082	5.93495	5.91432	6.1245	5.91207	5.9758	5.96684	5.97487	6.08109	5.8914	5.94354	5.92579	5.88828	6.02191	5.80558	6.173	6.04935	6.08793	6.22513	6.318	6.25765	6.02317	6.10219	5.76968	6.15583	5.8455	6.03185	6.02476	6.15447	6.07957	6.06752	5.91363	6.29931	6.1433	6.08852	5.7834
ATP6V1H	7.98218	7.88104	8.28988	7.94708	8.01344	8.20604	8.17763	7.87663	8.11515	7.9047	8.50902	7.97498	7.87876	8.28004	7.94658	8.29131	7.9404	8.23445	7.88481	7.90798	7.95421	8.47818	8.18768	8.17432	8.09363	8.19191	8.16822	8.00295	7.72844	7.90065	7.72814	8.07758	7.74987	8.13356	7.71868	7.86828	8.09113	7.69887	7.80856	7.81687	8.04233	8.01875	7.96509	8.00591	7.96121	8.06968	8.39003	8.23466	8.14643
ATP7A	6.30205	6.09411	6.188055	6.54239	6.39849	6.096335	6.224585	6.148735	6.13845	6.321035	6.263745	6.610185	6.20902	6.20025	6.165655	6.046515	6.105285	6.099325	6.090655	6.19668	6.18997	6.059615	6.146595	6.101635	6.0438	6.161215	5.989665	6.127475	6.134315	6.01755	6.184145	6.159505	6.157515	6.05186	6.081135	6.300445	6.19358	5.97441	6.111565	6.11414	6.226225	6.273875	6.129435	5.99046	6.20737	6.44556	6.21837	6.194755	6.17478
ATP7B	6.44923	6.2785	6.16287	6.04381	6.10676	6.24001	6.34229	6.21244	6.02695	6.08578	6.03864	6.353	6.11394	6.0884	6.16337	5.84599	6.09479	5.93778	5.88615	5.84762	6.11499	5.98585	6.09564	6.01692	6.09458	5.95545	5.94669	6.10053	5.92143	5.9899	6.04418	5.92069	6.248	5.88016	6.15424	6.11124	6.08722	6.18133	6.04636	6.288	6.09651	6.1012	6.29925	6.10387	6.15637	6.05309	6.08659	6.01497	6.15703
ATP8A1	6.157075	6.23874	6.40118	6.031705	6.524495	6.29322	6.365525	6.182155	6.312385	6.25616	6.290805	6.28392	6.251375	6.239085	6.285975	6.37956	6.12752	6.31268	6.23957	6.26487	6.257825	6.383105	6.27086	6.427205	6.347655	6.28027	6.371005	6.262605	6.263485	6.52167	6.051075	6.31596	6.020045	6.25731	6.328295	6.59399	6.242695	6.33473	6.270795	5.9084	6.501425	6.514855	6.5674	6.17126	6.28291	6.155375	6.35406	6.34422	6.444655
ATP8A2	5.649735	5.73495	5.63647	5.73654	5.57198	5.71705	5.79408	5.684075	5.643065	5.62421	5.602365	5.658445	5.69883	5.548935	5.52647	5.752435	5.606195	5.559905	5.67072	5.76152	5.570825	5.60982	5.53874	5.633815	5.66413	5.61724	5.559615	5.63865	5.89976	5.754555	5.768765	5.67719	5.69031	5.643985	5.73243	5.827735	5.769635	5.79239	5.671855	5.67533	5.77074	5.71606	5.65819	5.66937	5.734145	5.77025	5.6213	5.71733	5.76586
ATP8B1	7.17992	6.08103	7.12171	6.98202	8.16319	6.98703	6.81124	6.00338	6.92951	6.77518	7.45303	7.14064	6.46774	7.32972	6.96255	7.30424	7.00574	6.80425	7.18511	7.02192	6.39306	6.7899	6.49378	6.07107	6.61412	6.77586	6.01161	6.8491	6.21961	7.07883	7.05955	7.08325	6.85638	6.23615	6.84796	6.78879	6.85716	7.3354	6.94119	6.85761	7.07943	7.52666	7.09738	6.91756	7.03087	6.72542	6.61485	6.85163	7.2377
ATP8B2	6.52393	6.66044	6.52283	6.54515	6.97847	6.55496	6.65143	7.04547	6.74221	6.5073	6.5875	6.74586	6.78312	6.5841	6.70934	6.68334	6.92931	6.61482	6.48217	6.92247	6.72796	6.67726	6.77811	6.64273	6.6604	6.79978	6.62408	6.73707	6.85118	7.03672	6.80289	7.25977	6.86038	6.7541	6.95011	7.11346	6.4689	6.88578	6.95122	6.76554	6.89309	6.99654	6.80262	6.48111	6.65525	7.04758	6.72712	6.75371	6.56927
ATP8B3	5.53619	5.41996	5.41156	5.43483	5.4826	5.36792	5.35828	5.3786	5.3917	5.42998	5.33281	5.31272	5.39565	5.42739	5.38232	5.35339	5.61223	5.3369	5.3163	5.62529	5.29299	5.33472	5.4187	5.44068	5.43385	5.53156	5.38069	5.40104	5.65883	5.46959	5.41618	5.61022	5.25042	5.48947	5.4412	5.49865	5.35478	5.47593	5.39124	5.59457	5.54538	5.60515	5.31552	5.53021	5.19029	5.42346	5.58913	5.44232	5.51349
[truncated: 11,646 more rows]
[truncated: 31 more columns]
