# Supplementary material for: Identification of ferroptosis-associated biomarkers for the potential diagnosis and treatment of postmenopausal osteoporosis
Source: Front Endocrinol (Lausanne). 2022 Aug 29;13:986384. doi: 10.3389/fendo.2022.986384 (PMC9464919; doi:10.3389/fendo.2022.986384)
Supplement: Supplementary file 1 [file DataSheet_4.zip › Original data an R codes 1/06.normalize/normalize.txt]

id	GSM1369756_con	GSM1369757_con	GSM1369758_con	GSM1369759_con	GSM1369760_con	GSM1369761_con	GSM1369762_con	GSM1369763_con	GSM1369764_con	GSM1369765_con	GSM1369766_con	GSM1369767_con	GSM1369768_con	GSM1369769_con	GSM1369770_con	GSM1369771_con	GSM1369772_con	GSM1369773_con	GSM1369774_con	GSM1369775_con	GSM1369776_con	GSM1369777_con	GSM1369778_con	GSM1369779_con	GSM1369780_con	GSM1369781_con	GSM1369782_con	GSM1369783_con	GSM1369784_con	GSM1369785_con	GSM1369786_con	GSM1369787_con	GSM1369788_con	GSM1369789_con	GSM1369790_con	GSM1369791_con	GSM1369792_con	GSM1369793_con	GSM1369794_con	GSM1369795_con	GSM1369796_Osteoporosis	GSM1369797_Osteoporosis	GSM1369798_Osteoporosis	GSM1369799_Osteoporosis	GSM1369800_Osteoporosis	GSM1369801_Osteoporosis	GSM1369802_Osteoporosis	GSM1369803_Osteoporosis	GSM1369804_Osteoporosis
A1CF	6.8793239625	6.8072871875	6.6941250125	6.66823529375	6.7159133375	6.6848431	6.9078881125	6.91206305	6.7079342125	6.9340803	6.8490541125	6.6504433	6.708473475	6.6550686375	6.6431134375	6.7103239875	6.7785133125	6.7896950625	6.9429236875	6.78139295	6.78213909375	6.850971625	6.685490125	6.5233877	6.8104932	6.565873075	6.7745779625	6.7893929	7.037718925	6.6696384875	6.7551912625	6.899336175	6.53438235	6.9677586375	6.507747775	7.3067103	6.751106875	6.7695962375	6.6243178	6.5324286125	6.6941250125	6.971112975	6.6888883375	6.594291425	6.63526135	6.8496350125	6.8463700375	6.9660559125	6.70096165
A2M	5.5630912	5.7714246125	5.602557175	5.6419780625	5.574761725	5.6817242625	5.5994252625	5.6491441	5.653362625	5.58946005	5.4890198125	5.5367887625	5.7828289875	5.50129685	5.6385510875	5.5384276125	5.5997063875	5.664165275	5.5734184125	5.497212725	5.6523446625	5.6110464	5.6392613125	5.563350625	5.632150575	5.6714555375	5.6301444125	5.6090187	5.78128625	5.7586539875	5.634118925	5.708026225	5.6515805	5.72898825	5.5511108375	5.6099961625	5.6298705625	5.6056154375	5.7356139375	5.6687402875	5.62368175	5.620546975	5.5766268875	5.7123713	5.468240725	5.6033425625	5.5229508625	5.654129775	5.7769984625
A4GALT	6.4821688	6.43771160625	6.4789278875	6.2232529875	6.5138677125	6.658203575	6.3890358625	6.4574561875	6.5708010125	6.36971835	6.5523950125	6.3626607	6.7947180875	6.3570034	6.522542875	6.4076036	6.9385784375	6.6349803875	6.464654275	6.9494849625	6.5970280375	6.4651992125	6.6415348	6.5231490375	6.476210775	6.685490125	6.2566430125	6.294207225	6.839738725	6.7501698875	6.680119975	6.786929575	6.81790145	7.0265982875	6.5635839125	6.8330067	6.247257475	6.5546198125	6.436564525	6.4848865875	6.3382684125	6.7041078875	6.5402385125	6.3631928125	6.2766680375	6.654473375	6.3898015375	6.41515925	6.5165517375
A4GNT	5.8291423125	5.869389475	5.9503049125	5.8767996	5.8281968375	5.843141	5.9139007125	5.8284415	5.8296075375	5.693434325	5.8186996375	5.8054796375	5.882322425	5.7687519125	5.843141	5.781511925	5.7564321875	5.7906541625	5.9139007125	5.8293659125	5.7618321875	5.7968913	5.8328669875	5.8389540625	5.8630028375	5.7659562625	5.91368365	5.834938325	5.9274876	5.80313356875	5.862524225	5.7682781375	6.0201024875	5.7142568375	5.8186996375	5.6648970875	5.948559825	5.75770725	5.8107593375	5.9059720625	5.8657532625	5.742752925	5.889354625	5.8186996375	5.9309195	5.734466625	5.7950269875	5.839606175	5.8641906
AAAS	7.59534285	7.6022744625	7.49673235	7.553797025	7.482469025	7.6287690375	7.50064283125	7.5829449	7.7001989125	7.6745361875	7.380314375	7.7960867125	8.046256525	7.688464175	7.5833773	7.28264595	8.0141012	7.6101602375	7.5202951375	7.3190273875	7.5545784375	7.64069515	7.3519317375	7.4212606125	7.4318949875	7.5752125125	7.6052752	7.6154390375	7.6630335375	7.7960867125	7.8209648625	7.9810946375	7.9587497375	7.9311227	7.8241761875	7.8435049	7.6815430625	7.9187988	7.8747591625	7.8391194375	7.4195484625	7.3067103	7.7038320125	7.7381993	7.7006802125	7.72492125	7.5257314125	7.58764605	7.453074875
AACS	6.7660140125	6.797718125	6.94139625	6.8709548875	6.7735377375	6.9347603125	6.8554426875	6.5309571375	6.706458025	6.9745435375	6.975218325	6.9078881125	7.063495475	6.96708765	6.813051525	7.4708181	6.8736290125	7.36025825	6.973524175	7.064162675	6.67219465	7.0858026875	6.840501125	6.8887688125	6.8610842125	7.0052805125	6.862655525	6.82926325	6.85300975	6.7749122	6.884046225	6.80629405	6.9384245125	7.1575720625	6.71252435	7.0038783125	6.8231271875	6.7863243375	6.9317645	6.7572509125	7.03731565	6.903004725	6.8037185125	7.091278825	6.954627275	7.1496852125	6.9832458	6.6424256	6.8234450875
AADAC	5.6166805125	5.7243387	5.6332658375	5.6538300375	5.58844225	5.5729900125	5.6969773	5.57016849375	5.6166805125	5.607151325	5.5636151125	5.68428823125	5.6212830125	5.70147425	5.6331370875	5.8895551125	5.7383611625	5.6018058625	5.769249425	5.425308125	5.491788575	5.50883325625	5.7226012625	5.4546206375	5.6392613125	5.6231662375	5.6022859125	5.633873525	5.574202975	5.6789423125	5.6719313125	5.627709575	5.77308015	5.46386925	5.8830287375	5.635411075	5.6853796625	5.6606084625	5.5896084	5.7574153875	5.7221571875	5.441991175	5.7260605875	5.6820915625	5.813711325	5.622033125	5.65832645	5.647713475	5.58844225
AAGAB	6.743556375	6.4515919375	6.8307485125	6.6532368625	6.4427313125	6.6956817	6.825414025	6.8393538625	6.6487549	6.6450189	6.8970278875	6.6215291875	6.7567161375	6.5685078	6.6950309625	6.7230214375	6.6450189	6.8780711	6.920794525	6.53181275	6.6271542625	6.7044711125	6.7114840625	6.65479505	6.760268975	6.5854578375	6.67688095	6.6257441125	6.5523950125	6.6573429625	6.555472525	6.291303625	6.4854578375	6.780744575	6.6863287375	6.5823239875	6.415670375	6.7006494	6.5058714	6.527688875	6.7386133	6.80985465	6.7690446625	6.663821175	6.510749275	6.6286090375	6.6664543625	6.5945846625	6.67353595
AAK1	6.1955275875	6.1593549	6.0302901875	6.14903125	6.1482750875	6.0875331125	6.1434738625	6.199017475	6.0872880625	6.0831166625	6.0490265875	6.203616975	6.232099	6.1574608875	6.1713357625	6.2408022875	6.2123112125	6.2698653875	6.095181375	6.1329918	6.188606725	6.0689323875	6.031329325	6.08363995	6.160311875	6.11935595	6.0833934875	6.104531675	6.1622815	6.108576025	6.171810925	6.1520179625	6.175000425	6.2188576875	6.1235919	6.1239035875	6.1583782	6.16611415	6.10355305	6.152970375	6.1188133125	6.15792745	6.0676230625	6.18064945	6.161230975	6.159783625	6.0430740875	6.1938378375	6.17606165
AAMDC	6.2059347875	5.9969403375	6.2614893375	6.251258	6.2007478125	6.095181375	6.0216943875	6.1827194625	6.2545250375	6.14006515	6.2203318	6.3747573	6.26104865	6.2000265375	6.284953525	6.229067025	6.422384425	6.2101478125	6.25027765	6.3100954125	6.1561718625	6.2520541125	6.1865715375	6.25876985	6.1702477125	6.2012411875	6.226464025	6.1767916	6.0885142125	6.250541725	6.0966319375	6.1410037125	6.0389568875	6.0692313	6.16611415	6.04932825	6.2203318	6.24623545	6.068120175	6.174519175	6.1666119	6.290361975	6.1692275	6.2412254	6.1520179625	6.1223572125	6.0585312625	6.1522199	6.0892631875
AAMP	8.355812525	8.4749743875	8.2626755625	8.491197	7.90051245	8.3703109375	8.4348372125	8.4027782	8.5714651125	8.0252992375	8.15369675	8.385663475	8.5582835625	8.5324156375	8.4450483875	8.5574064625	8.729617475	8.59190715	8.236463275	8.5056365625	8.4027782	8.4715428	8.3019001375	8.2406815	8.3659178625	8.538623675	8.5363072	8.3917632	8.4929030625	8.49920225	8.317558525	8.4370101625	8.62499315	8.781069125	8.504166225	8.466073675	8.3537195125	8.6087756	8.48899325	8.3382706	8.2920895	8.0900507375	8.100648925	8.48313625	8.4304448625	8.261976975	8.6569090125	8.2846154375	8.38064745
AANAT	5.3029293625	5.5315055375	5.15684480625	5.219480725	5.1804780625	5.2965911125	5.1024574	5.369278925	5.2245296	5.40735295	5.161414625	5.4210267125	5.41097110625	5.3689610375	5.275823625	5.4473528125	5.3954214375	5.40758995	5.1895000625	5.7925545	5.3071466125	5.3175994125	5.4060263625	5.4884201625	5.2613016	5.1021507125	5.350550875	5.3425140625	5.711627925	5.4009482875	5.442280075	5.55278065	5.252209	5.4565775625	5.3111138625	5.4788853375	5.4213303	5.2119361	5.3369498875	5.392845675	5.169279225	5.3645229625	5.46035345	5.31300975	5.3475295375	5.381766075	5.5047747	5.1083752875	5.2959704125
AAR2	8.2033312875	8.3270853875	8.3285165625	8.396149	8.1921989375	8.306973725	8.2726480125	8.2033312875	8.2150673	8.2719533875	8.315515275	8.3765388625	8.2012493125	8.38696785	8.2787472375	8.2293034875	8.308495125	8.2293034875	8.1998021875	8.379855825	8.21443695	8.25658735	8.3394630875	8.3244653	8.2794044625	8.29366945	8.3348512	8.3394630875	8.6978186875	8.444271	8.568346075	8.3102669875	8.2484998125	8.0991542375	8.3361914625	8.2548552875	8.297196125	8.473504475	8.45984355	8.3719056	8.490406875	8.3285165625	8.4554973	8.5439742	8.3522085875	8.446543575	8.4138455875	8.2033312875	8.3577876875
AARS	8.4688224875	8.3813847875	8.261976975	8.297196125	8.423842575	8.5143211125	8.69366915	8.550425625	8.3090024875	8.35837205	8.3772172375	8.5048855	8.7196848875	8.4963448375	8.4796184625	8.4500124875	8.607077625	8.7104491875	8.53478055	8.8940819	8.499586425	8.42413261875	8.5195309875	8.047280825	8.5537048	8.3571383875	8.48980505	8.4304448625	8.7392949875	8.615448825	8.4977995625	8.4688224875	8.59961715	8.92983995	8.3938774875	9.458264525	8.4969973375	8.6194573875	8.5317299625	8.688641775	9.039587775	8.2726480125	8.3680628	8.59897415	8.4392865875	8.5651625875	8.5975515125	8.304940075	8.545394675
AASDHPPT	7.6969923875	7.9176409875	8.1000331375	8.21196225	8.4071252875	7.9519878125	8.094907075	7.9072265625	8.436408775	8.11003445	8.2367710125	8.2626755625	7.6488563625	8.32922375	8.20452665	8.1364557625	7.5319009625	7.6736135625	8.478903525	8.2829918375	8.0031857	8.2380066625	8.149932325	8.3188607375	8.0513051875	8.1865123625	8.34202973125	8.1882896625	7.6057656875	8.0840171875	7.7741721375	7.8269943375	7.384341725	7.5756598	7.5756598	7.7397360125	8.171521625	8.002612075	7.7586832125	7.62521285	8.202558475	8.5355522375	8.2840859125	7.9817415875	8.2548552875	8.0525593875	8.2692561125	7.8560382	8.228025775
AASS	4.978759875	5.062965375	5.2764637	5.2009813625	5.0430571125	5.046071275	5.005847875	5.1223421625	5.0917029375	5.03758585	5.1902301	4.998938425	5.0420084375	5.110208075	5.016613375	4.9980675875	5.1936466	5.0705384125	5.1580259625	5.001124775	5.026084275	5.079282425	5.03912045	5.0170981625	5.0981565125	5.1676677375	5.0426720375	5.0097687	5.111000375	5.07252465	5.101406075	5.0481892875	4.9918982125	4.9822844625	5.1223421625	5.0326736125	5.1180931125	5.005847875	5.0066584125	5.0400107625	5.077995425	5.084558975	5.1573924	5.1062455625	5.0529076375	5.0485440125	5.1223421625	5.2115706125	5.054529
AATF	8.67049095	8.9993163625	9.07869339375	8.92776865	8.4554973	9.074481425	8.6146700625	8.8581868375	8.958571775	9.01789655	9.036723125	8.9993163625	8.8357052625	9.1988736	8.983254875	8.9710250375	8.784546325	9.1988736	9.1815382125	8.8404061	8.8357052625	8.7739343875	8.6138810625	8.6722039875	8.828088625	8.8315923125	8.7445643375	8.6687344375	8.8931821375	8.7961370875	8.8012242375	8.9606088875	8.9097753375	8.6722039875	9.026112025	8.9721370125	8.7376852125	8.8235477	8.74072275	8.759499375	8.9739878125	8.48899325	8.9355748125	8.95591915	8.875057425	8.8235477	8.8235477	8.9364582	8.967055825
AATK	7.6974744375	7.48201625	7.5235852125	7.4647505875	7.3084773	7.2666001875	7.552262275	6.9296231125	7.404229975	7.51481865	7.3255308	7.3905548875	7.2569484875	7.3909543875	7.4212606125	7.170013125	7.3242520875	7.6306301125	7.3296769125	7.134438475	7.38855645	7.3828294625	7.311339075	7.4437113875	7.2219755875	7.392861725	7.30496095	7.4893384875	7.2927158625	7.309356975	7.6563081125	7.0556239125	7.0179219625	7.5639816375	7.6003193	7.4076067625	7.1902954125	7.3958541375	7.3670241125	7.482469025	6.9960322375	7.3623368125	7.679847775	7.44223189375	7.197646775	7.3986251125	7.5252741375	7.5986523125	7.32056655
ABAT	7.048783325	6.808576175	6.91206305	6.130522225	6.3073346375	7.22490015	6.9758561875	6.7913727	6.7274151625	7.1394315	7.0574830375	6.6016916875	6.7582947125	6.6573429625	6.871956475	6.9786711875	6.7523316125	6.9480623875	7.013349575	7.19250295	7.1405907875	6.97380755	6.7199119875	7.0664248625	7.055285175	6.62204295	7.325117975	7.0083397625	6.4427313125	6.8979904375	6.8373641625	6.5863748375	6.6431134375	6.7076177	6.7341508625	6.558272375	7.0990136875	6.6152359375	6.238137925	6.675400525	6.614925975	6.5755617	7.3731184375	6.670527975	7.07214435	6.819893725	7.123841725	7.101285925	7.0038783125
ABCA1	6.3980930625	6.008373575	6.61723195	6.5618724875	6.372147675	6.2267031375	6.2340598875	6.0010990875	6.362402025	6.4122569625	6.247257475	6.22621055	6.1282358375	6.2057049375	6.3631928125	6.156624575	6.0870446125	6.185387625	6.2743981375	6.255253	6.0171130125	6.5337413125	5.953305375	6.232099	6.7945594	6.1135999	6.51517525	6.373932875	6.204636125	5.8455634	6.4811055125	5.8990492	5.99983865	5.832592575	6.017388225	6.1291871875	5.926687375	5.9714773375	6.0996866375	6.0798778125	5.9966451125	6.45289445	5.97418865	6.00921485	6.247257475	6.2705944125	6.3266135375	6.2918000125	6.813377125
ABCA11P	5.02043925625	5.13587985625	5.0353816125	5.161042875	5.118417025	5.24010365	5.1552200375	5.3338526625	5.099407375	5.143376225	5.2615806875	5.1139898	5.3215332125	5.279620325	5.2071774875	5.2358785875	5.255370425	5.1462500625	5.3013535	5.4629975125	5.1782699	5.2130934625	5.24101215	5.2739834625	5.2201395625	5.1798035	5.064937075	5.1234114	5.285750625	5.2736969625	5.1760955	5.16033515	5.276162825	5.1386908875	5.2290725375	5.1312034625	5.193800075	5.2201395625	5.1516497625	5.2245296	5.3869245	5.07598235	5.1641928875	5.1548683	5.4595350375	5.1223421625	5.2218409375	5.28070115625	5.171612675
ABCA12	4.92503615	4.9008424125	4.9980675875	4.977841975	5.012808	5.031749175	4.9605141125	4.973689175	4.8811505875	4.9491340625	4.7797446875	4.8938533375	4.9949170875	4.9481705	5.0019958	4.9473305	5.0194402	4.85413325	4.84801575	4.956455	4.956455	4.917036125	4.888710725	4.8871157875	5.0054270625	4.9309594	4.9374251	4.9545466875	5.0353816125	5.0223343	4.90230245	4.9635332	5.0257296	4.9198195125	5.015373525	4.9003320875	4.9325994625	4.9822844625	5.0755624	5.1534224375	4.9364151625	4.9666373625	4.979661275	4.9458436375	4.988538725	5.014866875	4.9350125625	4.8152145	4.9374251
ABCA2	6.0587833375	6.0920376	6.0887736125	6.0999722375	6.05755375	6.1157565125	5.9940311125	6.065692825	6.1569417875	5.9769698625	5.9866710625	6.1104798375	6.1042833875	6.0101272	6.0698878625	6.0750293	6.158612125	6.2128883625	5.936742525	6.0903214875	6.1185467625	6.0804419625	6.078640575	5.9737015875	5.98519895	6.1600637125	6.0244945625	6.0249008	6.174764625	6.200986575	6.1334620875	6.3561512	6.179686975	6.1255361375	6.2034180375	6.1829426875	6.172562775	6.1004760875	6.1710840875	6.189110425	6.1088361	6.0900167	5.958959775	6.09467255	6.04483756875	6.2014663125	6.0285433375	5.921028225	5.9837711375
ABCA3	5.775059125	5.24373785	5.3088819125	5.25055765	5.7310665875	5.4666414375	5.425308125	5.6464851375	5.6719313125	5.4766226125	5.29112435	5.429179	5.714016375	5.389430725	5.5948748125	5.4849955	5.571326575	5.7511475375	5.3988116	5.7810699875	5.6033425625	5.66786775	5.5182248625	5.5692535875	5.579092075	5.46035345	5.5557294875	5.5659260875	5.51692165	5.544348925	5.5097996	5.6022859125	5.4898119875	5.55028215	5.53279285	5.4914602625	5.4964550375	5.4830002125	5.5133059125	5.45386175	5.2579040375	5.8225123125	5.7659562625	5.4903832375	5.5185170375	5.568922775	5.4626988875	5.4574813625	5.4267087875
ABCA4	6.4145501	6.6239277875	6.407138575	6.397836875	6.5814824375	6.618163	6.6677463875	6.808260475	6.5053378875	6.4445203	6.2296063375	6.610761425	6.53833075	6.3611773125	6.49931755625	6.2998430125	6.5649985875	6.6896564375	6.3362502125	6.656676	6.6953411	6.3356934125	6.5959019375	6.4213317625	6.5757239875	6.6823485875	6.4274143375	6.5458637625	6.6466065	6.5400015125	6.496776475	6.6690652625	6.5690910375	6.5084796	6.5280003625	6.528801375	6.5372784	6.7189662875	6.7564266	6.7389679375	6.4478002375	6.730142125	6.440867625	6.5895443625	6.6245847625	6.67476435	6.2283601875	6.4655088375	6.6119660875
ABCA5	5.0049695625	5.1333928375	5.1779123375	5.0444139375	5.269995225	5.2053077875	5.2447269375	5.0804662125	5.1902301	5.1132068375	4.9902180875	5.18319449375	5.24345305	5.2842421375	5.2956143625	5.146657025	5.1353720375	5.253284975	5.1296036625	5.163543575	5.198045625	5.1192133125	5.114258	5.208566775	5.193800075	5.326925925	5.17066765	5.16992465	5.1285386	5.1444522125	5.2188194375	5.1408701375	5.1541931	5.0531138375	5.275187675	5.144273925	5.10175275	5.24822896875	5.1021507125	5.050543425	5.45248555	5.2371786875	5.07337425	5.2188194375	5.2460008125	5.1881065375	5.1871925875	5.1804780625	5.266377725
ABCA6	4.9814700625	5.0537137875	5.2322817375	5.3378446125	5.1338445375	5.26522885	5.1139898	5.0920476625	5.090554125	5.155564525	5.050543425	5.15450165	5.09703545	5.079282425	5.161042875	5.1028173125	5.19086625	5.111000375	5.024088625	5.1024574	5.0575665625	5.103501575	5.0210836	5.04235305	5.221163175	5.1456237875	5.202906975	5.2172603	5.130287425	5.1254229875	5.19692776875	5.135693275	5.1666018125	5.1223421625	5.2130934625	5.0420084375	5.1683401625	5.2615806875	5.118417025	5.2769798375	5.0751358625	5.083706	5.2377881875	5.1747564125	5.095464025	5.2792962375	5.062965375	5.088307525	5.03396048125
ABCA7	6.3882651	6.39758935	6.0793182125	6.224996925	6.1883889625	6.4363302625	6.3534367125	6.383066775	6.253988625	6.27464685	6.254265275	6.3466467375	6.7057684375	6.39212975	6.41492565	6.4874888125	6.6823485875	6.9953181375	6.1344523875	6.1983051125	6.634061225	6.3028377	6.2298732	6.1120746	6.5649985875	6.40922155	6.3652610375	6.34278885	6.305061425	6.53438235	6.5618724875	6.6412248375	6.5402385125	6.6288866375	6.446400375	6.5632495375	6.3039634375	6.54946258125	6.69598845	6.5427891	6.3066190125	5.939560525	5.964109775	6.423699225	6.1232978	6.1451334	6.04483756875	6.2133496125	5.9110806125
ABCA8	4.9330871	4.9468817875	4.9536174	5.0198774375	4.924540275	4.9065889125	5.0024125	4.90230245	4.9609203125	4.90230245	5.049687225	4.9980675875	4.9621724	4.9304588125	4.9573987	5.0411628	4.9437426	4.91045625	4.8448409	4.8665875625	4.9131106625	4.925955625	4.9345614375	4.9626861	4.9687875625	4.9801341375	4.9089364375	4.92757125	5.083706	4.9109438375	4.971841125	4.9418756	4.96643524375	4.876337875	5.046908525	4.8955463125	5.01615895	4.9635332	4.92503615	4.8655204875	4.9234784125	4.919326175	4.9749238875	4.9764687125	4.9393694125	4.9454266875	5.033078275	4.8915793125	4.8367324375
ABCB1	5.111000375	5.07598235	5.07598235	4.888710725	5.0524733125	5.014866875	5.1083752875	5.1462500625	5.1113112375	4.9722571625	5.2640820125	5.1386908875	5.0024125	4.95786085	5.119918725	5.0123533375	5.016613375	5.0516527875	4.88352105	5.1285386	5.1031081	5.06939015	4.9918982125	5.093313225	5.018968625	4.9441195875	5.0755624	4.9933068125	5.0066584125	4.9592085	5.0337271625	5.130287425	5.1416135	5.1292596875	4.9713930875	5.03579375	4.9605141125	5.034561125	5.28155969375	5.0633748125	5.067393875	5.055777575	5.027770975	5.010225875	5.1519700875	5.082637575	5.0194402	5.074435725	5.1031081
ABCB11	5.369541575	5.275823625	5.34050965	5.18193495	5.3341941625	5.33812445	5.3263222	5.3455198375	5.442567875	5.3319395625	5.378215	5.3520615	5.39126105	5.3111138625	5.33026355	5.4051597375	5.3111138625	5.3794688875	5.300737725	5.258223625	5.307424575	5.3423568875	5.372775225	5.3576527	5.36481965	5.385151875	5.3000173375	5.378215	5.3888138	5.3989362875	5.4054258125	5.3517835125	5.4068583875	5.4289069375	5.453322975	5.3363611125	5.3121229875	5.408139525	5.41468835	5.4000963875	5.344368	5.354875575	5.4314391375	5.3511785125	5.3163304125	5.3689610375	5.280213975	5.4009482875	5.4093044875
ABCB4	5.3686978625	5.2919283125	5.33812445	5.2290725375	5.435530625	5.320619075	5.200678	5.262503	5.137641125	5.0833666125	5.41270915	5.3238214	5.261880075	5.2130934625	5.2811206875	5.1782699	5.2290725375	5.270841625	5.394018925	5.196777125	5.3332198	5.3742926125	5.3799697875	5.2917767	5.3579368875	5.3378446125	5.26006935	5.143376225	5.5152083875	5.297798725	5.374893425	5.378215	5.5063301	5.192564775	5.5978664875	5.3762742125	5.4096532375	5.340174725	5.4084333125	5.34050965	5.2503139	5.2542088625	5.48523715	5.2153649	5.476037675	5.3814676625	5.330915925	5.3366599	5.3449360125
ABCB6	5.992840075	6.1931698	6.14753665	6.2113626375	6.528801375	6.19268805	6.0021513375	6.4256742625	6.4475271125	6.179923675	6.1390336625	6.1322492375	6.573303475	6.1572260875	6.3639915625	6.3287280875	6.748574775	6.3600927875	6.3031389375	6.5351204	6.4234204375	6.1767916	6.2510295	6.2240380875	6.2558060125	6.2279519875	6.3001198	6.225715675	6.4574561875	6.6236274125	6.8554426875	6.518240375	6.7637202875	6.2857238875	6.4337288	6.422384425	6.0587833375	6.2573442375	6.431125525	6.3398789	6.2154541	6.225466875	6.2573442375	6.2183643625	6.2203318	6.8755623125	6.0855347	6.068676275	6.1405343125
ABCB7	7.3491947375	7.0583083125	7.066084625	7.2228391125	7.1798503	7.360695775	7.2194475875	7.1631374	7.3339591625	7.234224925	7.446295175	7.379813925	7.1405907875	7.25123835	7.6126374875	7.36025825	7.2470463125	7.4634807625	7.7113730875	7.3242520875	7.3081256125	7.3681903125	7.4687742375	7.348749275	7.4607228375	7.2767123875	7.3921769625	7.4025569	7.4857590625	7.4574141375	7.4076067625	7.360695775	7.3661948625	7.5157784375	7.3835601875	7.039430525	7.5285927	7.0563259375	7.5143983125	6.981304325	7.433500925	7.34226965	7.8533493125	7.78218265	7.39632455	7.3527745125	7.753362575	7.43705345	7.51618345
ABCB8	6.100961625	6.3556810375	6.2183643625	6.1239035875	6.0315480125	6.305582725	6.173989525	6.345105975	6.1690231875	5.9412384875	6.0391833375	6.233311975	6.2996120875	6.3973206625	6.3926488875	6.2138547125	6.2825081125	6.3116369625	6.3252313875	6.2171958125	6.27984635	6.319349	6.35671455	6.2064956625	6.27285815	6.2573442375	6.30908335	6.1832896875	6.4117523125	6.1554495375	6.2906226	6.4109349875	6.3816739625	6.4475271125	6.2064956625	6.4775760625	6.415916125	6.3372723125	6.361884625	6.3379959	6.1434738625	6.2232529875	6.2438689375	6.422910375	6.143015525	6.46344845	6.3321469875	6.021440475	6.2131433
ABCB9	5.6922355	5.826032725	5.7738161375	5.7358563625	5.8534147625	5.645738525	5.7476103625	5.7628173625	5.82031205	5.778762725	5.7792324875	5.670488625	5.939560525	5.70943275	5.6915081875	5.8509736875	6.06718225	5.736589175	5.8235378	5.8803503875	5.83061615	5.6588446625	5.8210111125	5.6039055125	5.8159440125	5.6930565125	5.6656115	5.76109225	5.758918575	5.8293659125	5.9839818625	5.9400589625	5.90259745	5.781511925	5.8766002375	6.113854025	5.8034881625	5.9518690875	5.8428862	5.87161805	5.9801430875	5.7488121125	5.7918102	5.8293659125	5.79318553125	5.8288864	5.78640065	5.8966574875	5.772833225
ABCC1	7.8758457375	8.036780025	7.66208585	7.8913588625	7.5866776375	8.151279225	7.9194408875	8.0576935625	7.86547775	7.9398246625	7.7053804375	7.8790833125	8.1025667875	7.871405475	7.8578036625	7.770349375	7.7649124	8.0525593875	7.6615938625	7.6563081125	7.8778491125	7.7466789125	7.9375524125	7.8690247625	7.8778491125	7.7522006375	7.8560382	7.7776671	7.973289075	7.7371591	7.8302252875	8.031888925	8.0072101125	7.8784814625	7.6899372125	7.9461869625	7.9491007875	7.8171469125	7.9112447625	7.929901825	7.8583535625	7.7376365875	7.7027892	7.7923270125	7.814856825	7.723307475	7.8729991	7.955043625	7.8578036625
ABCC10	8.2419333	7.5945343	7.85014865	7.6126374875	8.4429344	7.806504675	7.9727116125	7.6641333125	7.930450075	8.0679314375	7.8548376125	7.5639816375	7.6135190875	8.1232797	7.977128175	8.212620025	7.8292664125	7.69841085	7.8784814625	8.0623113	7.66886065	7.9106708	8.118730225	7.95550275	7.9519878125	7.9066568375	7.9143393625	8.0050971875	7.9525444375	7.8784814625	7.9621290375	7.9571887	7.7960867125	7.7991954625	7.7507275625	7.67248505	7.85436005	7.7981274125	7.8292664125	7.7291721625	8.0205803	8.27466225	8.4027782	7.9577292375	8.0422674875	7.9932678	8.0749689875	8.0853117	8.3195331375
ABCC2	5.902303125	5.99983865	5.960583775	5.9963835375	5.7547320125	5.8493081875	5.7494796625	5.7859455875	5.85439485	5.9467555	5.9515843375	5.9833141	6.1673717875	6.08363995	5.6687402875	5.848791025	5.93481145	5.8728100125	5.96849305	5.80462745	5.6267479875	6.0809549375	5.9373290125	5.8346846125	5.78176155	5.94780715	5.958377325	5.7464321125	6.0806619	5.92317105	5.99785725	5.826032725	5.879622125	5.9638553	5.8670028	5.898808375	5.9956051	5.92089815625	6.0138365875	6.1362518875	6.03296505	5.5772090125	6.0157967375	6.0838655125	6.05755375	5.91874205	5.81037351875	6.1032976125	6.0577904625
ABCC3	8.1301574125	8.0189773	7.8391194375	7.4383651125	7.3889815875	8.0552485625	7.7571201375	8.4334874875	7.9461869625	7.6101602375	7.7517267125	7.9638272375	8.20728175	7.9112447625	7.5852677125	8.0134723375	8.0888007375	7.97947695	7.6850995125	7.517491725	8.1931550125	7.310611075	7.6774340875	7.89761	7.6641333125	7.6175372875	7.7872364	7.7357484875	7.818640025	7.9332471375	7.942701175	7.9898328	7.559700775	8.01971935	8.45860075	7.3389946375	8.24129485	7.7602881625	8.3306406	7.99692	7.7306643375	7.8330892	8.1606703375	8.05645615	7.5802832125	8.0679314375	7.911818325	7.930450075	7.745567075
ABCC4	5.806380675	5.627709575	5.7854187125	5.530276775	5.9875988	5.8129117375	5.758918575	5.9287387875	5.8968747875	5.8450616875	6.666206975	6.08517231875	5.890946475	6.019889125	5.8604225625	5.9013762	5.783341575	5.9915278375	5.906896525	6.04971363125	6.001358025	5.54593465	6.12306915	6.3024297625	5.8556216	5.632353275	5.7981791125	5.855121275	5.7950269875	5.912031525	5.798898575	5.74806645	5.632353275	5.8641906	5.656851525	5.7230935875	5.5766268875	5.6412339625	5.6119174375	5.838223175	5.9427450625	5.88403675	5.786641275	5.683422625	5.8016142125	5.6994089625	5.7803918375	5.9254396	5.7677974
ABCC5	8.3842745	8.0147540125	7.995637925	7.8834293375	8.2799579625	8.000934575	8.1931550125	8.169030375	7.9033775	7.9311227	7.635424475	8.3938774875	7.99692	7.88905145	8.1406263375	8.1642483875	7.646924575	8.205785675	7.8075188875	7.80131615	8.2164018875	7.9028870625	8.202558475	8.3739125625	8.2361555375	8.0229447375	8.02688855	8.143837075	8.5778657125	7.822543	7.9874425125	7.5616867875	8.058335225	7.7939103125	8.0971400125	7.56692105	8.0679314375	8.435670325	8.0982966875	8.1921989375	8.2612274875	8.3128475	8.0314016375	8.1106985125	8.189662425	8.0606273125	8.0907231	7.996344025	8.063458925
ABCC8	6.073283675	6.2412254	6.0875331125	6.0428553	5.98448645	6.011863125	6.261744725	6.231884375	6.16786015	5.9993822375	5.9650691	6.015306725	6.0833934875	6.0394169125	6.1505736375	5.9655326	6.1648856	6.115999025	5.9905271125	6.1014856125	6.156421775	5.966730625	6.0148083625	6.1695114125	6.247474975	6.0444059875	6.11268125625	6.04412515	6.0502869875	6.212554775	6.1690231875	6.0963580125	6.331281275	6.11698765	5.977459475	6.0572841375	6.05251165	6.1309883	6.2550023	6.2283601875	6.094161675	6.207460925	5.97483735	6.0143562875	5.9794195	6.1526843125	5.958377325	6.1162688375	6.255253
ABCC9	5.28695005	5.338421075	5.2483832625	5.4123954	5.3243650125	5.3281231	5.335416375	5.2009813625	5.287262825	5.200678	5.2548071625	5.280213975	5.3044523	5.3438678125	5.3799697875	5.400658625	5.297798725	5.2965911125	5.1669677875	5.3146126375	5.287749675	5.3003746875	5.320619075	5.3108099	5.2594377625	5.30857235	5.2851575	5.2322817375	5.3013535	5.372775225	5.307753975	5.305112725	5.28680583125	5.26380385	5.336034825	5.297798725	5.2748488125	5.264400675	5.2792962375	5.25970925	5.2972030375	5.2805282	5.2941480875	5.306835625	5.2950130625	5.251184	5.2892872125	5.3071466125	5.2724202
ABCD1	7.0606856125	8.1364557625	7.1672738125	7.27708915	6.8579557	7.3968123	7.0811131	7.393707675	6.9611585875	7.2033303625	6.9683887125	7.3981787375	7.3405932875	7.1935898	6.952277825	7.127378825	7.4598477125	7.7720613	7.0583083125	7.502562125	7.32759465	7.03731565	7.109748225	7.0944297375	7.063136275	7.2045050625	7.0294078	6.990677225	7.5472071625	7.455744	7.234224925	7.5421563875	7.6135190875	7.28582395	7.363196475	7.5013070125	7.0880376625	7.24443095	7.5607007625	7.6402064	7.1049188875	7.1575720625	7.1935898	7.212854425	7.100558375	7.2673983375	6.9674893125	7.2865271125	7.2843752625
ABCD2	4.7835746625	4.9240459	4.736833875	4.9971392375	4.84516560625	4.8619437875	4.87427515	4.839080475	4.88527375	4.8578411875	4.89879985	4.8021395	4.8367324375	4.838466625	4.782136375	4.877850525	4.8505871	4.88352105	4.8004370875	4.86613815	4.8373365625	4.825720525	4.8571469125	4.854786975	4.8602847	4.7740416	4.8625375375	4.7731635	4.9219172625	4.8800033125	4.8938533375	4.9592085	4.82667423125	4.82318215	4.9055636375	4.8021395	4.8263657375	4.8881585	4.8137476875	4.8499808125	5.00712265	4.7235999	4.8625375375	4.84801575	4.89879985	4.7814144	4.8499808125	4.8578411875	4.9075179125
ABCD3	7.7970941625	7.749234625	8.3620947	8.1526093875	8.552037075	7.6459628	7.6440573875	7.54857275	8.3571383875	8.4341874875	8.1395205	7.9112447625	7.0893677875	8.2667602375	8.3109698125	8.1346217875	6.921413375	7.86004945	8.32299575	8.0612387375	7.8827578375	8.28984425	7.8166068125	8.2806717625	7.78011345	7.7766456625	8.3577876875	7.8778491125	7.3869032	7.667319725	7.6402064	7.6683237	7.2923095625	7.1428155375	7.479736675	7.3454887125	7.765395625	7.3856020625	7.51481865	6.8520346625	7.756025875	9.0229739125	8.000934575	7.960607	7.78675875	7.28582395	7.7434771625	7.741303475	7.6815430625
ABCD4	7.309356975	7.07472165	6.9853094375	7.1038110875	7.07472165	7.046879975	7.1412968625	7.2797202875	6.9254951375	7.2886520625	6.911036875	6.997812675	6.975565125	7.0529682	7.0743744375	7.2297222625	7.121738125	6.8963119	7.054570975	7.0362327	6.9849496	6.871619275	7.173535175	6.946728675	7.140893875	7.1452113	7.1373502	7.0606856125	7.12314715	7.1482071125	6.9783280625	6.8277667625	7.0137333	7.0724420125	7.0080297375	6.929270375	7.2923095625	6.9762432875	7.0107859	7.100939825	7.10348805	7.0743744375	7.1257550125	7.2470463125	7.071153	7.109748225	7.022598	7.3225277375	7.1224483625
ABCE1	6.5504773625	7.0340140125	7.04986475	7.15191665	7.86004945	6.9379519625	6.6096715625	6.9491099	7.273271925	6.8849900875	7.3768605875	6.851302675	6.8973847	7.507624575	7.1935898	6.97337980625	6.6922003	6.7153132875	7.48201625	7.18289085	6.92479095	7.0865244625	6.91841575	7.11758125	6.8833813125	6.65013235	7.01445855	6.946728675	6.631398325	6.8790276625	6.5714845375	6.74022305	6.6333272875	6.7044711125	6.7721807	6.6529447	7.310215825	6.7917173	6.7917173	6.613794025	7.4191810625	7.33651175	6.945339525	6.7705830375	7.2037573125	6.62603875	7.3450921375	6.8557339625	7.140893875
ABCF1	8.845799925	8.8645525875	8.4618312375	8.8763114625	8.295113475	8.59897415	8.8660269125	8.7205794	8.5102929125	8.5048855	8.610236525	8.4244226625	8.600527075	8.659228375	8.539319625	8.5378476375	8.304940075	8.8618515125	8.45696545	8.21381495	8.5544862375	8.67397375	8.4304448625	8.32922375	8.62499315	8.34578105	8.4654742125	8.384942475	8.6218269375	8.415191525	8.6614389125	8.689593275	8.3719056	8.7944291125	8.5410878375	9.0100273125	8.2498839375	8.5474333125	8.493503725	8.7140645625	8.3590342625	8.585600225	8.56279385	8.5056365625	8.466073675	8.484607325	8.5143211125	8.607956125	8.568346075
ABCF2	6.7582947125	6.8926527375	6.93617895	6.9513131375	6.6560549125	6.949823975	6.905390525	6.920794525	6.748574775	6.722157125	6.7082350375	6.8059926625	6.8295733625	6.9304060125	6.8554426875	6.8645503875	6.856352975	6.8685220875	6.911036875	6.8712675	6.8706633	7.0280262875	6.7801240125	6.7844123125	6.8963119	6.97214215	6.857630125	6.9082157125	6.8813701	6.856352975	6.871956475	6.8469772375	6.9938843875	6.899628575	6.950914425	6.9085563125	6.9443212375	7.04918975	6.8635631875	6.82223195	6.717814425	6.907116775	6.6646732	6.935812625	6.8960211	6.9204981	6.83561005	6.9494849625	6.8449751125
ABCF3	7.5795304375	7.4779146375	7.3852239375	7.642699675	7.42524335	7.7676250125	7.582100275	7.6238124875	7.6271704625	7.27045535	7.1201976375	7.7044138875	7.5829449	7.53761765	7.544048225	7.688464175	7.591301175	7.66353475	7.6072287	7.5811333125	7.6013433	7.5008589875	7.5458308625	7.4358483375	7.48884955	7.570738075	7.35321525	7.518028375	7.5673659875	7.55598245	7.5095025625	7.584735825	7.8248042875	7.4955607	7.9799804	7.5372054125	7.5490002875	7.769282275	7.7397360125	7.6271704625	7.3623368125	7.327187025	7.624684	7.503988575	7.51989845	7.422077775	7.4602877875	7.53492855	7.651374125
ABCG1	5.498532625	5.3666542125	5.3859843625	5.408139525	5.3256223	5.5834097125	5.4054258125	5.3542348375	5.4244802375	5.3942988875	5.3175994125	5.30825705	5.4403133875	5.33812445	5.3558900125	5.5047747	5.5135372625	5.4244802375	5.4378561625	5.30825705	5.33356485	5.3325736375	5.150016575	5.3754756875	5.590742125	5.2805282	5.742138825	5.5462199625	5.5630912	5.4936051625	5.65077765	5.4712451375	5.28680583125	5.503635	5.3714209375	5.436789025	5.3378446125	5.3398168625	5.377948525	5.6014938625	5.4178582625	5.290863725	5.327208625	5.41986345	5.36238725	5.4629975125	5.7508865875	5.5187803125	5.7138069875
ABCG2	5.86442075	5.70907679375	5.9864109875	5.8186996375	5.73516315	5.909161775	5.813171425	5.6200034875	5.5975741	5.6966987125	5.834938325	5.98089455	5.6728812875	5.5614162	5.6618633875	5.9638553	5.66387585	5.6474452375	5.6929633375	5.8253452375	5.7235925875	5.826032725	5.622479025	5.64960645	5.673359575	5.623950475	5.8424529375	5.7714246125	5.8670028	5.7027272125	5.714016375	5.7754935125	5.65077765	5.495601875	5.51468295	5.6432239125	5.6980151125	5.6623666625	5.5107426125	5.791083225	5.7940496625	5.7662041875	5.5823271125	5.6687402875	5.864970775	5.70622868125	5.96933960625	5.6112886	5.4222891625
ABCG4	5.972195175	6.1216195375	6.364470025	6.3249627125	6.2021463875	5.9899112875	6.23503985	6.2910693375	6.4074665625	6.110741825	6.1727693375	6.261744725	6.2362438125	6.2674418375	6.2422621875	6.0487451125	6.5880760875	6.2894144	6.0966319375	6.3305159375	6.3561512	6.0862621125	6.2601175375	6.115085675	6.2330399	6.4962363375	6.0961104125	6.2007478125	6.1152819125	6.3162803625	6.279315525	6.426504525	6.296713075	6.2810211375	6.1595513375	6.32093835	6.2298732	6.3572685625	6.2222936	6.43318405	6.10956025	6.3840829375	6.2721054125	6.1505736375	6.0515610625	6.443248525	6.4497816125	6.2679112125	6.149787375
ABCG5	5.5513875125	5.4900857	5.2280146625	5.6120579125	5.429745525	5.4568855875	5.57557085	5.3556211	5.491788575	5.5554084	5.3287537125	5.5320279125	5.4433411875	5.6139538375	5.40461505	5.376762275	5.477429275	5.39737625	5.2440668875	5.3794688875	5.31522455	5.318469375	5.337411225	5.5818377	5.3639835625	5.453057975	5.4792103125	5.3888138	5.402821125	5.4878587875	5.476037675	5.5387072625	5.49093025	5.4543828	5.372775225	5.3287537125	5.54396685625	5.455243875	5.2343163875	5.4666414375	5.5367887625	5.4400171	5.3689610375	5.4378561625	5.3466446375	5.5138432375	5.529200875	5.35384905	5.4898119875
ABHD10	7.5472071625	7.424826175	7.9278691125	7.9738268625	7.947282025	7.7301701125	7.4630137	8.047280825	8.1106985125	8.0077410875	7.8902165125	7.972145	7.7471662375	7.7906672375	8.0087982375	7.8589174125	7.7991954625	7.9727116125	8.12627315	7.935605525	7.9123360625	8.0134723375	7.8241761875	8.0338755625	7.641218575	8.1274965	7.8428952875	7.9143393625	8.0571152125	7.7965604875	7.7697531125	7.73319465	7.689506075	7.7622678	7.7787336875	7.7731226	8.1312175375	7.7539014375	7.857129575	7.4634807625	8.2464218625	8.1106985125	8.1444936875	7.827640875	7.978277925	7.7981274125	8.2822858375	8.1636823625	8.1921989375
ABHD11	7.9804959625	8.2457402	7.93688365	7.899974675	7.807967875	8.0279569125	8.1340677125	8.047896625	7.762783	7.7781772875	7.966695575	7.9332471375	7.9920131875	8.0672303125	7.8605674375	7.649319925	8.0571152125	7.821484625	8.0087982375	7.3945439	7.7130130125	7.966695575	8.07019595	7.7906672375	8.06897935	8.05645615	7.683136175	7.910153025	8.38064745	7.6534554625	7.7296567125	7.716665325	8.00559265	7.96868605	7.7847812875	7.88905145	7.8956694	8.0679314375	7.8610621375	8.0141012	7.8072748375	8.1882896625	8.1990775625	7.766111375	7.8248042875	7.8924691	7.5829449	8.109443025	7.935605525
ABHD17A	9.8717532125	10.05976335	9.268684525	9.4611678125	7.7496335	10.1723392375	9.776183475	9.9668726375	9.3758191375	9.817506	8.922608875	9.3336177375	10.4077980375	9.580179375	9.3907229	9.8235903	9.956098225	10.3409600875	9.0682580625	9.157673825	10.26072385	9.5504543875	9.8485427125	9.609829625	9.8330498375	9.691923725	9.5648622625	9.6948419375	10.1160819375	10.1182055625	10.2338691375	10.1118678125	10.542241625	10.377758525	10.1878863375	10.13705485	9.708382375	10.047035925	10.2455821375	10.3692058375	9.6793732875	8.53102005	9.2053633375	10.2338691375	9.7740965875	9.8447479875	9.3683173375	9.658677025	9.742004725
ABHD17B	7.0756962875	7.3839179	7.28264595	7.32373805	7.1205676	7.3681903125	7.1507733	7.2460342375	7.3483446125	6.921413375	7.1723948875	7.49780273125	7.0537221375	7.440173625	6.838305025	7.3061905	6.8790276625	6.8429085625	7.339752075	7.1920955375	7.294343225	7.46782555	7.34984998125	7.4561642	7.4962635375	7.4544315375	7.6096998375	7.529452275	7.424826175	7.5299846875	7.4314517125	7.24030795	7.3442720125	7.1093633625	7.3619318625	7.500426675	7.2865271125	7.34226965	7.37431335	7.287434225	7.2662345	7.211560425	7.2485727125	7.1708410875	7.38855645	7.3503834375	7.31256885	7.34349265	7.36157245
ABHD2	7.7027892	7.70254915	7.77259015	7.7766456625	7.51269035	7.7206741875	7.7736105625	7.4630137	7.53492855	7.756025875	7.522290775	7.9149373625	7.641218575	7.7976660875	7.7954197625	7.437985125	7.5945343	7.8269943375	7.635900225	7.387734775	7.501677925	7.4843378375	7.7270812	7.59758575	7.6663605125	7.6149495125	7.855370975	7.5332139375	7.6464538875	7.5752125125	7.631057275	7.4788480625	7.635900225	7.2489498375	7.8594886875	7.781643275	7.36975365	7.3150264	7.4876867	7.4947311	7.348749275	7.6534554625	7.5588233375	7.670993025	7.4212606125	7.4857590625	7.4067196125	7.59758575	7.584735825
ABHD3	9.7959785625	9.3462188625	9.5619053125	9.2976211375	9.77215205	9.51265685	9.5330774	9.6518221375	9.6455857625	9.484319325	9.458264525	9.4557779125	9.3670580625	9.418538325	9.424248875	9.7181255	9.3436707375	9.2718444875	9.4023494125	9.6192589125	9.8865029	9.6409410625	9.5758547125	9.8100333875	9.68105465	9.7120835875	9.5771799875	9.617720625	9.4611678125	9.6469636875	9.6696602	9.6613687625	9.336216275	9.442984225	9.2707236875	9.2500152875	9.5989679375	9.6661296375	9.4763974625	9.5152208875	9.7181255	9.703579925	9.5758547125	8.9731010875	9.8425275	9.6743672625	9.59430845	9.3941516375	9.6711933625
ABHD4	8.6544247	8.5136103125	8.42413261875	8.5792679375	8.3938774875	8.304940075	8.428040075	8.8288397125	8.32299575	8.4868607375	8.314219975	8.6695758875	8.45984355	8.2527537	8.2806717625	8.35985605	8.269830175	8.436408775	8.0846870125	8.5355522375	8.5006329375	8.341593275	8.7010221	8.2612274875	8.4027782	8.4107702625	8.2787472375	8.3208799875	8.4772514875	8.5165314625	8.51804245	8.5927907375	8.382278925	8.600527075	8.4772514875	8.5204236875	8.3430360125	8.62337935	8.4639436	8.6178754	8.041275475	8.539319625	8.32167755	8.4674959	8.4027782	8.6994390375	8.257197825	8.2806717625	8.3791279875
ABHD5	6.77593085	6.8846768	7.2161250625	7.3233418	6.6361249625	6.683978075	6.4461431875	6.27285815	6.72489415	6.8031094	6.6696384875	7.0137333	6.2593126625	6.8033886625	6.8241395875	6.6336387125	6.327862875	6.5268294375	6.96084285	6.773839225	6.5687648375	6.5458637625	6.5721933375	6.8855754	6.7246099375	6.6421640875	6.7709490125	6.585726275	6.09467255	6.258359275	6.611061675	6.4305789125	6.6343308	6.143960925	6.3887759125	6.2064956625	6.7113126125	6.413916575	6.4308721	6.47271525	6.5231490375	7.066084625	6.7725681875	6.4167283125	6.7592448625	6.2696343625	6.5007478125	6.5635839125	6.70032855
ABHD6	5.9096256875	6.010627925	6.0788938875	6.0828901125	5.886238225	5.898808375	6.0043982625	5.8641906	6.0642555	6.01965235	6.1924295125	6.05355325	6.0391833375	6.0411755375	5.928491275	6.14006515	6.046989575	6.0698878625	6.3672365625	5.96094175	6.0259545	6.2021463875	6.0648074625	6.0350033	6.1260147125	5.8270066	6.131699425	6.0562674875	5.9633884	6.03296505	6.0513190375	6.107546825	6.0096641	6.1732836375	6.0041264125	5.9719697375	6.027486475	5.88177645	6.2359832	6.021440475	6.0052861375	5.9066785375	6.09250715	6.0790689375	6.063563975	6.0862621125	5.947580825	6.1357415	6.0625198375
ABHD8	6.4510774375	6.5351204	6.32803539375	5.9729583875	5.967970075	6.22416175	6.53346	6.434213375	6.231073875	6.1375233	6.2803691	6.2957586375	6.7612116125	6.2547776125	6.2867519375	6.3448619875	6.494457675	6.565873075	6.3416647375	6.4303099625	6.484581675	6.43209315	6.46344845	6.2376321625	6.3950893875	6.46689095	6.4360468125	6.332400725	6.8173205	6.793593375	6.4982995875	6.693164925	6.5455969875	6.6382274625	6.6687248	6.5837914375	6.36217685	6.63689505	6.614925975	6.65143645	6.46689095	6.305582725	6.3414414125	6.6294558625	6.207460925	6.66152415	6.5386180375	6.4745968625	6.42493365
ABI1	9.10774325	8.91060905	9.3091840625	9.175111	9.5138759	9.013073775	9.053072125	9.1503316875	9.4837121125	9.095136	9.2333691375	9.2399952	8.745408875	9.26489105	9.2707236875	9.18885455	8.57451305	8.8635701625	9.1898787625	9.36969965	9.35967255	9.157673825	9.2834411125	9.4116836125	9.08120795	9.0713700875	9.1988736	9.1705312875	8.9785148625	9.133856525	8.9721370125	9.0692801875	9.032819075	8.787510675	8.856407225	8.3128475	9.23452565	8.9162685375	8.946362825	8.7882660625	9.1142321125	9.3941516375	9.2074646375	8.8791585125	9.2539419125	8.8149429625	9.12452835	8.866883825	9.003415475
ABI2	7.0219248625	7.0304004125	6.899336175	7.1083177	7.071153	6.9258957	7.0950612125	6.966704025	7.0204455875	6.9900148625	6.9946069125	7.1310546625	6.9046497125	6.97380755	6.922849075	6.8638630375	6.8186184	6.9797075	6.8453629125	7.070358625	6.9946069125	6.8796838125	6.958869825	6.951614675	6.8765063375	6.9816505625	6.8487527625	7.0297256375	6.8706633	6.8675136125	6.980357775	6.9563403875	7.036907625	6.8919495375	6.8929955125	6.8537190625	6.9201516125	7.07767685	7.0175869	6.9611585875	6.8635631875	6.9810464125	6.8979904375	7.0380979625	7.0240548	6.932656925	6.926245925	6.8871620625	6.9436577875
ABI3BP	4.9889657125	5.2215003	5.2290725375	5.13445124375	5.0772219125	5.1173255375	5.0097687	5.0621846	5.04799980625	5.137641125	5.290863725	5.07156474375	5.1150134375	5.0509252	5.1330504125	5.0019958	5.1326546125	5.1580259625	5.1269302375	5.085723525	5.10867075	4.9584055	5.0182651125	4.9801341375	5.0909538	5.0613076	4.9418756	5.150547325	5.1690198875	5.071401475	5.1047081	5.1448082625	4.9437426	5.000298575	5.1168938625	5.1686743125	5.1383229375	5.17398775	5.1047081	5.221163175	5.2009813625	5.074754625	5.1285386	5.205651025	5.1128459	5.1292596875	5.1106008625	4.977841975	5.0729715625
ABL1	7.1065079625	7.096454875	6.9364583125	7.1594626125	6.686022625	7.064162675	7.10685085	6.993169175	6.9211104375	7.179494725	6.891613625	7.025562475	7.362791275	7.1290289875	7.3057894375	7.2834514875	7.262943375	7.3483446125	6.9963987625	7.0739792125	7.140279875	7.1358947875	7.10901685	7.227762025	7.12129585	7.0193407125	6.9640850625	7.0090016375	7.0918868	6.9336776625	6.8860636875	7.3081256125	7.2414898375	7.343881975	7.1575720625	7.27365965	7.20699085	6.856352975	7.170013125	7.0211188625	6.8239668	6.8736290125	6.749214625	7.1731464125	6.792045875	7.0941218875	7.1093633625	7.1249850625	7.13260525
ABL2	5.522615075	5.64845985	5.7759773125	5.6651214375	5.45412655	5.7142568375	5.420443425	5.71842904375	5.50870285	5.4926069125	5.497212725	5.4810319875	5.5723308375	5.505527425	5.5182248625	5.6618633875	5.5669221625	5.7499537875	5.6404973625	5.58975675	5.6694498375	5.5378984625	5.7986740125	5.3794688875	5.6141918875	5.707258	5.64002165	5.58502135	5.5359759375	5.7228339125	5.6984607	5.7699603875	5.7228339125	5.60539625	5.6603153	5.7084823	5.556438625	5.6807573375	5.9902984875	5.7547320125	5.5693799125	5.88810049375	5.4952724	5.8761217375	5.6298705625	5.7138069875	5.8587003375	5.7825877	5.5063301
ABLIM1	6.3660061125	6.4583549125	6.4378626375	6.412814225	6.5405273625	6.85872455	6.3827750375	6.5741072	6.46254335	6.3934278125	6.6440859125	6.607035625	6.4711386	6.301142025	6.5917445625	6.659977275	6.5945846625	6.5188707875	6.6876590375	6.71796025	6.6199731	6.436564525	6.5562962625	6.5442260625	6.407138575	6.4891489625	6.3760386125	6.4666256625	6.6677463875	6.4778310625	6.4046487625	6.5586522	6.4133498	6.7762119125	6.575886275	6.555980325	6.614925975	6.5237188375	6.5663999875	6.5493536375	6.4542088125	6.5681868	6.6696384875	6.6049140875	6.6699026875	6.267658825	6.5165517375	6.504810975	6.3542023375
ABLIM3	6.0021513375	5.878536425	5.9194900125	5.798898575	5.973195225	6.64094845	5.6567206	6.076043525	5.926432125	5.7435901	6.1190962125	5.732811275	5.98519895	5.9687422375	5.7263068375	6.01660975	5.968244225	6.1790020125	6.1924295125	6.199284375	5.8949281125	5.7774652625	5.9383466875	5.984962075	5.6326543625	6.0821831625	5.8356901875	5.902303125	5.9803795375	5.9886669	5.855384325	6.07226115	5.5143853375	6.2079560375	5.7370601375	5.9991975375	6.1520179625	5.838223175	5.6402614375	5.9380617625	5.7061033375	5.905734375	6.12052325	5.8895551125	5.93140755	5.8983831	5.9737015875	6.0505251875	5.72886535625
ABO	5.895633375	6.0505251875	5.7104116625	5.8023226875	6.85872455	5.9702157	5.9402741125	6.91041355	6.8869073625	5.8310765625	5.8808631625	5.839811525	6.8777509875	5.9438563125	6.3321469875	5.9871622125	6.16611415	6.8671368375	5.605850775	6.4475271125	6.8579557	5.9189940625	6.1552427875	6.1235919	6.0371047875	6.187067675	5.92139491875	5.966730625	6.111035275	6.8771046	6.7650967	6.6664543625	7.07313765	6.086568125	6.414432275	6.221049275	5.838223175	6.3263837375	6.1908116625	6.23680785	5.756705375	6.8149776375	5.558772725	5.7711695	5.7743770625	6.7037474	5.75770725	5.6994089625	5.760354
ABR	7.7424796	7.8879469625	7.5384812375	7.54857275	7.3917864875	7.6759864125	7.5458308625	7.5564817375	7.53628385	7.422503025	7.3057894375	7.518028375	8.118730225	7.65768755	7.5340547125	7.4256497	7.9136237125	7.743920275	7.368543375	7.669935275	7.8391194375	7.6677966375	7.5760341625	7.5117164625	7.362791275	7.4669864375	7.6048252625	7.5421563875	7.518028375	7.722809775	7.823543825	8.1726537375	7.9061301875	7.6959704	8.0907231	7.479736675	7.365806675	7.6677966375	7.7862653625	8.0072101125	7.2183946625	7.1992515	7.1764608875	7.3661948625	7.364036025	7.6528704625	7.2373324	7.2022542	7.5252741375
ABT1	7.924503925	7.81764315	7.8319515	7.977128175	7.4383651125	8.0612387375	7.7720613	8.147383425	8.0183992625	7.825319725	7.9496924	8.0483254875	7.93625005	7.851242425	7.9288574875	7.90051245	8.1049387125	8.1162868875	7.929370925	8.0031857	7.9238594	8.1205620875	8.0672303125	7.930450075	7.995637925	8.0194471625	8.0274229	8.05890365	8.2131562125	7.798710575	7.98951115	7.950145025	7.92000265	8.2196812	7.97498065	7.9033775	7.769282275	8.1184243875	7.9519878125	7.985201225	7.9560931875	8.0134723375	8.17087855	7.9278691125	7.972145	7.9621290375	7.8763445	8.02688855	8.040344175
ABTB2	6.67353595	6.6031691125	6.506357875	6.7844123125	6.5274113875	6.5999906	6.5973166375	6.8537190625	6.4964918625	6.3929265375	6.34713805	6.5045372875	6.84155285	6.3534367125	6.4141715875	6.494710325	6.7103239875	6.666858825	6.451865675	6.4472488375	6.554086975	6.5515212125	6.5771380875	6.5240280375	6.5663999875	6.5422207	6.422097	6.5464591875	6.4662903375	6.6140812875	6.5939982	6.555472525	6.80891005	6.6820525875	6.4026731	6.6728498	6.5324286125	6.573041525	6.599150325	6.524272725	6.4671397375	6.6469889875	6.5532394375	6.564397725	6.596732775	6.58175055	6.5586522	6.706458025	6.4276873625
AC003989.4	6.0831166625	6.0057707875	6.0191047875	6.0918015125	6.1683520875	5.9650691	6.08121365	5.9597071875	6.048540375	6.0885142125	6.188606725	6.2934650375	6.076489	5.7937960375	5.940997775	6.1362518875	6.1938378375	6.042125225	6.1730013375	5.9470580375	5.9131573125	5.9373290125	6.089782675	5.790423625	6.0337883	5.895633375	6.00921485	6.0062469375	6.1520179625	6.0801839375	5.9950812875	6.1040303375	6.1030611	5.92384695	6.1622815	6.18598571875	5.9636148	6.061558	5.9886669	5.91826525	5.921269025	5.9920176625	6.46254335	6.1200373375	6.0978313	6.115085675	5.975274625	6.2305502375	6.337561225
AC004692.5	7.928327825	8.0558330875	8.137078875	8.2337803875	8.4611759125	8.0976201	7.9799804	8.1025667875	8.3627880375	7.821982325	8.4049249375	8.4204557625	7.9176409875	8.2229419625	7.9322837625	8.2337803875	7.7280301	7.6436369375	8.0189773	8.137078875	7.8435049	8.0229447375	8.1144457625	8.1364557625	7.8659395375	8.074278825	8.0229447375	8.2298397875	8.1764146875	7.9754772125	7.7781772875	8.0450260875	8.1081010625	8.1106985125	7.544887875	8.0216932375	7.8956694	8.03557695	8.0507383375	7.7596467375	8.187677825	8.624188925	7.9011602	7.9432567875	8.2471318125	8.1106985125	8.48980505	7.9327237375	8.2293034875
AC004941.5	5.9473085	6.08890044375	6.0572841375	5.978753275	5.9794195	6.0555170375	5.89048435	5.961168775	6.06619295	6.035671175	6.09956910625	6.1118601625	6.0310169375	6.1762843	6.15792745	5.960460775	5.948559825	6.3729168875	6.2910693375	6.158612125	6.070905975	5.9169290875	6.26413765	6.199762775	5.952794475	5.9243107125	5.986541025	5.8587003375	5.7956038875	6.063793675	5.9780018125	5.9071489375	6.1385990375	6.102785375	5.9619399625	5.882322425	5.9866710625	5.848791025	5.806380675	6.0416946	5.9636148	5.8149111625	6.0131119	5.902303125	5.9948016	5.8267465875	5.9402741125	6.1590783125	6.0041264125
AC005838.2	5.6373204875	5.89122845	5.8331469625	5.782029725	5.8265225375	5.693434325	5.7741118125	5.471875325	5.5965708625	5.97442685	5.914856925	5.777970675	5.679976725	5.9940311125	5.5330315125	5.799865575	5.620300275	5.5294371125	5.414096025	5.668449075	5.531254975	5.771663925	5.6182506625	5.7187729375	5.4881554875	5.75623885	5.48384545	5.6044520375	5.4962058625	5.678690775	5.77481435	5.753472875	5.768507975	5.751667775	5.51156915	5.4508679875	5.753992975	5.59225825	5.7784926625	5.503635	5.3617201875	5.6195408	5.3570732625	5.69871325	5.599010725	5.58844225	5.6486462875	5.5037972	5.6158428
AC007292.3	6.2651403	6.440867625	6.3219180375	6.3398789	6.2998430125	6.2043975625	6.2514710625	6.3105577625	6.248016875	6.186346825	6.3542023375	6.150059025	6.3406532625	6.35828165	6.1302731	6.26925615625	6.1987679625	6.4854578375	6.3667499125	6.4208000625	6.2279519875	6.32093835	6.171810925	6.13653075	6.1213077875	6.0905462375	6.15818445	6.231333775	6.3172691	6.34278885	6.2590072625	6.391864225	6.050078	6.3390914875	6.109301425	6.2718376875	6.1559346125	6.2988499	6.4789278875	6.1790020125	6.21480155	6.3994496125	6.306844675	6.2651403	6.1964425125	6.389274175	6.2603601375	6.1908116625	6.437560575
AC007389.3	8.409380025	8.546052975	7.98406985	8.109443025	8.16244765	7.955043625	8.1388253625	8.2787472375	8.0659635625	7.9143393625	7.9874425125	8.094907075	8.098880675	8.09269185625	7.6600648625	7.7311527125	8.1144457625	7.7507275625	7.9567065	8.1486331625	8.0571152125	7.9112447625	7.781643275	7.6287690375	7.651374125	8.0719607375	7.5462668	8.015896075	8.3917632	8.2164018875	8.4592407875	8.1307072	8.0552485625	8.0679314375	8.12884405	8.074278825	7.962686175	8.3613793	8.263961775	8.1998021875	8.0538887	8.3348512	8.179092175	8.0782003125	8.0672303125	8.1087669	8.07888735	8.0761962375	8.1903068625
AC012065.7	6.357733825	6.294207225	6.1625284375	6.1419863	6.1274981875	6.0186288	6.05251165	6.0992337	6.1987679625	5.8582383125	6.104531675	6.11677745	6.063793675	5.8509736875	6.2012411875	6.1390336625	6.0515610625	6.228589925	6.0285433375	6.24826255	6.1346443375	6.0720218375	6.0008486	5.9309195	6.2048674375	6.0590354	5.9229446375	6.1931698	6.085310975	5.975737425	5.96314885	6.0982945125	6.2012411875	6.1213077875	6.1334620875	6.0098655125	6.1006973	6.1630112375	6.1385990375	6.00921485	6.2412254	6.2693753375	6.3401805625	6.1832896875	6.161017125	6.1554495375	6.15792745	6.1385990375	6.07027654375
AC068039.4	6.23161355	5.8284415	6.0157967375	6.0322749375	6.2669511125	6.02529250625	6.0006164375	5.6387972875	5.7127774875	5.761299025	5.947580825	6.1723483125	5.79516934375	6.122093025	6.06316915	5.9378601375	5.82457565	5.89420425	5.9031026625	5.60550584375	5.73182385	5.66291675	5.753708875	6.0249008	5.6748777125	5.7490365375	5.379715225	5.882322425	6.008373575	5.91990044375	5.8604225625	6.0366742875	5.7899253875	5.8763428875	5.8662621	5.7050041375	5.781511925	5.818987	5.8433785375	5.7908522125	5.893745775	6.181968925	5.8099836	5.775760325	5.8951630375	5.8238104125	5.65077765	5.8721027	5.886238225
AC074212.6	6.6649957875	6.4456698875	6.72767825	6.5527039	6.7131060875	6.59148455	6.5863748375	6.7134042125	6.6099505375	6.3747573	6.5935144875	6.4294092	6.7690446625	6.5562962625	6.609033925	6.80645365	7.0728346875	6.6928961625	6.61634465	6.794221175	6.5400015125	6.4854578375	6.6388026125	6.8025159375	6.67476435	6.6863287375	6.7082350375	6.6160611375	6.514588925	6.6541630625	7.0883625	6.6633058375	6.8919495375	6.613532225	6.7264717875	6.8645503875	6.5369430875	6.618163	6.6664543625	6.647851425	6.5303332125	6.5690910375	6.6440859125	6.675400525	6.6375764	6.804967425	6.7875298	6.4590926375	6.5663999875
AC084219.3	5.7801472	5.67699745	5.5533510625	5.6076981875	5.5421329625	5.58204745	5.6076981875	5.8174509125	5.7135699375	5.7130246125	5.7937960375	5.5590134375	5.742138825	5.7571513125	5.725076875	5.67624945	5.7091914375	5.7584661125	5.64793665	5.9626587	5.848791025	5.5678717125	5.692495225	5.617422375	5.4754197125	5.7354131125	5.645738525	5.727652125	5.79132485	5.643708675	5.778986775	5.92418726875	5.5536214625	5.864722225	5.5585257625	5.7183378625	5.78227715	5.6169188375	5.6726159	5.6821929125	5.6192602625	5.840897725	5.681528975	5.660058625	5.538042975	5.738612725	5.6293150875	5.741439675	5.65832645
ACAA1	9.386075925	8.922608875	9.01510075	8.9660814375	8.6687344375	9.0111273625	9.2380714	9.2477371125	9.0791138	9.013073775	8.90887485	8.729617475	9.3683173375	9.1493197375	8.946362825	9.4763974625	9.268684525	9.1423024	9.3138884125	9.0229739125	9.21010785	9.303396425	9.3249371125	9.27307455	9.003415475	9.3349321875	9.1868376875	9.23452565	9.23574155	9.4704602875	9.3487607125	9.5346205375	9.3709497375	9.23452565	9.2323818375	9.093243525	9.1057666	9.458264525	9.3958457625	9.2009491375	9.2952017375	8.8653334	9.1836837625	9.208720725	9.095136	9.42682565	9.1988736	9.2804815125	9.0288743375
ACAA2	7.734154025	7.6271704625	7.74500305	7.579022125	7.5336143	7.4539835125	7.81119885	7.5825018	7.7130130125	7.5833773	7.716022525	7.5898228	7.642699675	7.6974744375	7.6017685625	7.502562125	7.4876867	7.5323310625	7.92724885	7.5170851375	7.41744025	7.741303475	7.6740288375	7.6683237	7.6979663625	7.692854725	7.69841085	7.475717275	7.5730001125	7.516692125	7.5336143	7.5859136625	7.769282275	7.8307949875	7.660527875	7.5550416375	7.6563081125	7.535412675	7.6344153625	7.544048225	7.7539014375	7.5062543625	7.9061301875	7.63729555	7.6271704625	7.97498065	7.53680795	7.626629	7.712004775
ACACA	6.8320681125	6.6677463875	7.113105125	6.8953345375	6.786929575	6.740932725	6.7844123125	6.7044711125	6.793883025	6.76867235	6.82477325	6.849926225	6.73191685	6.786626825	6.8274693375	6.7453329375	6.74774525	6.786626825	6.588613825	6.6336387125	6.7016266	6.6934729375	6.83769395	6.494710325	6.766653875	6.7341508625	6.730737425	6.6997666375	6.8820375125	6.7438595125	6.7585788	6.8739107375	6.90035235	6.8349155625	6.8149776375	6.7495102875	6.6797931875	6.8771046	6.8264178625	6.724307375	6.598873475	6.932656925	6.794221175	6.7016266	7.063136275	6.7695962375	6.8583098625	6.6125888125	6.945339525
ACACB	6.084349375	6.0416946	5.961691375	6.164359375	6.1367949125	6.0872880625	6.2208050125	6.087994725	6.1520179625	5.9764944875	5.9984249375	6.0404028625	6.0985175375	6.0976043375	6.1955275875	6.0720218375	6.1713357625	6.170820125	6.0613442625	6.150848325	6.1053116625	6.043355625	6.2029048125	6.093720075	6.1522199	6.1218341875	6.1588598875	6.1512905625	6.1605566125	6.24483965	6.1123323625	6.1730013375	6.2330399	6.148771925	6.0903214875	6.0838655125	6.17924795	6.0823844625	6.17606165	6.0689323875	5.939085375	6.0968939125	6.1180409125	6.14029255	6.1407602125	6.1638254625	6.0502869875	6.15153	6.04726025
ACAD10	6.312919475	6.5053378875	6.1417286375	6.248016875	6.412814225	6.47401715	6.3022884625	6.3516676875	6.489419325	6.433470075	6.17924795	6.27340615	6.5798110125	6.3729168875	6.607035625	6.451865675	6.665284375	6.48862655	6.5649985875	6.618488125	6.3858080875	6.45336995	6.462002775	6.3561512	6.284953525	6.348784575	6.3799427375	6.2193033125	6.320705775	6.3337366625	6.3162803625	6.46701534375	6.6873291625	6.4505303875	6.5176733375	6.498730525	6.5218228375	6.2514710625	6.484581675	6.2191051125	6.1638254625	6.2558060125	6.709338675	6.50647245	6.1673717875	6.26891385	6.5176733375	6.1876562625	6.3953431875
ACAD8	6.2174466125	6.1641186	6.0193728875	6.16611415	6.1097969875	6.31081475	6.2669511125	6.36514010625	6.0961104125	5.912031525	6.276416425	6.2016744	6.2562962125	6.0315480125	6.1727693375	6.10803625	6.02108244375	6.2795961875	6.7019058	6.26670225	6.31550005	6.6366714625	6.657906225	6.66303395	6.35851575	6.529669475	6.4737616	6.35851575	6.051991	6.0855347	6.422651	6.1972705625	6.207460925	5.9110806125	6.0570704375	5.9535570375	6.474319925	6.2634333625	6.137036525	6.59523965	6.3496042	5.941725925	5.4937214125	6.5883162125	6.4294092	6.1444151125	6.730142125	6.1970076875	6.3294803
ACADL	5.1861416875	5.14264545	5.1097937375	5.2609913125	5.1226859875	5.2061750625	5.1786604875	5.127832	5.2046102875	5.21693715	5.221163175	5.137641125	5.153029675	5.1733290375	5.1153702125	5.207848875	5.1790611625	5.15266995	5.1928563375	5.252209	5.100930375	5.1386908875	5.185520725	5.1269302375	5.118417025	5.2539120375	5.1241757	5.1338445375	5.2166406375	5.148838775	5.16321145	5.2767063625	5.1722574375	5.202595225	5.1323158375	5.162109	5.2384173625	5.1386908875	5.157026925	5.1954608125	5.191557375	5.17292595	5.24373785	5.32779615	5.1798035	5.13154865	5.1811540375	5.2358785875	5.30825705
ACADM	7.051938725	6.6866627	7.4161417375	7.1946049625	7.9288574875	6.7832407375	7.0450767875	6.59493505	7.07725835	6.9013020125	7.4615933625	6.6554083875	6.7695962375	6.82223195	7.4739190625	6.8830751875	6.0430740875	6.788415325	7.1105266	7.246336175	6.912725925	7.0115902375	6.946728675	7.4161417375	7.0768965125	6.85872455	7.32759465	7.1844285625	6.605221775	6.522542875	6.2484862375	6.6588320125	6.8412337625	6.5641320125	6.77753585	6.7489476375	7.3409504875	6.7131060875	6.6820525875	6.5291105125	7.1553402375	6.921413375	7.3940842125	6.7114840625	7.1444184125	5.971183425	7.1619544625	6.81433245	7.0165276375
ACADS	6.9201516125	6.961474925	6.9022909375	7.140279875	7.1496852125	6.99122444375	7.0165276375	7.1920955375	7.3142353375	7.059392275	7.16803055	7.0683029125	7.4458217375	6.990677225	7.0799726125	7.0229915125	7.5058209625	7.227762025	7.1348007125	7.232785925	7.2373324	7.2331128	7.1362549125	6.9351119125	7.07725835	7.1553402375	6.9835784875	7.00935745	7.3319306375	7.5673659875	7.2239593375	7.3594188625	7.2890145375	7.3738722625	7.34796975	7.1568503375	6.931395425	7.3869032	7.139888725	7.0714712375	7.0807043375	7.1470884375	6.959851775	7.1041412	6.9559824375	7.126626475	7.0355032625	6.8837289125	7.3150264
ACADSB	5.0143947125	5.1058784875	5.4096532375	5.2718223	5.02372665	5.094058425	5.1911854375	5.0798977125	5.020843075	5.1383229375	5.0481892875	5.1496623375	5.0689598625	5.3338526625	5.0426720375	5.0981565125	5.0929169	5.084736175	5.0541139	5.000298575	5.1444522125	5.201620825	5.17258405	5.05696625	5.1177321875	5.0981565125	5.19606125	5.1285386	5.0710078625	5.131920225	5.0257296	5.08070069375	5.0561308625	4.9774325375	5.054529	5.0273778125	5.109389525	5.1440956375	5.0415429375	4.99108945	5.2032339	5.05696625	5.1281954875	5.1580259625	5.1559579375	5.0660737	5.1410437375	5.1583855625	5.147764625
ACADVL	10.5171365875	10.047035925	9.8544888	9.6469636875	9.10381935	10.4557789125	10.28028775	10.042799175	9.817506	9.8754505625	9.5083073375	9.5504543875	10.4170390375	9.722820375	10.2293563	10.01798025	10.0008512375	10.3248622875	9.728160375	9.5819794875	9.9108477375	9.974609325	10.0266438375	10.0575740375	10.2023976875	9.9371897625	10.066477125	9.64853815	9.9724177375	9.8776288625	10.14171015	9.986164375	10.311252375	10.26072385	10.3355420875	10.16137585	9.7872631875	9.91864295	10.13454955	10.3355420875	10.0382124	9.4636273625	9.3225683125	9.8776288625	9.706880675	10.0266438375	9.59735665	9.7978747625	9.8967485
ACAN	7.5344648375	7.330902375	7.2861922	7.36836684375	7.4656941375	7.2977331	7.518028375	7.5721711375	7.30289015	7.24337975	7.3540381	7.4166292375	7.4876867	7.32373805	7.4615933625	7.471196425	7.4910414375	7.3847730375	7.22534735	7.44436845	7.3734692875	7.2898546	7.5394475	7.2797202875	7.3284641125	7.4490335125	7.36975365	7.3681903125	7.5194545375	7.4084365625	7.4594423125	7.422077775	7.5941687625	7.3670241125	7.492404025	7.3981787375	7.5240856875	7.4971397375	7.497575825	7.51618345	7.208041225	7.59758575	7.5682143625	7.4937940375	7.3852239375	7.527660675	7.387734775	7.38120215	7.55598245
ACAP1	6.8736290125	7.0971299	7.053386975	6.7819921625	6.3626607	6.8846768	6.850971625	6.9279088125	6.7335160625	6.9174319	6.598567975	6.8898549875	7.450848425	6.861397875	7.0125998375	6.8429085625	7.273271925	7.529053525	7.1083177	6.865252025	6.9762432875	6.8830751875	7.0414770875	6.6969520125	6.99884955	6.9846462125	6.7332028	6.793883025	6.876175325	7.1157043625	7.2907147	7.0529682	7.1168263875	7.42388605	7.1907581125	7.324679925	6.685490125	6.8973847	7.01864975	7.1482071125	7.0236989875	6.3901205875	6.8593556875	7.0262140125	7.033674425	6.7850458	6.8689175	6.9396082875	6.8973847
ACAP2	7.611776775	7.4962635375	7.6862181375	7.5240856875	7.7954197625	7.5528021875	7.3824368375	7.542628975	7.641218575	7.5639816375	7.5227387375	7.6048252625	7.3339591625	7.69841085	7.70657745	7.5799160375	7.4161417375	7.516692125	7.3545041125	7.4647505875	7.6585867125	7.5620763625	7.4937940375	7.5949409125	7.4691848875	7.300691225	7.40978135	7.5194545375	7.206561475	7.5466708875	7.4477528375	7.3921769625	7.4383651125	7.29651385	7.3917864875	7.0314300375	7.3828294625	7.242664475	7.4415631	7.3296769125	7.1205676	7.7522006375	7.34796975	7.4458217375	7.4570430875	7.4437113875	7.5190635	7.3242520875	7.4228900625
ACAT1	8.0301579875	8.0117461875	8.0971400125	8.17777225	8.5927907375	8.0525593875	8.2732990125	7.9744047875	8.3128475	8.2426386875	8.583166375	8.4183392	7.8058620625	8.0707597125	8.3522085875	8.21127445	7.5833773	7.97606135	8.24129485	8.240114225	7.9072265625	8.3361914625	8.1696766125	8.1340677125	8.3506936625	8.4198148625	8.2766059875	8.2196812	7.885758075	7.7649124	7.880690725	7.1654538125	7.7195916625	7.617979975	7.7708898375	8.5888063875	8.3577876875	7.899495925	7.8452210125	7.676385475	8.320215075	8.2196812	7.6140398625	7.9920131875	8.4288059375	7.7206741875	8.4370101625	7.7429836375	8.3128475
ACAT2	6.529669475	6.5303332125	6.6116730875	6.6718700875	6.7024747375	6.6102112125	6.451865675	6.6081748625	6.44028395	6.38248115	6.5188707875	6.5718986875	6.441915275	6.4487387125	6.518240375	6.3901205875	6.3575306375	6.46764985	6.5216725375	6.7131060875	6.4977142	6.573303475	6.95667985	6.7096597	6.4461431875	6.5837914375	6.496776475	6.5042546375	6.5031333125	6.32389825	6.281768125	6.479250375	6.3716287875	6.4874888125	6.191960725	6.7076177	6.4117523125	6.45289445	6.4684481375	6.4006372125	6.5118886375	6.7218300625	6.339606975	6.383535725	6.588613825	6.2825081125	6.645602775	6.2398058625	6.5675436625
ACBD3	8.2426386875	7.9857986	8.209072975	8.0719607375	8.1726537375	7.6714941875	7.9432567875	7.7571201375	7.9415253875	8.1642483875	8.2298397875	7.9616149375	7.7296567125	8.047280825	8.03855365	8.0199915375	7.938075675	7.8356908625	8.0971400125	8.4876274375	7.749234625	7.96799375	7.8548376125	8.0775271	8.07019595	8.175245025	8.0846870125	7.9050087625	7.662517675	7.71251135	7.9409427875	7.81380915	7.5139756125	7.950145025	7.7306643375	8.053264	7.9600427	7.557011325	7.726047375	7.828794325	8.1218118625	8.0252992375	7.678013975	8.03855365	7.9176409875	7.5592937	8.1025667875	7.9033775	7.8729991
ACBD4	6.9529986375	6.889534725	6.8990481375	6.955758275	6.8830751875	6.89369795	7.371473475	7.1058350375	6.871619275	6.9724940875	6.850971625	6.86905610625	7.0434320875	7.040095125	6.83139725	6.7192456	7.2041269625	6.94002245	6.825414025	6.8623380125	6.73191685	6.9204981	7.08692075	6.7416837	6.9640850625	6.895666075	6.760268975	6.8726394875	7.01226815	7.01445855	6.9307605625	6.7712006125	6.878365925	7.280613875	7.1257550125	7.1863187875	6.89919215625	6.8849900875	6.982630275	6.8742165375	6.9013020125	7.043911475	7.111321125	6.7804458625	7.114217825	6.935812625	7.0304004125	6.952277825	6.9064806875
ACD	7.42075105	7.41489815	7.30496095	7.341789875	7.269722975	7.311339075	7.3986251125	7.0080297375	7.06367313125	7.3166079875	7.2810531375	7.2239593375	7.1447971125	7.31256885	7.0384621	7.208041225	7.0828497875	7.307069675	7.3405932875	7.0537221375	7.2316049	7.3549460625	7.2550414	7.327187025	7.585673825	7.315478125	7.370267875	7.07767685	7.4535202	7.1412968625	7.2709103125	7.187877875	7.4033443375	7.422077775	7.30896055	7.1771507	7.320979125	7.5588233375	7.5008589875	7.2767123875	7.41489815	7.0505514125	7.238062225	7.495894275	7.236189325	7.1228133125	7.0997575875	7.3166079875	7.1639082125
ACE	5.804490075	5.8156812	5.6371016375	5.64014154375	5.46900265	5.8596824625	5.75423205	5.8728100125	5.649827	5.8056580625	5.7164693875	5.6994089625	5.7243387	5.74420135	5.6961156625	6.016370675	5.784621375	5.7754935125	5.5968224	5.874725025	5.772833225	5.8182318625	5.7135699375	5.8363919875	5.653362625	5.7953117	5.8596824625	5.84365935	5.7759773125	5.84008995	5.718520225	6.0444059875	5.8195308875	5.886238225	5.741209875	5.8114529625	5.58637875	5.7794715875	5.761571075	5.9935913125	5.6554052375	5.736589175	5.9166318875	5.9325493375	5.8460951625	5.7356139375	5.98519895	5.772833225	5.8139432625
ACE2	5.1648898125	5.1368418125	5.2603702625	5.1686743125	5.26214675	5.17398775	5.2201395625	5.2346266125	5.2032339	5.262503	5.148150725	5.2003044875	5.2160628375	5.1905772875	5.2330334875	5.1113112375	5.17192755	5.1448082625	5.14264545	5.1386908875	5.148150725	5.13154865	5.135693275	5.0371768875	5.1658748875	5.1394342125	5.11362775	5.2182102375	5.270841625	5.198045625	5.1587473125	5.14264545	5.162499775	5.1440956375	5.1696092625	5.1306439	5.135693275	5.16992465	5.101406075	5.1928563375	5.2956143625	5.1220119625	5.18193495	5.143376225	5.2089047875	5.1794161125	5.1606662375	5.1944913	5.17292595
ACHE	5.9871622125	5.9933491125	5.9191252625	6.0109324375	5.9507692375	6.047493675	6.0366742875	6.08121365	6.035456025	5.882322425	5.9498321875	5.9438563125	6.0980612	5.992840075	6.061558	6.1549385125	6.20623965	6.02570935	6.074530075	6.09734775	6.0416946	6.0010990875	6.0750293	5.9360262	6.0676230625	6.1456334125	5.9677354125	6.028805	6.073283675	6.147320725	6.0683961	6.092288525	5.953305375	6.2158879625	6.13653075	6.160311875	6.047493675	6.0235777875	6.021440475	6.094409225	5.9549289625	5.9311468625	6.0498426875	5.9822697	5.9325493375	6.2183643625	6.0570704375	5.99983865	6.048061175
ACIN1	7.22490015	7.93177925	7.2986199	7.41744025	7.5067553375	7.29990145	7.067957775	7.6938193375	7.284769225	7.1869243375	7.08692075	7.2569484875	8.0418283	7.4212606125	7.7011459125	6.9963987625	7.8896490125	8.0801208625	7.213623	7.1575720625	7.7841836375	7.1186830375	7.1496852125	7.08503045	7.5299846875	7.2111733875	7.3839179	7.2216020625	7.4615933625	8.041275475	7.5833773	7.736667875	8.0077410875	7.64069515	7.8401271625	7.6543098625	7.234224925	7.7507275625	7.8154557125	7.8070307875	7.2385370375	7.0380979625	7.1883347125	7.44456075	7.3611085125	7.4561642	6.9317645	7.574833225	7.3549460625
ACKR1	6.2612797625	6.670527975	6.360625525	6.361422	6.299353225	6.3443034375	6.53917405	6.5174711875	6.4617395625	6.4046487625	6.6316501875	6.2825081125	6.3863793125	6.385061025	6.21468961875	6.42796045	6.56663905	6.2283601875	6.3073346375	6.268662775	6.45289445	6.4813599875	6.37965545	6.268662775	6.2119752875	6.4816057125	6.2774901	6.4256742625	6.4259491375	6.3321469875	6.5937338125	6.34792185	6.6031691125	6.480784425	6.258359275	6.4397032625	6.396579775	6.3786015375	6.6617799375	6.5982244125	6.259608075	6.4688561375	6.33813215625	6.422384425	6.44602108125	6.53438235	6.331281275	6.3713650875	6.39241105
ACKR2	6.52286055	6.49028755	6.5174711875	6.4803229125	6.503715925	6.3934278125	6.181165975	6.3561512	6.4103940125	6.5191728125	6.6888883375	6.42028625	6.3542023375	6.4526263375	6.3076065875	6.2636836125	6.2772303375	6.104531675	6.230068775	6.493525825	6.2525393375	6.4521235	6.24610920625	6.2507667625	6.3036512	6.573303475	6.32241045	6.505056625	6.308611875	6.4565988	6.3983722125	6.5034420375	6.2283601875	6.3414414125	6.47088725	6.520840725	6.492072725	6.67119345	6.4234204375	6.437560575	6.531536725	6.4590926375	6.5356455125	6.3531601	6.634061225	6.1737764625	6.294207225	6.6431134375	6.590577025
ACKR3	5.2460008125	5.1590242875	5.0660737	5.010225875	5.1416135	5.15249170625	5.2235174875	5.0764168875	5.208566775	5.1492422125	4.975147925	5.1552200375	5.0997142375	4.998472875	5.16033515	5.279620325	5.2157234625	5.203546925	5.2490402375	5.169279225	5.4317616	5.225424675	5.157690225	5.196777125	5.198045625	5.1587473125	5.26935865	5.2525652125	5.197760325	5.246675475	5.1990426875	5.1801286625	5.3378446125	5.3000173375	5.1368418125	5.11362775	5.2503139	5.15040395	5.15450165	5.258223625	4.9626861	5.161042875	5.1139898	5.171612675	5.329032975	5.2529276875	5.024088625	5.028957825	5.1506907
ACKR4	4.854786975	5.100930375	4.9944449875	5.07337425	5.0163861625	4.8915793125	4.925955625	5.0958633625	4.99108945	4.998472875	5.046071275	4.9166125	5.07020865	4.9759797625	5.0889744625	4.8110043125	4.876337875	4.9931378125	4.9881230875	4.8731670375	5.085723525	4.978759875	4.896652975	5.119918725	5.0550256125	4.8789795	4.9819225375	5.0337271625	4.8726091	4.8840720125	5.0186153625	4.909977125	5.055777575	4.8013179625	4.9918982125	5.0019958	4.92503615	4.98355115	4.9962223125	4.99668835	5.02976585	4.9147211	5.0764168875	4.7906343125	4.91250585	5.0322161375	4.8707571625	5.0929169	4.94113928125
ACLY	7.8736305	8.607956125	8.3506936625	8.4159704125	7.9766253	8.3257777	8.39978375	8.5227444	8.44354135	8.2659760875	8.4963448375	8.1677630875	8.67049095	8.5119305125	8.4341874875	8.0801208625	8.5282273625	8.3903560875	8.4749743875	8.611671925	8.56450005	8.5195309875	8.4042050375	8.301231975	8.4592407875	8.4318497875	8.415191525	8.315515275	8.3968898125	8.41907215	8.508074575	8.4956553	8.690602675	8.384942475	8.5651625875	8.5800062125	8.2099222125	8.39978375	8.5102929125	8.4492562375	8.3030638	8.2719533875	8.173949625	8.3863105625	8.212620025	8.4485479625	8.1463914375	8.3947337125	8.3522085875
ACN9	5.617422375	5.680544225	5.819261475	5.9082683625	5.9672333125	5.8830287375	5.7675392625	5.66387585	5.7859455875	5.918484675	5.8225123125	5.653613075	5.45794094375	5.7099334625	5.8990492	5.7200270375	5.5446447125	5.6417470375	5.7890135	5.828618725	5.8215096	5.975274625	5.7859455875	5.914856925	5.8154528625	5.5127872625	5.874966925	5.8270066	5.5987663125	5.6991603125	5.6084559375	5.5030386375	5.50129685	5.561710825	5.572551825	5.5643693125	5.7133101125	5.5818377	5.7504081375	5.620546975	6.1309883	5.7861801	5.6611617625	5.5978664875	5.61850895	5.7167124125	5.80374185	5.637595475	5.8452992125
ACO1	7.28182025	7.197646775	7.2886520625	7.2485727125	7.1575720625	7.1234834875	7.339752075	7.4327204	6.911036875	7.1723948875	7.1482071125	7.476129775	7.22534735	7.208327625	7.1902954125	7.0065285375	6.915035475	7.1254015375	7.0807043375	6.838146325	7.1355259875	7.294684925	7.2632488125	7.105394025	7.0107859	7.0280262875	7.2485727125	7.028709675	7.0175869	6.9006707	7.158375875	6.8393538625	6.916240125	6.8310729	6.77593085	6.8182459	7.1208830875	7.0922243875	6.7501698875	7.2593151875	7.0905126	7.363568425	7.147465725	7.2157070375	7.3807434	6.897703975	7.09264825	7.18989735	7.1557722
ACO2	7.848599075	8.297196125	8.189662425	7.9409427875	7.8127777	7.9788956125	8.0087982375	8.1745993125	8.002612075	7.8822219125	8.157430625	8.18024875	8.2794044625	7.9215590875	7.8742445125	7.995637925	8.2164018875	7.940388675	7.93177925	8.06897935	8.0229447375	8.0749689875	8.0077410875	8.0314016375	7.999241275	8.18024875	7.950145025	8.07888735	8.202558475	8.0513051875	8.24399295	8.2388216625	8.12884405	8.0601261875	8.263295425	8.2560014125	8.1444936875	8.187677825	8.10673215	8.19461335	8.1921989375	7.77508095	7.9868876	8.1770470375	8.1561431125	8.1921989375	8.2188162875	8.121256675	8.1081010625
ACOT11	5.9594788875	5.860727375	5.9424216625	5.9847027125	6.0023709375	5.9256815375	5.8582383125	5.93481145	5.8558617	5.6954477375	5.929487225	6.072531475	5.9794195	6.0148083625	5.8721027	5.9905271125	5.897114725	5.922685225	5.7050041375	5.9096256875	5.8927249125	5.8233034125	5.936742525	5.9084546125	5.8615669875	5.799865575	5.9515843375	5.9299236375	5.9704422	5.9791773	6.0555170375	6.0249008	5.9405164	5.9704422	5.9297007875	5.902303125	6.0133482625	6.046989575	5.9655326	5.9535570375	5.8556216	6.1630112375	5.9917523	5.9000837375	6.02619245	5.9236487125	5.8890986	5.89539585	5.94220555
ACOT13	6.445898975	6.799385075	6.9790026875	6.7389679375	6.919146025	6.8849900875	6.4994875375	6.528801375	6.66152415	6.8043342875	7.0893677875	6.8527538125	6.49028755	6.8264178625	6.6440859125	6.9354662875	6.1605566125	6.4366890125	6.56243545	6.8231271875	6.5711014125	6.857630125	6.7749122	7.057297225	6.74415905	6.804967425	7.0968301625	6.7416837	6.3716287875	6.524852925	6.3448619875	6.4546116	6.5878346875	6.9928545125	6.49221805625	6.999597175	6.6415348	6.7495102875	6.5427891	6.351896275	6.8218471125	6.8862371	6.5744041375	6.44028395	6.7175541875	6.613532225	6.9033499375	6.5765190625	6.7958241
ACOT7	5.8763428875	5.8159440125	5.8186996375	5.7769984625	5.883487775	6.0920376	5.8951630375	5.930432625	5.796325825	5.82031205	5.985673575	5.691249425	6.085310975	5.6616426875	5.841131375	5.8570766875	5.98089455	5.985673575	6.05951935	5.947580825	6.0176167	5.873271775	5.8262715125	5.7854187125	5.941725925	5.9438563125	5.902303125	5.778986775	5.855384325	5.898808375	5.9197626125	5.96933960625	6.150059025	6.0905462375	5.92317105	6.0430740875	5.9259099625	5.8308522	5.8085006875	5.9782510875	5.8739764375	5.793564025	5.9110806125	5.9254396	5.898808375	5.928491275	5.83211545	5.99746665	5.8121157125
ACOT8	7.3177865125	7.4829583375	7.5067553375	7.5299846875	6.945339525	7.4682865375	7.3259140375	7.37431335	7.5288231125	7.424826175	7.3401671625	7.3921769625	7.66465845	7.4822426375	7.2301079	7.51269035	7.6081743	7.4586480875	7.341789875	7.782676375	7.4123372125	7.67545585	7.51529235	7.669431825	7.6459628	7.6774340875	7.7381993	7.4428640625	7.606502175	7.6101602375	7.41744025	7.821982325	7.5444182625	7.872009775	7.5139756125	7.44988105	7.2597067875	7.5299846875	7.5235852125	7.5394475	7.2144526375	6.9354662875	7.464316	7.480675025	7.53628385	7.721720225	7.44817555	7.38935275	7.7280301
ACOT9	9.398471	8.9116223125	9.2063566125	9.3709497375	9.1978042	9.0914369875	9.3078657875	9.3512735375	9.2500152875	9.5234394625	9.2245287375	9.3113214125	9.3275166	9.1461634875	9.5001247875	9.127672475	9.6069632625	9.1089474625	9.12452835	8.959720725	9.3683173375	9.4529218125	9.442984225	9.5673635	9.1934457875	9.4445745375	9.263842325	9.3160614875	9.6350581	9.4749689625	9.332571525	9.2718444875	9.284731725	9.21010785	9.6934669	9.410271875	9.296385425	9.5605255125	9.4140648625	9.2399952	9.1391439125	9.296385425	9.642416725	9.2053633375	9.4061208625	9.2245287375	9.2021084875	9.2663364	9.1089474625
ACOX1	6.2580636875	6.0739374125	6.238137925	6.1762843	6.1225910375	6.0352103	6.102556025	6.0193728875	6.0277578875	6.4172237125	6.2443209375	6.2191051125	5.95593155	6.365019175	6.19804415	6.231333775	5.9323193125	6.1929378625	6.4445203	6.344032775	6.1417286375	6.2348056375	6.32216945	6.2998430125	6.1337004375	6.2225623125	6.2465038375	6.2412254	6.1299687	5.97442685	6.181165975	6.0193728875	6.0711650125	6.0247220375	6.0632820875	6.0227531	6.1867956625	6.1262435875	6.1444151125	5.9525379375	6.33701735	6.23788605	6.1732836375	5.9488934	6.337561225	6.1588598875	6.22813995	6.2171958125	6.2247772875
ACOX2	5.3826657625	5.7183378625	5.5438450125	5.4590048875	5.5538447125	5.6331370875	5.6047603625	5.5063301	5.59149845	5.588954675	5.5985344875	5.7004217875	5.516359275	5.6293150875	5.5421329625	5.8536122	5.4580962875	5.5543806375	5.4841579875	5.6274316875	5.5970734625	5.6943623	5.5381874875	5.5723308375	5.5325415375	5.7968913	5.6158428	5.541330275	5.5651797125	5.650311075	5.65006685	5.728171475	5.6754277	5.5346518875	5.6056154375	5.7287424625	5.62108045	5.6076981875	5.594587825	5.6363675875	5.4938376625	5.45840065	5.6107794125	5.66786775	5.7597431125	5.6931496875	5.679976725	5.7084823	5.5505866875
ACOX3	6.419759325	6.6981218	6.8173205	6.679158675	6.3263837375	6.7392892125	6.88233335	6.518240375	6.525911625	6.5621407875	6.4789278875	6.579189	6.6431134375	6.461201175	6.6081748625	6.6215291875	6.4329415625	6.594291425	6.414667925	6.5061096375	6.5621407875	6.532121725	6.67476435	6.631398325	6.5929336	6.5765190625	6.5908929125	6.6349803875	6.579189	6.4959369875	6.5306511875	6.5369430875	6.592315875	6.5696862625	6.6402186125	6.4816057125	6.5363784625	6.4536711125	6.647851425	6.607035625	6.600254075	6.514588925	6.42884475	6.5646878875	6.4499902125	6.5280003625	6.5840604125	6.532690625	6.4513126625
ACOXL	4.8689881875	4.8695455375	4.90159809375	4.8249945625	4.8997926125	4.9089364375	4.84358565	4.9034806875	4.9094663125	4.956455	4.825720525	4.9393694125	4.9445491	4.8832262875	4.9918982125	4.9188211625	5.0107028125	4.8553435	4.896105625	4.99668835	4.9389177875	4.8665875625	4.926472425	4.973689175	4.8619437875	4.8665875625	4.9289004875	4.9428838375	4.9161580875	4.915661525	4.87427515	4.9070625625	5.0054270625	4.8505871	4.8224902125	4.9456351625	4.8915793125	4.9521250375	4.88527375	4.8302619375	4.926472425	4.84358565	5.014866875	4.8036911125	4.88644425	4.8784839375	4.9584055	4.788240025	5.0218928375
ACP1	8.304940075	8.1468680875	8.62337935	8.5936370375	8.8940819	8.32167755	8.627211825	8.476513275	8.8430014125	8.4948779	8.568346075	8.4854902625	8.4065247625	8.4500124875	8.4348372125	8.3953370125	8.4810222125	8.0846870125	8.5800062125	8.8493282125	8.325118375	8.6829778625	8.781069125	8.7329266625	8.5721947	8.81135015	8.5888063875	8.734504375	8.591344125	8.5227444	8.4138455875	8.4500124875	8.4175854	8.4674959	8.305617125	8.3613793	8.842229125	8.5128031625	8.367382475	8.3354347	8.9702507875	8.7944291125	8.92349265	8.529607925	8.72868185	8.7602935	8.8380264875	8.7986635875	8.7268712375
ACP2	8.157430625	7.50926374375	7.3263519375	7.23403486875	7.285471525	7.8578036625	7.77259015	7.4295480375	7.7357484875	7.591301175	7.7613164875	7.4770360625	7.9611047375	7.698893025	7.9804959625	7.930450075	7.9033775	7.573668975	7.4033443375	7.6301503375	7.7376365875	7.65585445	8.024738775	8.029610875	8.047896625	7.9810946375	7.7795972875	8.1156627375	7.3921769625	7.6013433	7.89761	8.157430625	8.07019595	8.0235336875	8.41011355	8.5173172875	7.5806056	8.0571152125	8.2181958375	7.870116125	7.806504675	7.564498125	7.45125605	7.2398488125	7.745567075	7.973289075	8.1168901875	7.886807375	7.80618336875
ACP5	7.2650901375	7.311339075	7.37431335	6.9630312875	7.47277936875	7.28582395	7.7444022125	7.6296717	7.7345718125	7.7073974875	7.280613875	7.2782830875	7.6809562375	7.479736675	7.48884955	8.0325043125	7.9011602	7.3611085125	7.0944297375	7.1083177	7.3166079875	8.3719056	7.64069515	8.087103925	7.7507275625	7.378180825	8.203902625	7.7185182125	7.3540381	7.5139756125	7.5528021875	8.466073675	7.2492890875	8.18024875	7.6730654125	7.1428155375	7.7134978875	7.6825982875	7.5687446875	7.651374125	7.8380232875	7.3431247375	7.522290775	7.58720435	7.38120215	7.844615725	7.6974744375	7.226602875	7.69841085
ACP6	8.313466275	8.1998021875	8.0801208625	8.18024875	8.2515217375	8.1395205	8.2719533875	8.2766059875	8.0513051875	8.179092175	8.038836125	8.2164018875	8.2367710125	8.0900507375	8.1486331625	8.11999075	8.1890127125	7.9339090875	7.9828708125	8.009486725	8.1269289125	8.1661440625	7.9477917375	8.0252992375	7.9600427	8.2726480125	8.1636823625	8.041275475	8.320215075	8.209072975	8.191558425	8.27466225	7.9704139625	8.1526093875	8.1990775625	8.460508825	8.0378354125	8.367382475	8.2019184125	8.2343960375	8.1745993125	8.2929370125	8.0936636125	8.1726537375	8.0894351	8.1908929875	8.0994278	8.1312175375	8.263961775
ACPP	7.5053568125	7.2470463125	7.2530016375	7.1553402375	7.1444184125	7.3976444	7.2834514875	7.2111733875	7.51481865	7.6325152375	7.433129825	6.958869825	7.0645785875	7.3084773	7.2569484875	7.475717275	7.1447971125	7.17829365	7.11758125	7.6081743	7.213237075	7.3958541375	7.2654926125	7.3536583375	7.1284868	7.39255325	7.1720165125	7.3373523375	7.297263175	7.2950112125	7.44417615	7.039784775	6.862007125	7.3557250375	7.2308762125	6.9950110125	6.99103925	7.154967575	7.2801816625	7.0686655	7.0689742	7.690493	7.11758125	7.0918868	7.2939623	7.14240695	7.414046775	7.2797202875	6.9758561875
ACR	7.0322365625	6.6102112125	6.812374425	6.8449751125	6.7702038125	6.69912835	6.8271173625	6.856352975	6.7819921625	6.686022625	6.965720625	6.6450189	6.779466825	6.942583575	6.683978075	6.7376530875	6.829840975	6.8108255	6.434213375	6.736270525	6.7551912625	6.7841140875	6.7841140875	6.8274693375	6.753531875	6.8101240875	6.6343308	6.6532368625	6.7376530875	6.610343375	6.908825925	6.767020475	6.843636725	6.9611585875	6.94689585625	7.0380979625	6.6880244	6.8370529	6.9559824375	6.7489476375	6.7841140875	6.8970278875	6.993533825	6.792045875	6.753247325	6.86905610625	6.8231271875	6.8251052125	6.908825925
ACRV1	5.939085375	6.0857670875	5.9861231375	6.0366742875	5.9729583875	5.984214825	6.093720075	6.19151205	5.9881412625	5.968973625	5.97851335	6.1195616375	5.9920176625	5.9352942625	5.981589025	5.8480661875	5.9050353875	5.9835272125	5.8253452375	5.891497625	5.9950812875	5.940997775	5.9626587	5.9098843375	5.99785725	5.9886669	5.9518690875	6.014102525	5.9229446375	5.879162625	5.9626587	5.943181925	5.96849305	5.9274876	5.9549289625	5.9084546125	5.9013762	6.0590354	5.8845607	6.079602	5.9193732375	6.0128076	5.8632787375	5.977459475	5.97895305	5.939560525	5.9323193125	5.96849305	5.922260425
ACSBG1	5.929487225	5.609756875	5.7958798	5.7052426125	5.6748777125	5.7743770625	5.7187729375	5.687575025	5.9173790375	5.756705375	5.706354025	5.737843875	5.700174825	5.5294371125	5.7808698125	5.741209875	5.6885105	5.7193164875	5.6166805125	6.1115988375	5.588954675	5.5887064625	5.8230514375	5.7709313625	5.706840025	5.7287424625	5.8346846125	5.73471245	5.87422515	5.769249425	5.70943275	5.7144870375	5.6889863	5.746895275	5.7361009625	5.7052426125	5.718520225	5.7485351875	5.653087925	5.7668014375	5.622033125	5.7040242	5.7490365375	5.60815685	5.7219004375	5.744854325	5.7552932625	5.8270066	5.6687402875
ACSBG2	6.85603145	6.7453329375	6.4657972	6.847371375	6.80235734375	6.53539235	6.6596912125	6.639154075	6.5340457625	6.6330839625	6.61436895	7.0418534	6.617777375	6.7735377375	6.4931344625	6.4484056875	6.7335160625	6.3794013125	6.529376925	6.3482286875	6.3932098	6.3770972625	6.211603225	6.520840725	6.5780332625	6.811722375	6.3837843875	6.5727804625	6.518240375	6.4303099625	6.83671415	6.546192025	6.5970280375	6.5231490375	6.4185171	6.495609525	6.8425576	6.3496042	6.44028395	6.670527975	6.619334475	6.626597725	6.607355975	6.7099989625	6.6361249625	6.599150325	6.5427891	6.7469789125	6.5498950125
ACSF2	6.3093367875	6.348784575	6.3768411625	6.431585625	6.391864225	6.4397032625	6.2414613125	6.3126902875	6.4088839875	6.4604733	6.5340457625	6.4941567625	6.91041355	6.445152775	6.6757478625	6.757579275	6.6412248375	6.9783280625	6.5375290875	6.3944973375	6.8887688125	6.3794013125	6.5360007125	6.1654069875	6.4821688	6.36217685	6.507154075	6.4048419625	6.23265926875	6.7082350375	6.57232765625	6.639154075	6.2545250375	6.67388295	6.4985703125	6.4982995875	6.3398789	6.4552631125	6.58175055	6.5814824375	6.53346	6.499147575	6.3991546625	6.5755617	6.4349938375	6.6196503875	6.4718912625	6.654473375	6.4006372125
ACSL1	9.900996075	9.762970925	9.9245925875	10.1257912375	9.64853815	9.5719364625	9.8905818625	9.8967485	10.0894976875	10.07801725	9.715186925	9.4874257625	9.458264525	9.8004492625	9.9987167875	9.6335960625	9.450122875	9.3249371125	9.6571208375	9.6319974625	9.3670580625	9.9165409375	10.2527669875	10.148213025	9.8865029	10.40507705	9.7485227625	9.815810325	9.3021138625	9.686695925	10.132646775	9.6409410625	9.4116836125	9.4202941	9.77215205	9.825667775	9.5346205375	9.642416725	9.628958175	9.5863704375	9.1804607875	9.974609325	9.7669861	9.815810325	9.9497724625	9.67593635	9.3883159125	9.67593635	9.785400975
ACSL3	6.807955925	6.6886006875	7.197213175	6.9714508875	6.7923472125	6.7644034875	6.506357875	6.5837914375	6.896713325	7.3194198	7.076583375	7.0307432	6.607355975	7.0197746	6.99588406875	7.1489106125	6.5430700625	6.8600519125	7.0578702	6.8196179375	6.8307485125	7.0563259375	6.9835784875	7.1665368625	6.9576998625	7.0664248625	7.0602739125	6.964798275	6.4977142	6.5138677125	6.7958241	6.5878346875	6.513001775	6.5803434875	6.8146911875	6.6781937625	6.997812675	6.651737425	6.6795018	6.3572685625	7.0620593125	6.9849496	7.0784723125	6.6375764	7.0683029125	6.736270525	7.277894325	7.0590605	7.0421742
ACSL4	8.50960725	8.5559571125	9.0617183	8.990923525	9.0713700875	8.373273425	8.3778469	8.6774733625	9.10209335	8.842229125	9.01594635	8.567476925	8.446543575	9.007193675	9.0634688125	8.21443695	8.3306406	8.2732990125	8.545394675	8.716381825	8.6452126875	8.4370101625	8.5013486375	8.9739878125	8.5730342625	8.388893125	8.5165314625	8.692871375	7.886327825	8.1549008125	8.605610775	7.872009775	8.3725948375	7.78218265	8.4230986375	7.9496924	8.7337447	8.2726480125	8.4523429375	8.4049249375	8.4086447375	8.7260506	8.4457896375	8.3895695375	8.4500124875	8.48313625	8.35837205	8.5317299625	8.56011318125
ACSL5	7.0807043375	7.2385370375	7.3024850625	7.2673983375	7.0957821	7.1045737	7.255824975	6.94858076875	7.6315714875	7.3221522	7.363196475	7.4876867	7.2455814	7.4639558875	7.3373523375	7.1579519875	7.0784723125	7.2617506125	7.3721977375	7.238062225	7.0515751625	7.4347587625	7.269356225	7.56372266875	7.2709103125	7.143245975	7.391428525	7.225752525	7.2613381875	7.4256497	7.0100749875	7.1954286125	7.2460342375	6.85300975	7.4295480375	6.8820375125	7.351158775	7.046879975	7.269356225	7.0219248625	7.07214435	7.051938725	7.6066987375	7.0522800875	7.33528185	6.96897375	7.0768965125	7.2981104375	7.3377919
ACSL6	5.4565775625	5.5795715875	5.4766226125	5.5133059125	5.4666414375	5.6134389	5.45111745	5.6212830125	5.6141918875	5.5462199625	5.4805459125	5.5554084	5.474138825	5.425308125	5.471875325	5.5004640125	5.3814676625	5.6056154375	5.5625369	5.546730475	5.5935262375	5.4977751375	5.5299500625	5.5187803125	5.517191325	5.548157425	5.445637675	5.5415659625	5.4906515625	5.4600599875	5.52556555	5.61850895	5.530276775	5.4609708	5.4390720375	5.5585257625	5.4181369625	5.5025324125	5.5519352	5.463743675	5.4054258125	5.5595436625	5.475567375	5.5121815625	5.5810507	5.653087925	5.5068523875	5.5232325875	5.5628337625
ACSM1	5.7642522875	5.45412655	5.54983350625	5.612302775	5.7214061375	5.515756275	5.46122305	5.7502938875	5.55028215	5.327067275	5.48384545	5.4035805625	5.6789423125	5.6234483375	5.48469395	5.420443425	5.90259745	5.5472641875	5.62270955	5.670488625	5.492344725	5.6839241875	5.6558753625	5.5199824125	5.5076148625	5.57452295	5.6471985375	5.4294694	5.508154	5.3845543625	5.720921525	5.749273475	5.436789025	5.67624945	5.4373519375	5.7024839	5.5197155125	5.5721073	5.498808625	5.5818377	5.496699075	5.670488625	5.9097550125	5.6326543625	5.639519225	5.526429075	5.6961156625	5.6608885875	5.56843435
ACSM3	5.5628337625	5.726532125	5.8879783375	5.61638435	5.7333023375	5.7991542125	5.7922795875	5.690258675	5.6702615	5.7574153875	5.958677325	5.7843882875	5.7228339125	5.7050041375	5.6824433125	5.6092477625	5.7403986375	5.61878295	5.8536122	5.7689993375	5.6856195	5.761299025	5.6444554125	5.6523446625	5.652840825	5.620300275	5.6897189625	5.627709575	5.7508865875	5.625210825	5.7677974	5.6573126125	5.7927536125	5.7494796625	5.778762725	5.725646225	5.777708225	5.6725172125	5.66995615	5.6754277	5.7579451875	5.5962598125	5.772833225	5.762556925	5.720503575	5.6977627875	5.8770222875	5.7325599875	5.83415665
ACSM5	6.2205744	6.34792185	6.0980612	6.1327555375	6.178334675	6.10355305	6.3294803	6.1683520875	6.1517917375	6.0781608	6.143015525	6.2459829625	6.1656324625	6.0718111125	6.14222975	6.115517325	6.0783786375	6.131699425	6.204636125	6.1120746	6.1062112125	6.05577865	6.1357415	5.9405164	6.1244085625	6.131470575	6.0788938875	6.05251165	6.175221425	6.1485160625	6.0648074625	6.1123323625	6.1561718625	6.09250715	6.24483965	6.184618825	6.152970375	6.211603225	6.2252040625	6.4200023375	6.203903875	6.2101478125	6.1742729125	6.21430795	6.11408155	6.1572260875	6.17209245	6.2545250375	6.1456334125
ACSS3	6.7267702625	6.7383535875	6.7832407375	6.7475764375	6.667113325	6.8307485125	6.8006007625	6.8490541125	6.7504728375	6.7501698875	6.6300792	6.69912835	6.8349155625	6.580068025	6.5444840875	6.614925975	6.767317175	6.5174711875	6.7067261125	6.8610842125	6.527688875	6.6532368625	6.5034420375	6.5999906	6.3750022875	6.61436895	6.788415325	6.69598845	6.5711014125	6.8139878625	6.8289902375	6.674200375	6.7316308	6.632229575	6.5340457625	6.935812625	6.719535825	6.899336175	6.607605825	6.767020475	6.7405537625	6.5646878875	6.7134042125	6.844616	6.71625065	6.7031294375	6.9091367375	6.6870251125	6.8685220875
ACTA1	5.26214675	5.6656115	5.443990975	5.4508679875	5.2874772375	5.30825705	5.4626988875	5.541330275	5.438717625	5.379127425	5.5044734625	5.366403275	5.5948748125	5.6166805125	5.3587617625	5.399478125	5.44143655	5.4476622875	5.642723875	5.358198	5.402447725	5.660058625	5.5981072125	5.4944527875	5.5425849	5.2879985625	5.4436810125	5.4314391375	5.4788853375	5.8473134375	5.55028215	5.495601875	5.587988325	5.5100755125	5.4950033875	5.555975275	5.3876983	5.592514675	5.5847525125	5.4993410125	5.4403133875	5.3472336625	5.4365731625	5.53279285	5.3660788625	5.374893425	5.3382727625	5.57452295	5.4655035
ACTA2	6.825414025	6.8742165375	6.947700075	6.9693105	6.838305025	7.0340140125	6.686022625	7.00935745	6.7392892125	6.7313144	7.09821885	6.9046497125	7.051938725	7.0294078	6.808576175	6.8204949125	7.025850025	6.8849900875	6.822819075	6.4631950375	6.78293435	6.80158495	6.68110645	6.718106075	6.7881358375	6.7264717875	6.8544034875	6.588613825	6.8887688125	6.907484075	6.8320681125	6.960486575	6.703414425	6.989217425	6.6330839625	6.7782362625	6.784731675	6.8237940125	6.74595475	6.80891005	6.5814824375	6.46923715	6.2790054125	6.8033886625	6.787213425	7.09264825	6.7116555125	7.0540905625	6.6375764
ACTB	13.3532386875	13.9264397625	13.6581281125	13.6581281125	12.9372769625	13.822316675	13.7052863625	13.822316675	13.5681992	13.3902729125	13.5010659	13.6101939875	13.822316675	13.6581281125	13.6101939875	13.5681992	13.9264397625	13.9264397625	13.5681992	13.6581281125	13.9264397625	13.7608025625	13.5681992	13.472867175	13.7608025625	13.6581281125	13.6101939875	13.6581281125	13.822316675	13.822316675	13.822316675	13.9264397625	13.7608025625	13.9264397625	13.9264397625	13.822316675	13.53430195	13.822316675	13.9264397625	13.9264397625	13.472867175	13.1661833125	13.3532386875	13.822316675	13.53430195	13.7052863625	13.53430195	13.5010659	13.53430195
ACTC1	6.6573429625	6.850971625	6.77556485	6.8059926625	6.6059580125	6.7422902	6.79260515	6.6554083875	6.7975055625	6.6462647125	6.6245847625	6.88104725	6.749819075	6.7079342125	6.61436895	6.7206057875	6.799385075	6.7679822	6.7096597	6.443248525	6.7561181875	6.7504728375	6.7114840625	6.7264717875	6.757579275	6.607035625	6.680472475	6.871956475	6.7386133	6.7660140125	6.8973847	6.7386133	6.90401205	6.71495505	6.8871620625	6.811722375	6.891613625	6.7712006125	6.881726075	6.829840975	6.66152415	6.6218106875	6.680119975	6.71683515	6.5727804625	6.600254075	6.6099505375	6.7881358375	6.6336387125
ACTG2	6.26843575	6.39993475	6.2427128625	6.3196379375	6.222814475	6.3484992	6.2004747125	6.3022884625	6.3252313875	6.2896308	6.1654069875	6.3365035875	6.3404223625	6.456308825	6.0409010375	6.3214172125	6.293679575	6.3534367125	6.3141778375	6.1908116625	6.415916125	6.2019190375	6.278571825	6.0885142125	6.3236688375	6.3017794625	6.2487400125	6.389274175	6.4778310625	6.4117523125	6.4521235	6.37547955	6.2348056375	6.4521235	6.618163	6.3073346375	6.446981625	6.337561225	6.480784425	6.50902605	6.1938378375	6.2012411875	6.0771858125	6.5805774	6.13653075	6.2578379	6.2573442375	6.4046487625	6.2242854125
ACTL6A	6.1648856	6.1946062625	6.1118601625	6.2634333625	6.27464685	5.9963835375	6.0816636375	6.2403098875	6.2803691	6.2820329875	6.32902335	5.82457565	6.0021513375	6.442201175	6.462002775	6.45802595	5.99746665	6.112822225	6.4985703125	6.6760419	6.30908335	6.2362438125	6.1746419	6.5883162125	6.07625055	6.0632820875	6.3196379375	6.3039634375	5.4857553375	6.0376420875	5.9889439375	6.173529325	5.8570766875	5.8470257875	6.104531675	5.6817242625	6.218620175	6.131470575	6.14765510625	5.800830625	6.1715663875	6.1983051125	6.2107732125	6.2622421625	6.3655152875	5.635411075	6.2867519375	5.9956051	6.0376420875
ACTL6B	5.8333596625	5.7953117	5.5428809	5.7356139375	5.555975275	5.6373204875	5.70439140625	5.6748777125	5.7050041375	5.6087415875	5.763317475	5.6271884875	5.7781961	5.5807669625	5.5554084	5.7047682125	5.958377325	5.7157054125	5.7138069875	5.7152321125	5.6656115	5.8016142125	5.5987663125	5.7084823	5.730330225	5.5975741	5.688413025	5.7221571875	5.6980151125	5.6462183625	5.67214945	5.8757161375	5.9953627375	5.605850775	5.8162077	5.7226012625	5.555975275	5.8197903	5.753708875	5.6748777125	5.5462199625	5.6454709875	5.7058315625	5.7012128	5.7226012625	5.6200034875	5.5546133	5.5788311	5.674616725
ACTL7A	6.7801240125	7.093645375	6.8465279125	6.713727575	6.65896588125	6.659977275	6.903004725	6.8218471125	6.615521125	6.6349803875	6.7887282625	6.492072725	6.7841140875	6.5970280375	6.431125525	6.8463700375	6.7175541875	6.5197971625	6.6099505375	6.866390275	6.9153261875	6.762119625	6.8849900875	6.6453411625	6.8706633	7.0115902375	6.6908665625	6.92944674375	7.061361975	6.7855392375	6.66152415	6.71716455	6.538902275	6.863280125	6.912725925	6.914727625	6.8139878625	6.683978075	6.7745779625	6.9275708875	6.8333087375	6.8330067	6.952277825	6.7561181875	6.7218300625	6.6243178	6.7923472125	7.059711975	6.6062112125
ACTL7B	6.023820875	6.2178859	6.0264744	5.9416045875	5.898808375	6.0072525125	6.0779154875	6.0720218375	5.895874775	5.7899253875	5.90259745	6.1836589875	6.10020625	6.0900167	6.128694975	6.18486025	6.19022803125	6.231333775	6.11677745	6.03868655	6.0779154875	6.0816636375	6.15370505	6.1032976125	6.0376420875	6.0482663625	6.0727641125	6.1322492375	6.094409225	6.422651	6.1630112375	6.245478425	6.2562962125	6.0111395625	6.1977721	6.0487451125	5.97553215	6.06750715625	6.2393475375	6.1164991125	6.02570935	6.189883575	6.036203025	5.95605573125	6.0498426875	6.1673717875	6.2057049375	6.113854025	6.1948165875
ACTL8	7.336156425	7.2007522375	7.0294078	7.1027602125	7.2822474875	7.08147725	7.407112225	7.2759083	7.07807115	7.2451142375	7.31482789375	7.2801816625	7.3589946875	7.1731464125	7.063495475	7.0791660375	7.3746635875	7.206561475	7.482469025	7.16056215	7.1594626125	7.061361975	7.2228391125	7.0307432	7.228135	7.197213175	7.0788260125	6.9846462125	7.3109607125	7.4020881625	7.38120215	7.1932165375	7.076583375	7.3454887125	7.0751282875	7.1478476125	7.18550345	7.2000016	7.2455814	7.3045292375	7.2216020625	7.226148925	7.6440573875	7.0714712375	7.3289178125	7.1322101625	7.2111733875	7.4661449	7.2658529375
ACTN1	8.828088625	8.9917755125	8.59820765	8.21744785	7.97606135	9.204540425	8.5582835625	8.52501695	8.5288654375	8.5603956125	8.62337935	8.61098105	8.679218325	8.5822475	8.5220652625	8.7243758375	8.4020927125	9.256705825	8.4977995625	8.8315923125	8.3659178625	8.546052975	8.5317299625	8.54185775	8.2590789875	8.6774733625	8.52501695	8.49203815	8.435670325	8.8501251	8.6031146375	8.6671009125	8.4027782	8.82000205	8.8493282125	8.7864485875	8.4708625125	8.469484625	8.3758128625	8.6599612	8.0507383375	8.20452665	8.4450483875	8.4883820375	8.192828025	8.3968898125	8.4210455125	8.552037075	8.1519823
ACTN2	5.8670028	5.991297025	5.95641785	6.011863125	5.9769698625	5.8949281125	5.9352942625	5.903350975	5.990809075	5.961691375	6.04568445	5.99983865	5.90892065	5.913473625	5.9274876	5.8315831875	6.008373575	5.8641906	5.9480428375	5.969215975	5.8857230875	5.945609325	5.94220555	5.855121275	5.9105946	5.964831725	5.9694632375	5.9202690375	5.9438563125	5.9883644875	5.9858666625	5.9443538875	5.926432125	5.930192775	6.0376420875	6.0123642125	5.9318697625	5.9551310125	5.892515975	6.011395175	5.9750899125	5.895633375	6.0669622875	5.948559825	5.9412384875	5.9375865375	6.035920525	5.9993822375	6.021440475
ACTN3	6.5780332625	6.3093367875	6.6473022125	6.49500355	6.332400725	6.1861183375	6.3196379375	6.626597725	6.3477086875	6.34278885	6.5079596625	6.341173625	6.480014575	6.2872458375	6.3716287875	6.39035735	6.45694685	6.4536711125	6.343012875	6.4174767375	6.389274175	6.4829922375	6.4133498	6.42493365	6.42621425	6.58669285	6.1270038	6.5135783375	6.419529675	6.653842875	6.506587025	6.331281275	6.5515212125	6.4609558	6.3458578375	6.4254616	6.3609108125	6.61723195	6.6484317375	6.6016916875	6.242955825	6.6693360875	6.6765942	6.677244425	6.3528895375	6.603784075	6.5026168625	6.583248775	6.5959019375
ACTN4	8.476513275	8.8572483375	8.491197	8.3109698125	7.942701175	8.8466607625	8.6311877375	8.8297428125	8.3430360125	8.637975175	7.7896787125	8.5425401125	9.0091473	8.4297726875	8.5334008125	8.5324156375	9.053072125	9.1978042	7.96868605	8.7053528875	8.679218325	8.7723683375	8.4457896375	8.4049249375	8.679218325	8.7096692	8.5187310625	8.5952731125	8.945499725	8.6319546	8.6713563625	9.2168724	9.175111	9.10381935	8.9483409	9.2168724	8.427230025	8.5173172875	8.905130025	8.9614740625	8.2822858375	8.2293034875	7.9898328	8.8836541375	8.4984921125	9.0377534375	8.414576625	8.490406875	8.59897415
ACTR10	9.852341325	9.584813075	9.7246033125	9.59430845	9.742004725	9.764956925	9.7780297	9.814132275	9.705105675	9.7505425375	9.77215205	9.603492675	9.398471	9.658677025	9.8754505625	9.8967485	9.7467888	9.617720625	9.691923725	9.389502575	9.907078225	9.8064465	9.8585357375	9.898920325	9.9471388375	9.825667775	9.986164375	9.962991225	9.5688550125	9.6069632625	9.742004725	9.263842325	9.663021175	9.9537871375	9.7120835875	9.3400073875	9.91864295	9.6774369375	9.8618184125	9.8504750375	10.0451642875	9.7196290125	9.683029075	9.7103254875	9.7872631875	9.653470225	9.8618184125	9.980364425	9.814132275
ACTR1A	8.0262769	8.7002514	8.305617125	8.41907215	7.8292664125	8.3719056	8.3917632	8.2739823	8.303591	8.2885753	8.2920895	8.4400405	8.4523429375	8.3758128625	8.2367710125	8.3348512	8.466073675	8.51804245	8.34811675	8.281547775	8.299320525	8.4825032375	8.4288059375	8.4310345625	8.4035175125	8.5158781625	8.347269125	8.4318497875	8.5102929125	8.3895695375	8.6404065625	8.82093485	8.561989425	8.51804245	8.63711375	8.4749743875	8.3244653	8.4492562375	8.667907075	8.7196848875	8.118730225	7.9587497375	7.9432567875	8.35807986875	8.29985235	8.3613793	8.143837075	8.2181958375	8.4639436
ACTR1B	8.22157685	8.26533175	7.8747591625	8.2604597	7.930450075	8.297196125	8.2692561125	8.3703109375	8.22544355	8.12884405	7.8166068125	8.1770470375	8.4049249375	8.0257752125	8.1168901875	8.2590789875	8.2521141375	8.4297726875	7.7190207875	7.7991954625	8.185965	8.1125739875	8.0846870125	8.034997675	8.167258025	8.109443025	8.1255559625	8.0755660125	8.25847615	8.409380025	8.3895695375	8.657676375	8.7196848875	8.182012175	8.583825425	7.9891895	8.212620025	8.5006329375	8.48313625	8.3537195125	7.9392202125	8.05890365	8.309602325	8.5006329375	8.299320525	7.97606135	7.984691675	8.220998575	8.2084761125
ACTR2	11.2376649	10.7694164875	11.275409075	11.157351175	11.6481010125	10.911967375	11.2933097125	11.318760225	11.6113964875	11.048511975	11.4787295875	11.0961061	11.2210658375	11.318760225	11.359004925	10.969720475	10.861896075	10.79625405	11.4561843	11.6481010125	11.2310273375	11.1858944375	11.57197335	11.7197539	11.3514531625	11.5537962625	11.31135935	11.405308625	11.170099325	11.20494255	11.2690227875	11.0961061	11.048511975	10.9032259	11.1634977375	11.2628671875	11.31135935	11.30613465	11.287140225	10.990804125	11.3916047375	11.6913862	11.2505796	10.9528818375	11.36541065	11.2628671875	11.49814845	10.9365201375	11.2256333125
ACTR3	11.5591068875	11.6913862	11.7910890375	11.6697975875	12.1139655125	11.426308525	11.6329123125	11.7129827125	11.84373155	11.8173323625	11.736015825	11.7197539	11.5847690625	11.7990405875	11.6481010125	11.6846306	11.36541065	11.4503644125	11.6401829	11.749758725	11.78434625	11.8350289625	11.7655456875	11.8173323625	11.4561843	11.78434625	11.5476187	11.7910890375	11.597871375	11.6113964875	11.6329123125	11.6182521625	11.4706406125	11.3727416625	11.5591068875	11.44213315	11.6182521625	11.66283035	11.525093275	11.5106827875	11.6264235625	11.9802773125	11.5402979625	11.5919246875	11.6113964875	11.5591068875	11.66283035	11.4787295875	11.6329123125
ACTR3B	5.45248555	5.497212725	5.5975741	5.3175994125	5.539014025	5.78384405	5.5138432375	5.666610475	5.523963175	5.6190034125	5.7052426125	5.47001423125	5.5912942375	5.6212830125	5.7127774875	5.9117806375	5.4373519375	5.612752925	5.8200632125	5.6538300375	5.57608605	5.6279356375	5.6959004	5.8164898	5.662121	5.62816055	5.7759773125	5.6538300375	5.6358773375	5.5440887	5.4660457	5.4766226125	5.48325695	5.6415009	5.587988325	5.4433411875	5.89301975	5.3449360125	5.5470008375	5.4239840875	5.40868485	5.5294371125	5.7719259625	5.616130425	5.524257125	5.5708217375	5.6200034875	6.0434653625	5.52969735
ACTR5	6.6826442	6.613794025	6.4851758125	6.5087481375	6.665284375	6.6116730875	6.9085563125	6.6573429625	6.5687648375	6.4133498	6.5231490375	6.4684481375	6.722157125	6.5925845625	6.4729681375	6.5925845625	6.7654190875	6.6434142	6.5068135375	6.640570875	6.555472525	6.5422207	6.5262085375	6.65143645	6.4899213125	6.7835162875	6.6196503875	6.5140887875	6.6635477	6.6658937625	6.632229575	6.940771525	6.6778580375	6.698455775	6.5557356375	6.6848431	6.713727575	6.5447257375	6.5436665125	6.72397995	6.6049140875	6.4154097625	6.424017925	6.6466065	6.605221775	6.7103239875	6.68110645	6.7887282625	6.5895443625
ACTR6	6.6975233125	6.301591775	7.436198475	7.058710075	7.1523031625	6.6896564375	6.6510832625	6.6725397125	6.7444498125	7.1764608875	6.918800325	6.7044711125	6.1977721	6.8320681125	6.9888844875	7.0329535625	5.9910786375	6.5765190625	7.04918975	6.801878325	6.7623996625	7.1428155375	6.71683515	7.12461375	7.18289085	6.5598211	7.2479500125	6.7705830375	6.2193033125	6.2459829625	6.108576025	6.179686975	6.1260147125	6.529977375	6.093720075	6.2081895625	6.84934875	6.26413765	6.5028998875	6.048061175	7.3233418	6.940384275	6.6434142	6.48715185	6.9529986375	6.618163	6.751106875	6.5529554375	7.2061713875
ACTR8	6.279315525	6.0590354	6.3141778375	6.313932575	6.3167697125	6.4174767375	6.3098727875	6.2103901625	6.276961025	6.311349325	6.5746881125	6.2232529875	6.107546825	6.3025710625	6.21468961875	6.143960925	6.200986575	6.1883889625	6.494710325	6.3225291125	6.2293434	6.26778501875	6.305310625	6.171810925	6.1641186	6.3236688375	6.21480155	6.327359575	6.1972705625	6.0798778125	6.2495682	5.9782510875	6.0006164375	6.22002665	6.1373028125	6.3017794625	6.36423995	6.0781608	6.0875331125	6.1412178875	6.1485160625	6.18222895	6.23863155	6.474319925	6.2807984375	6.03868655	6.5501624125	6.232099	6.0676230625
ACVR1	7.551394325	7.6484389875	7.5462668	7.3527745125	7.32373805	7.8127777	7.51269035	7.804812675	7.60405895	7.6543098625	7.8205251375	7.6208362375	7.3057894375	7.592699675	7.7761634625	7.916138875	7.330902375	7.59758575	7.8671175625	7.4309588625	7.5099095375	7.692854725	7.623322775	7.564498125	7.7596467375	7.285471525	7.723307475	7.497575825	7.5476982625	7.4458217375	7.6038468875	7.3305205375	7.368948175	7.360695775	7.4123372125	6.9921219	7.9043417125	7.368543375	7.491956825	7.50064283125	7.5380433	7.65536295	7.5372054125	7.5528021875	7.727569775	7.294514075	7.6745361875	7.857129575	7.7397360125
ACVR1B	6.8218471125	6.7725681875	6.808576175	6.8182459	6.8120627375	6.7096597	6.73658125	6.694727575	6.8320681125	6.8370529	6.9289909	6.7472974375	6.82477325	6.811722375	6.7785133125	6.8490541125	6.8241395875	6.710624975	6.922849075	6.81140495	6.7316308	6.7501698875	6.9098077375	6.8385884875	6.761847575	6.9446401	6.8289902375	6.8234450875	6.7284305375	6.84035525	6.8271173625	6.8771046	6.8333087375	6.7548119	6.8878016375	6.7725681875	6.7878626625	6.76867235	6.74022305	6.706458025	6.767632	6.8449751125	6.8307485125	6.7019058	6.825414025	6.876175325	6.90197985	6.913039725	6.8520346625
ACVR2A	7.5319009625	7.479736675	7.4880235	7.304105825	8.0290763875	7.4314517125	7.4490335125	7.6856136375	7.7027892	7.6081743	7.4561642	7.6740288375	7.7301701125	7.5431430875	7.507624575	7.641218575	7.4195484625	7.3573853375	7.2055044125	7.5421563875	7.4264781875	7.3228950625	7.437471825	7.34349265	7.2810531375	7.7896787125	7.2235867875	7.588886275	7.698893025	7.771402225	7.5716998125	7.4264781875	7.4725034	7.603381625	7.305397775	7.5202951375	7.4490335125	7.5000415125	7.504409125	7.6193181375	7.3950159	7.9072265625	7.5802832125	7.6013433	7.483835325	7.4016927	7.53492855	7.2183946625	7.3623368125
ACVR2B	6.4208000625	6.7887282625	6.2825081125	6.42621425	6.4429906875	6.5507425875	6.7657216125	7.034770225	6.5774042625	6.4617395625	6.356444375	6.5615915625	6.504810975	6.4107000875	6.4574561875	6.6520510375	6.52355326875	6.3631928125	6.24826255	6.6886006875	6.6484317375	6.5568886125	6.6104755375	6.46896695	6.4979740875	6.4038526375	6.6617799375	6.4484056875	6.703414425	6.5678457375	6.4805509875	6.5574601375	6.3580450875	6.545048225	6.2500679375	6.602032075	6.5295232	6.5529554375	6.4549558875	6.5110764125	6.4854578375	6.659977275	6.2736809625	6.2839294875	6.414667925	6.6532368625	6.6605866	6.4490055625	6.5718986875
ACVR2B-AS1	6.0601177125	6.061772575	5.760976125	6.0133482625	5.686335675	5.84066125	5.9130518625	5.78227715	5.7144870375	5.7227175875	5.908000575	5.818987	5.7899253875	5.8114529625	5.6644122875	5.8745075125	5.6827057375	5.7476103625	5.7743770625	5.6371016375	5.67969335	5.74806645	5.808323425	5.8730383	5.725863525	5.87258025	5.6836877375	5.806794125	5.690258675	5.7656290375	5.7721631625	5.8387146875	5.68316205	5.646743575	5.8601668	5.881346775	5.7922795875	5.960706775	5.6817242625	5.8622315375	5.543571875	5.672418525	5.7808698125	5.7961094625	6.0522251625	5.6373204875	6.035671175	5.8439183375	5.828618725
ACVRL1	6.479496825	6.5240280375	6.35671455	6.4424625625	6.62445128125	6.4487387125	6.5007478125	6.541101925	6.6251717875	6.360625525	6.486913275	6.3423115375	6.2915705375	6.4542088125	6.42621425	6.3955695125	6.6440859125	6.4498859125	6.35828165	6.28123595	6.432401	6.414667925	6.4636353625	6.590577025	6.6585393125	6.5197971625	6.54736885	6.6585393125	6.6639750125	6.6969520125	6.7016266	6.576822625	6.5873320875	6.45312895	6.321656375	6.5829249875	6.45922718125	6.588613825	6.7606061375	6.6469889875	6.4026731	6.8660270875	6.2323183875	6.4169977	6.408617925	6.7523316125	6.4985703125	6.5329202375	6.504810975
ACYP1	5.74013045	5.399819825	5.3888138	5.41873955	5.4928257125	5.3202602	5.343281975	5.5152083875	5.326925925	5.4051597375	5.8255651	5.4590048875	5.6429950125	5.40296235	5.6087415875	5.6018058625	5.5378984625	5.563350625	5.5585257625	5.4788853375	5.5693799125	5.6404973625	5.5218492125	5.784621375	5.6087415875	5.5572250375	5.5194579125	5.471875325	5.52543963125	5.537114275	5.32283811875	5.5462199625	5.4626988875	5.6702615	5.45703801875	5.717653975	5.501836125	5.500737775	5.5027716125	5.5118831375	5.7948154875	5.4645019	5.796325825	5.4821996	5.6459515125	5.4788853375	5.4680472	5.4378561625	5.5470008375
ADA	6.28841765	6.257116725	6.43209315	6.4208000625	6.464654275	6.321656375	6.7070533875	6.4475271125	6.47271525	6.931395425	6.5843315625	6.5073971	6.894736575	6.2881733875	6.3944973375	6.914727625	6.6646732	6.752709075	6.907484075	6.6319185	6.9680613375	6.8600519125	6.9741626625	6.6239277875	6.9340803	6.35671455	6.627407025	6.5240280375	6.6823485875	6.7134042125	6.2373554625	6.70734885	6.5340457625	6.88272045	6.8923034125	6.958869825	6.8940371625	6.39993475	6.8837289125	6.8490541125	7.127378825	6.419759325	6.859629675	6.607605825	6.8648755875	6.8603557375	6.6243178	6.891613625	6.8629709
ADAM10	8.87038745	8.967055825	9.627305475	9.5577812125	9.8064465	8.73041965	9.2032786375	9.3758191375	9.6440812625	9.204540425	9.4984991625	9.336216275	8.768012275	9.5388476875	9.133856525	8.9520248125	8.83394955	8.4159704125	9.559178425	9.5863704375	8.897611825	9.35714585	9.446113225	9.6679748625	9.0700648875	9.4704602875	9.2500152875	9.215844625	9.0617183	8.8430014125	9.0782729875	8.8165922625	8.5699288375	8.6970456375	8.7268712375	8.5778657125	9.5376205125	8.848455975	8.777828325	8.474355125	9.3608432375	9.6223823625	9.4073091375	9.1729056	9.3846769125	9.2053633375	9.4129323875	9.3160614875	9.338900475
ADAM11	6.588613825	7.046527675	6.68649571875	6.82223195	6.54901125	6.5493536375	6.58760615	6.54602789375	6.4878000375	6.8342855	6.813051525	6.8923034125	6.7153132875	6.8675136125	6.2043975625	6.63526135	6.920794525	6.3039634375	6.5694209375	6.329281225	6.549571525	6.541665575	6.4499902125	6.5068135375	6.7495102875	6.775243625	6.6005908625	6.8409384	6.808576175	7.1668571125	6.724307375	6.812374425	6.865252025	6.5427891	6.9201516125	7.0821708	6.90555171875	7.039784775	7.027648475	7.0107859	6.84155285	6.54901125	6.8777509875	6.926245925	6.84035525	6.767632	6.9914096375	7.0233627125	6.8878016375
ADAM12	5.7840903875	5.936742525	5.900318125	5.80615355	5.838223175	5.8331469625	5.84853765	5.9513127375	5.788108225	5.8011257875	5.7774652625	5.8599177875	5.8222663375	5.83061615	5.8622315375	5.8230514375	5.6794474125	5.8331469625	5.8867812125	5.7571513125	5.891497625	5.869389475	5.8018577625	5.8270066	5.8265225375	5.8162077	5.78176155	5.8612419375	5.8195308875	5.783617775	5.8018577625	5.818987	5.746629925	5.7937960375	5.803988975	5.89122845	5.8052292125	5.7508865875	5.778762725	5.8433785375	5.7673114875	5.854876875	5.7272106375	5.8772533875	5.7828289875	5.760354	5.779900875	5.8328669875	5.80970315
ADAM15	6.78603245	7.0502268	6.706458025	6.97214215	6.5727804625	7.2479500125	6.8590156375	6.7606061375	6.8277667625	6.5023699125	6.8108255	6.808576175	7.2650901375	6.72152975	6.555980325	6.890213675	7.310215825	7.36157245	6.700010525	6.7347657125	7.1786973	7.054570975	6.781671425	6.71625065	6.9432845625	6.8844190625	6.973524175	6.7870715	6.871956475	7.16803055	7.1358947875	7.23126005	7.1194702	7.1749875625	7.3142353375	6.9967964875	6.7031294375	7.1262183375	7.262943375	7.2052115	6.6848431	6.5262085375	6.640570875	6.797718125	6.92245635	6.8409384	6.6967820125	6.413071975	6.6236274125
ADAM17	7.5421563875	7.5257314125	7.2961933	7.3067103	7.4586480875	7.24030795	7.1668571125	7.31224685	7.4932855	7.5394475	7.59758575	7.4424296	7.1950058375	7.38995995	7.334810025	7.2206941125	7.300691225	7.38974935	7.33528185	7.36975365	7.3129189625	7.154967575	7.2927158625	7.13301515	7.2323736125	7.2346572625	7.169632825	7.45526175	6.958869825	7.00935745	7.0664248625	7.2981104375	7.46782555	7.1530275625	7.01808734375	6.958139625	7.0384621	7.048783325	7.2239593375	7.443294275	7.24474385	7.3146293875	7.3343429625	7.2055044125	7.2593151875	7.0529682	7.15191665	6.8146911875	7.0211188625
ADAM18	5.4878587875	5.45886265625	5.3590681875	5.472147225	5.4964550375	5.6271884875	5.3614156125	5.3517835125	5.45277255	5.4397324625	5.296256025	5.4012143	5.3256223	5.3678625625	5.3639835625	5.31662265	5.3731066875	5.3054315875	5.3830153	5.33059915	5.3157630625	5.4314391375	5.351484425	5.3065579	5.24101215	5.336034825	5.5076148625	5.327208625	5.3968567125	5.33726665	5.278939725	5.27733305	5.3366599	5.2631529375	5.278939725	5.21693715	5.3065579	5.3395793125	5.3745945375	5.287749675	5.3142771625	5.4776990875	5.4568855875	5.2892872125	5.290863725	5.30857235	5.1833614	5.289592225	5.41270915
ADAM19	6.558272375	6.7838229875	6.5823239875	6.7508264375	6.7489476375	6.8709548875	6.47271525	6.5253910625	6.78603245	6.6372018375	6.4133498	6.5200924125	6.5755617	6.514348125	6.77556485	6.5641320125	6.3799427375	6.6366714625	6.483284525	6.5197971625	6.4394370375	6.4974251875	6.5444840875	6.5774042625	6.5031333125	6.5176733375	6.6236274125	6.5340457625	6.3629347875	6.6233303125	6.477049425	6.5937338125	6.6813866875	6.486913275	6.6361249625	6.6402186125	6.5518174375	6.525911625	6.478102625	6.5780332625	6.5837914375	6.49028755	6.510749275	6.6693360875	6.6658937625	6.89369795	6.6119660875	6.486913275	6.5023699125
ADAM2	4.7731635	4.747868	4.9881230875	4.8784839375	4.693215125	4.719943375	4.719943375	4.7843676875	4.7526236875	4.7507236	4.73973508125	4.7338436875	4.8115965875	4.748909875	4.8263657375	4.7764271625	4.724716775	4.7516519625	4.7134026	4.76983735	4.7756086	4.8535784	4.7731635	4.5971165	4.8955463125	4.8211649	4.756074525	4.747868	4.9003320875	4.75832025	4.8373365625	4.7974176	4.925955625	4.82535754375	4.80822885	4.7814144	4.786768125	4.80822885	4.7835746625	4.8530451875	4.791310875	4.799592875	4.9060715	4.8665875625	4.8748215	4.7497472875	4.6363635	4.87192075	4.7756086
ADAM20	6.3639915625	6.4243477875	6.0801839375	6.2205744	6.25027765	6.2101478125	6.2362438125	6.26891385	6.2774901	6.3822414	6.2915705375	6.26104865	6.1827194625	6.216603175	6.3372723125	6.2195688	6.181968925	6.1441773	6.1309883	6.154703675	6.181968925	6.2354779375	6.3136772375	6.2067325375	6.2191051125	6.2021463875	6.0885142125	6.1524546625	6.3351878125	6.1955275875	6.185387625	6.2412254	6.1471463375	6.0572841375	6.1302731	6.1143723625	6.141454475	6.2723531375	6.2450311625	6.3180787125	6.2237930875	6.181733975	6.294207225	6.17209245	6.23442615	6.233311975	6.218620175	6.2810211375	6.1858531
ADAM21	5.7216233625	5.73808565	6.054992325	5.6671212125	5.7810699875	5.58019075	5.607151325	5.8711288375	5.8448081	5.8179287	5.7418805	5.65052795	5.689207125	5.860727375	5.7894870625	5.8146751125	5.709706975	5.65077765	5.6636479375	5.6464851375	5.6441639125	5.7193164875	5.687322275	5.6794474125	5.6144495375	5.73494	5.5357215625	5.7267476625	5.653087925	5.6560829375	5.717653975	5.650997275	5.630964625	5.6131963375	5.7238452625	5.686335675	5.642723875	5.6779748125	5.6938885625	5.706354025	5.5935262375	5.88007465	5.6870691625	5.6726159	5.7843882875	5.7012128	5.7961094625	5.7104116625	5.6856195
ADAM22	6.003132175	5.9256815375	5.886238225	5.8728100125	5.8830287375	5.93404465	5.8865143375	5.977459475	5.844561475	5.8775007	5.939085375	5.939085375	5.841931875	5.8794146875	5.8589203625	5.8346846125	5.840395525	5.8940126125	5.8803503875	5.8215096	5.9066785375	5.8354666375	5.8587003375	5.8973818125	5.8679516375	5.926687375	5.841931875	5.85681565	5.882783925	5.80970315	5.8879783375	5.772590375	5.8701511375	5.874725025	5.8820592375	5.8594145	5.84832205	5.89301975	5.9082683625	5.88433355	5.838223175	5.9619399625	5.85439485	5.864722225	5.8940126125	5.8699230875	5.84066125	5.87149373125	5.8509736875
ADAM23	6.541379375	6.39371275	6.4490055625	6.51327085	6.371070025	6.468745325	6.514348125	6.4835325375	6.513001775	6.455820275	6.4572269125	6.46225575	6.4456698875	6.4046487625	6.39758935	6.36849275	6.4818818625	6.3932098	6.44180223125	6.6042975375	6.4344529875	6.4911439625	6.372147675	6.4243477875	6.3814433125	6.3455886	6.48732033125	6.439215425	6.389509525	6.495609525	6.46764985	6.406389875	6.45694685	6.4513126625	6.3453471125	6.4737616	6.370780125	6.3554811875	6.3944973375	6.3973206625	6.4655088375	6.42028625	6.5185561	6.3929265375	6.5188707875	6.42028625	6.422384425	6.494457675	6.4437726875
ADAM28	6.1162688375	6.377837675	6.461453325	6.4789278875	6.4671397375	6.3231822625	6.390884475	6.126477625	6.2869852625	6.372633875	6.32045265	6.319349	6.2113626375	6.229067025	6.51327085	6.2894144	6.2191051125	6.35851575	6.6541630625	6.2932620125	6.104531675	6.1296843875	6.1617704625	6.2698653875	6.2245252875	6.2661859	6.32389825	6.2649012375	6.2761583125	6.5646878875	6.27032695	6.345105975	6.453928525	6.329281225	6.233311975	6.351896275	6.44401835	6.319929325	6.2777842625	6.494710325	6.5309571375	6.0720218375	6.3958424875	6.4911439625	6.56663905	6.189110425	6.278783	6.231333775	6.0269356625
ADAM30	5.5818377	5.4799807	5.838223175	5.83950564375	5.67168645	5.59834245	5.616130425	5.5187803125	5.96094175	5.759280975	5.8146751125	5.9282465625	5.6267479875	5.91826525	5.7121275125	5.6402614375	5.8890986	5.74539694375	5.9117806375	5.8129117375	5.5940035625	5.9709523625	5.7123713	5.653613075	5.8085006875	5.7308133625	5.679976725	5.7197656625	5.6648970875	6.021440475	5.73808565	5.694134025	5.5605965125	5.7662041875	6.0504060875	5.6751577875	5.7564321875	6.0833934875	5.750627525	5.6155400375	5.7099334625	5.5395115375	5.797639825	5.64345875	6.0411755375	5.750627525	6.0150846125	5.9441003125	5.8705896875
ADAM3A	4.896105625	4.8237395	4.9639114625	4.9449814625	4.920299875	4.959862425	4.7609082125	4.9764687125	4.8491671875	5.0285326625	4.9008424125	4.9094663125	4.9868356125	4.8684266875	4.9340905	4.7740416	4.993957675	5.027770975	4.9166125	5.0581037625	4.8608769125	4.791310875	4.830996325	4.92503615	4.9609203125	4.91045625	5.0036581	4.911467625	4.9526443375	4.9881230875	4.911467625	5.034987275	4.92757125	4.9666373625	4.9653129375	5.0481892875	4.8976781875	4.8499808125	4.9013803375	4.9639114625	4.8110043125	4.888710725	4.919326175	5.00712265	4.9418756	4.891022	4.926472425	4.8858825	4.9545466875
ADAM5	6.1685696125	6.33419055	6.110272425	6.2517410875	6.2376321625	6.158612125	6.3031389375	6.21407215	6.1668516	6.1702477125	6.1995431875	6.30908335	6.2123112125	6.2094124	6.1929378625	6.102785375	6.224996925	6.174764625	6.2051543375	6.2059347875	6.2191051125	6.2484862375	6.092288525	6.0401865875	6.1938378375	6.0781608	6.1600637125	6.1955275875	6.3261523125	6.195767475	6.2761583125	6.18789945	6.10355305	6.2007478125	6.2138547125	6.2865346125	6.2232529875	6.1576812	6.1952672375	6.31590496875	6.170539575	6.245717075	6.10803625	6.3570034	6.2612797625	6.259608075	6.2743981375	6.184618825	6.234557675
ADAM7	5.3722525875	5.368134475	5.462391	5.4343477375	5.4172900625	5.4172900625	5.4378561625	5.369541575	5.3876983	5.473485675	5.4346126375	5.4138268125	5.40758995	5.406600375	5.39833145	5.469875925	5.4267087875	5.3650782875	5.49093025	5.290863725	5.399478125	5.4436810125	5.440796075	5.4294694	5.3731066875	5.3989362875	5.412137675	5.3475295375	5.41052255	5.4123954	5.4464455375	5.41960875	5.4354017625	5.42808095	5.4878587875	5.433776325	5.3811722625	5.4502317875	5.3191195875	5.4190025625	5.5100755125	5.4099065125	5.4747030625	5.4695530625	5.473485675	5.4516511625	5.5505866875	5.474980075	5.4032898125
ADAM8	7.83960125	7.8058620625	7.8594886875	7.8282065625	7.466504825	7.9738268625	7.9587497375	7.8209648625	7.7190207875	7.544887875	7.4084365625	7.6193181375	7.901825225	7.5687446875	7.5734750375	7.935605525	8.5439742	7.9857986	7.4661449	7.529053525	7.881229	7.5971054625	7.96868605	7.7345718125	7.71037055	7.717576825	7.8879469625	7.825319725	8.082019625	8.0257752125	8.1903068625	8.2274010875	8.314219975	8.0050971875	8.145204725	7.86547775	7.7471662375	7.788695475	7.9616149375	8.3348512	7.714991675	7.48201625	7.4615933625	7.9974462875	7.8605674375	7.8884593	7.5113011875	7.482469025	7.6169713875
ADAM9	8.8157542625	8.07280104375	8.7519945625	8.635605825	8.690602675	8.6064236	8.4392865875	8.82000205	9.001404425	9.0682580625	8.2958598625	8.1833746125	8.11200965	9.0168529125	8.8315923125	8.5959727375	7.33651175	8.38064745	8.4685185625	8.0038254875	8.5895084125	8.607956125	8.7026205375	8.8957828875	8.789081675	8.9066070125	8.902437925	8.50960725	7.7736105625	7.6873790625	8.304940075	7.8538586625	8.91060905	7.5412352	8.3687546	7.365806675	8.5048855	8.44354135	8.076863375	8.2471318125	7.828794325	9.1923729375	8.143837075	8.297196125	8.4969973375	8.0648441875	8.0483254875	8.3319707	8.3667450375
ADAMDEC1	5.0962212875	5.0950854875	4.958805675	5.119918725	4.9635332	5.0925254875	5.0909538	4.9819225375	5.0214621625	5.14264545	5.1954608125	5.0524733125	4.9510483375	4.9774325375	4.9822844625	5.18520315	4.9526443375	5.0913413125	5.1254229875	4.969218	4.9902180875	5.0768181875	5.2059452	4.9075179125	5.00712265	5.1269302375	5.2134455125	5.2283945	5.0657424125	5.1583855625	5.0024125	5.0929169	5.1072993125	5.0610950375	5.1106008625	5.027770975	5.0407507	5.0537137875	5.2059452	5.067393875	4.998938425	4.9559055125	4.8115965875	5.2162059125	5.12836704375	5.1416135	5.0990438125	5.15450165	4.9906590375
ADAMTS1	5.95685995	5.7127774875	5.788108225	5.86653345	5.7894870625	5.4631707125	5.6331370875	5.8318546625	5.8708760875	5.92139491875	5.816968575	5.9621457375	5.8703887	5.7574153875	5.85414555	5.736589175	5.776745475	5.8107593375	6.029061225	5.7753811875	5.777708225	5.917158	6.068676275	5.9521143625	5.7195554625	5.7810699875	5.936941975	5.7114187625	5.7897176875	5.8757161375	5.8277263875	5.7883481	5.867508675	5.790423625	5.8356901875	5.677761575	5.6936553125	5.8331469625	5.762556925	5.73808565	6.0507683375	5.687575025	5.8652686375	5.754432425	5.8235378	5.766536775	5.834938325	5.8416754	6.01126736875
ADAMTS12	6.495252175	6.3524066	6.2113626375	6.3815586375	6.094161675	6.076489	6.02570935	6.3152502375	6.462884075	6.12026675	6.2949545875	6.2500679375	6.39993475	6.3600927875	6.230787175	6.461201175	6.1654069875	6.0704246375	5.9429721875	6.228589925	6.33102295	6.5603679125	6.2957586375	6.202647525	6.078640575	6.2414613125	6.2698653875	6.255253	6.455528075	6.15818445	6.189110425	6.2839294875	6.4856978125	6.465354025	6.3093367875	6.279315525	6.334922775	6.332400725	6.43318405	6.3241427875	6.4337288	5.981589025	6.389509525	6.4363302625	6.3611773125	6.0193728875	6.3906239125	6.19854845	6.484581675
ADAMTS13	7.0858026875	6.8363758375	6.9806982625	6.81433245	7.12461375	6.8890931625	6.926245925	7.0571114125	6.9953181375	6.6972551	6.8139878625	7.1436802625	7.204843975	6.992527025	7.0526103375	7.0414770875	7.4730553375	7.1470884375	6.9043076	7.054570975	7.0954421875	7.0219248625	6.9013020125	7.061040325	7.0846325875	7.0495301375	7.059392275	6.9094767	7.07472165	7.3003017625	7.154451925	7.30896055	7.145611175	7.0933304875	7.0799726125	7.1061701	7.01445855	7.064928375	7.0411484	7.118004175	7.020034275	6.932086525	6.8933631375	6.914309725	7.030102925	7.29990145	7.1757574875	6.8682193375	6.92212255
ADAMTS2	6.8092551125	6.3980930625	6.195999225	6.482413525	6.44028395	6.5331974625	6.5917445625	6.602032075	6.3404223625	6.3593102625	6.3590208	6.6969520125	6.401665025	6.3843550375	6.4169977	6.48862655	6.42621425	6.478102625	6.3552603375	6.564397725	6.6087489875	6.37365565	6.44401835	6.403250325	6.3948086125	6.576822625	6.4103940125	6.5430700625	6.535878625	6.58161649375	6.4914335875	6.6190545125	6.479496825	6.6294558625	6.4368135	6.6944250625	6.459928725	6.5711014125	6.46689095	6.5372784	6.38248115	6.68298525	6.5154423125	6.4213317625	6.5159956125	6.6412248375	6.4789278875	6.5331974625	6.391864225
ADAMTS20	4.8013179625	4.768051375	4.846090625	4.8614274	4.8505871	4.8800033125	4.728104	4.693215125	4.786768125	4.649697125	4.73973508125	4.782136375	4.70933325	4.7435372625	4.7740416	4.6994380625	4.782136375	4.7814144	4.7444992875	4.88527375	4.8036911125	4.75832025	4.6946240875	4.7497472875	4.7851669	4.719943375	4.85912675	4.752137825	4.684699125	4.7175931875	4.7120963125	4.788240025	4.6294968125	4.7036129375	4.693215125	4.7636303375	4.665287375	4.8361525625	4.908506875	4.756498	4.649697125	4.76905425	4.764574125	4.7756086	4.8491671875	4.7051947875	4.85413325	4.8060304375	4.776876975
ADAMTS3	4.75376855	4.7835746625	4.8944468375	4.780156925	4.8131308125	4.7764271625	4.7824931875	4.78285	4.864275975	4.759262975	4.8491671875	4.7444992875	4.798177125	4.7497472875	4.7338436875	4.825720525	4.9764687125	4.6715329375	4.795739125	4.854786975	4.7874589625	4.633264875	4.6395005625	4.710498125	4.7120963125	4.7797446875	4.816492375	4.7120963125	4.6946240875	4.799592875	4.7797446875	4.798177125	4.791310875	4.7402463125	4.7740416	4.747868	4.7714426625	4.693215125	4.759262975	4.8904589	4.7224551875	4.6586380875	4.693215125	4.8096068125	4.72127875	4.778862	4.8731670375	4.8053985625	4.8454903125
ADAMTS5	6.5477304375	6.3186293875	6.1820989375	6.2337948875	6.5826635875	6.5174711875	6.44401835	6.2314736625	6.3119050625	6.3418852125	6.172562775	6.175812475	6.3013747625	6.4038526375	6.626284975	6.801878325	6.033523975	6.0966319375	6.3890358625	6.4572269125	6.00540450625	6.3539597	6.23503985	6.3180787125	6.296239	6.1931698	6.5685078	6.4368135	6.3382684125	6.4601881875	6.070905975	6.2354779375	5.71864658125	6.054508825	5.9847027125	5.9093603625	6.4394370375	6.131963225	6.04237085	6.1405343125	6.78603245	6.0735026625	6.390884475	6.6905378125	6.579189	6.2128883625	6.1494935875	6.8722823125	6.4161706375
ADAMTS6	6.361422	6.4542088125	6.3453471125	6.4192889875	6.4172237125	6.1188133125	6.230787175	6.2915705375	6.3070957	6.043355625	6.2920518875	6.45025555	6.1685696125	6.458616225	6.0233137625	6.07755269375	6.234294625	6.0505251875	6.1695114125	6.3991546625	6.1505736375	6.26843575	6.1619999	6.2296063375	6.1710840875	6.1858531	6.1843658125	6.3247087875	6.3124441	6.23680785	6.210904425	6.1595513375	6.2174466125	6.2220060125	6.2627393	6.1742729125	6.3477086875	6.343012875	6.4208000625	6.3874441875	6.16611415	6.362402025	6.1773279375	6.3750022875	6.2181353375	6.3329743375	6.2894144	6.189883575	6.10803625
ADAMTS7	6.08121365	5.9886669	6.28294855	6.1172324625	6.1327555375	6.24776375	6.1654069875	6.357733825	6.4813599875	6.1172324625	6.1270038	6.281768125	6.24199255	6.06739125	6.1164991125	6.11935595	6.3944973375	6.2408022875	6.10355305	6.221049275	6.2171958125	6.1262435875	6.21480155	6.0698878625	6.1398457	6.078640575	6.3268768875	6.092288525	6.3259175125	6.234294625	6.25856715	6.2469998125	6.21407215	6.3634424875	6.2550023	6.3060961625	6.0790689375	6.261962075	6.3637047625	6.2879664125	6.0192388375	6.2520541125	5.8780572375	6.1262435875	6.005522875	6.4487387125	5.958959775	6.0698878625	5.9158647375
ADAMTS8	5.2309814	5.3660788625	5.3426712375	5.3022647125	5.2059452	5.3296568375	5.2959704125	5.3322822875	5.2267833625	5.27733305	5.3038872375	5.289592225	5.4356594875	5.3366599	5.3511785125	5.37761905	5.442280075	5.3071466125	5.2407237625	5.27733305	5.3901179375	5.4228421375	5.318814225	5.2490402375	5.2826684	5.38390465	5.276162825	5.29030825	5.3475295375	5.441991175	5.4710106	5.48325695	5.350209	5.3160787375	5.373998175	5.2377881875	5.33356485	5.437596825	5.4060263625	5.4035805625	5.1722574375	5.2460008125	5.3876983	5.252209	5.347798675	5.417570975	5.3657166875	5.350209	5.278599225
ADAMTS9	6.74774525	6.5171898	6.7819921625	6.7017662	6.3653881625	6.444868325	6.324420025	6.3783781	6.2007478125	6.4697482125	6.5546198125	6.4767636375	6.422097	6.67353595	6.324420025	6.3667499125	6.41823655	6.1135999	6.2120985625	6.2566430125	6.2915705375	6.6349803875	6.3973206625	6.4662903375	6.08446064375	6.3637047625	6.56663905	6.452370525	6.5878346875	6.1120746	6.396579775	6.390884475	6.223010675	6.61749215	6.196207225	6.6440859125	6.2853898	6.365019175	6.45081335	6.565577025	6.5034420375	6.4161706375	6.470589825	6.639154075	6.421820175	6.331281275	6.6620356625	6.344597975	6.3105577625
ADAMTSL2	5.3378446125	5.41613135	5.41986345	5.33026355	5.2201395625	5.48258931875	5.16992465	5.2539120375	5.0705384125	5.34809525	5.1223421625	5.28612665	5.5513875125	5.4311533	5.1875089	5.53649225	5.47071085	5.3221057125	5.5538447125	5.476295275	5.2407237625	5.2440668875	5.4903832375	5.2346266125	5.3689610375	5.3282808125	5.329032975	5.100930375	5.3325736375	5.3146126375	5.369541575	5.3287537125	5.3617201875	5.5359759375	5.445084225	5.4035805625	5.4792103125	5.3869245	5.417570975	5.4378561625	5.34872335	5.1106008625	5.4380815625	5.2444034	5.2591710625	5.3315279875	5.36365195	5.5092742375	5.3960241875
ADAMTSL3	5.1902301	5.02372665	4.9075179125	4.8448409	4.904993475	4.9962223125	5.0473697625	5.0509252	5.0485440125	4.9075179125	4.8630274375	4.95313075	4.848579125	4.8137476875	5.017933925	5.0062515	5.00712265	4.999449175	4.9229034625	5.084913375	5.0006923	4.9458436375	5.0257296	4.8505871	4.911467625	4.9219172625	5.084558975	4.9345614375	5.0950854875	4.9643916625	4.988538725	4.956455	4.917036125	4.9393694125	4.9759797625	4.9962223125	4.925456975	5.0473697625	4.95161265	4.989754625	4.8933556	5.03912045	4.92237265	5.068581775	4.81771635	5.0596653125	5.163853875	4.875260275	4.8159400625
ADAMTSL4	6.80093405	6.29469145	6.2894144	6.4549558875	6.2481397125	6.3766158125	6.2998430125	6.2438689375	6.519455925	6.5883162125	6.47135965	6.3167697125	6.4326993875	6.6788394125	6.22002665	6.5245692625	6.6146211375	6.161230975	6.5174711875	6.33419055	6.3414414125	6.0240149	6.3180787125	6.4908591875	6.417715275	6.5219731375	6.5467900125	6.443248525	6.5618724875	6.4179716875	6.5210987625	6.28367	6.4360468125	6.3863793125	6.6349803875	6.3682536125	6.462884075	6.507154075	6.5771380875	6.57039223125	6.4811055125	6.0267224625	6.5197971625	6.415916125	6.3414414125	6.3172691	6.391418225	6.377837675	6.0043982625
ADAP1	9.1000628875	8.8721032125	8.5371062375	8.9180744125	8.655216575	8.9739878125	8.933473975	9.0024725875	8.692871375	9.0197681	8.602300275	8.892326575	9.168649975	8.8810381625	8.8306480125	8.7706350875	9.16168805	9.119290275	8.73691325	8.874691925	8.8518883625	8.913446025	8.8183288375	8.6961254	8.932548375	8.8713096	8.6829778625	9.08702855	9.1153333	8.9032740875	8.90020715	8.9785148625	8.8315923125	9.3846769125	8.8967679125	8.8967679125	8.5227444	8.9116223125	8.8618515125	8.949968	8.6162762125	8.86847475	8.7916962875	8.92776865	8.7196848875	8.982463775	8.734504375	8.7155652375	8.937603575
ADAP2	9.2146372875	8.490406875	8.540315525	8.1468680875	8.5714651125	8.450711625	8.5158781625	8.3571383875	8.4523429375	9.1705312875	8.4577148625	7.8725722375	8.5013486375	8.85107515	8.300581375	8.8140985875	8.648239675	8.3430360125	8.72092071875	8.8068081125	8.0672303125	8.8288397125	8.2248382	8.4514848875	8.2355085375	8.9162685375	8.35837205	8.5355522375	8.456212075	8.3530889	8.1684278375	8.789081675	8.024738775	8.70723315	8.3076791625	8.2464218625	8.32922375	8.4413995375	7.946810475	8.3680628	8.3506936625	8.74072275	8.5119305125	8.4868607375	8.588160025	8.6202878	8.6599612	8.2822858375	8.4825032375
ADAR	10.8576334625	10.8078153125	10.8219556875	10.733915425	10.5887317	10.8363619	10.727984175	10.5112950375	10.461275775	10.94498575	11.1065192625	10.8324521	10.9076585125	10.635147375	10.784502475	10.85280185	11.19266105	11.2310273375	10.6801270875	10.4022046	10.8186531625	10.88554595	10.70721345	10.70721345	11.00691355	10.8405397125	10.8324521	10.6598074375	10.7479188	10.5977502	10.572221825	10.69712795	10.60668985	10.7374835375	10.982078975	11.2210658375	10.8259285125	10.71452915	10.693468625	10.758730075	10.7242438375	10.5821466625	10.881845525	10.6327590625	10.7617401125	10.720832125	10.7038719375	10.6632262375	11.0269696
ADARB1	6.576822625	6.5880760875	6.5309571375	6.53539235	6.6319185	6.531536725	6.594291425	6.5543651375	6.620903075	6.5638511125	6.6282883	6.5823239875	6.8706633	6.5708010125	6.7585788	6.718407125	6.8234450875	6.6623581	6.658203575	6.535878625	6.758934725	6.4066427625	6.54736885	6.483284525	6.6866627	6.658203575	6.4911439625	6.56995825	6.6227116125	6.6116730875	6.6744758125	6.5638511125	6.863280125	6.55382715	6.7236612375	6.6635477	6.5127269625	6.6602986375	6.546192025	6.5073971	6.6826442	6.6375764	6.73380065	6.5690910375	6.5675436625	6.644683725	6.50928195	6.56663905	6.6294558625
ADARB2	5.6290457875	5.666610475	5.5052918125	5.7571513125	5.5579979625	5.64855306875	5.6419780625	5.720503575	5.5582253375	5.5027716125	5.6155400375	5.5068523875	5.6972866375	5.5940035625	5.5286184875	5.5462199625	5.6459515125	5.5446447125	5.5084468875	5.6169188375	5.637595475	5.7040242	5.4622381875	5.6336363125	5.5962598125	5.6736134625	5.6906605625	5.6397833	5.6417470375	5.6105247125	5.7267476625	5.7118868	5.620807175	5.6366138	5.7490365375	5.6860885875	5.5721073	5.5359759375	5.62368175	5.5959984125	5.527585775	5.8622315375	5.5405850125	5.689990475	5.6279356375	5.6454709875	5.8085006875	5.5289092375	5.587988325
ADAT1	6.670240325	6.313402575	6.419529675	6.8923034125	6.757924525	6.3031389375	6.4097859	6.4609558	6.5618724875	6.6715202625	6.4926015375	7.0791660375	6.446981625	6.89369795	6.74022305	6.8339633625	6.6966120125	6.5632495375	6.3593102625	6.4357965	6.8913475875	6.655724775	6.3177506625	6.486620875	6.6055627625	6.7386133	6.7585788	6.80661325	6.6239277875	6.4878000375	6.4789278875	6.34746165	6.607035625	6.619334475	6.5237188375	6.37759525	6.8629709	6.4977142	6.35851575	6.2158879625	6.7567161375	6.4552631125	6.7224171125	6.7958241	6.9942913875	6.446400375	6.6696384875	6.46923715	6.658203575
ADCK2	6.757579275	7.008700775	6.7695962375	6.840647	6.7983760125	6.8301158375	6.7721807	6.8878016375	6.890944125	7.0522800875	6.8136795125	6.8418649875	6.8869073625	6.9282828625	6.65013235	6.8136795125	6.886605325	6.952629225	6.8342855	6.890944125	6.8742165375	6.786929575	6.8012776	6.7360074375	6.8813701	6.82223195	6.7156435875	6.8600519125	6.8389859625	6.7893929	6.7838229875	6.78139295	6.9323693625	6.8432335	6.780744575	6.68110645	6.7592448625	6.9275708875	6.8758229	7.0112115	6.8833813125	7.0454611625	6.66412885	6.7835162875	6.862655525	6.78293435	6.788415325	6.7383535875	6.8913475875
ADCK3	8.2274010875	8.257795725	7.799715525	8.098880675	8.0929943375	8.283569225	8.28984425	8.4288059375	8.0875893125	7.8560382	7.6917046125	8.0252992375	8.15066325	8.0050971875	8.3464522875	8.4825032375	8.4013153	8.52741955	7.5550416375	8.349365275	8.3903560875	8.0467772625	8.257197825	8.04342905	8.0285034	8.0912999	8.1720576	7.96868605	8.149932325	8.2829918375	7.7970941625	8.175245025	8.151279225	8.0606273125	8.4304448625	7.6121926	7.87671755	8.18529835	8.18024875	8.2799579625	7.8468019	8.3208799875	7.851242425	8.2859771375	8.0513051875	8.0338755625	8.0612387375	8.0507383375	7.942701175
ADCK4	5.1858362125	5.278939725	5.19005775	5.2384173625	5.2490402375	5.2782890875	5.1617463875	5.1383229375	5.2965911125	5.1164804125	5.4026799	5.2119361	5.2503139	5.2924243625	5.230704525	5.269688375	5.3441205	5.2257579	5.28637845	5.0705384125	5.24936565	5.18193495	5.3163304125	5.2808741125	5.1848697875	5.2603702625	5.0990438125	5.30166895	5.2613016	5.26006935	5.36841335	5.5456278	5.2767063625	5.1871925875	5.2640820125	5.306296425	5.2263910875	5.4166714375	5.3438678125	5.279620325	5.1884517375	5.2548071625	5.2670226	5.2336568	5.12836704375	5.2273874625	5.24010365	5.1223421625	5.2257579
ADCY1	6.0683961	6.1351198125	5.891497625	5.987385975	5.9662522875	6.042125225	6.0910643875	6.0816636375	5.9902984875	6.0041264125	5.958377325	5.933565425	6.0527852875	5.95541325	5.92317105	5.9822697	6.0774614375	6.0347694	6.0282706	6.0070257	5.9803795375	5.89122845	5.9858666625	5.848791025	5.936742525	5.93884495	5.9398126125	6.0269356625	6.0801839375	6.0065058625	6.1157565125	6.02051945	6.065692825	6.0567420625	6.05755375	6.1180409125	5.9772143	5.9806420625	5.9518690875	5.9869357	5.8713694125	5.967970075	6.0285433375	6.0587833375	5.9650691	6.072531475	6.069647825	6.0010990875	5.9813370625
ADCY10	5.3455198375	5.3213097125	5.273033425	5.277653475	5.3266210125	5.2736969625	5.192564775	5.3599308875	5.2811206875	5.1513126875	5.25512185	5.2374835375	5.41097110625	5.2956143625	5.3325736375	5.298114475	5.265432075	5.30166895	5.3123550625	5.390723525	5.3227031	5.275187675	5.292793625	5.26380385	5.252209	5.330915925	5.2739834625	5.26468875	5.18319449375	5.357358775	5.3108099	5.2931418375	5.4275425375	5.2974913375	5.305975525	5.2486997625	5.3241037375	5.305975525	5.2456677125	5.2914349375	5.3246235625	5.36068584375	5.3449360125	5.2106095125	5.249968675	5.3845543625	5.2160628375	5.1826346	5.24373785
ADCY2	6.4641804	6.417715275	6.3047953	6.4437726875	6.527688875	6.4256742625	6.455820275	6.4816057125	6.5171898	6.37573805	6.503980925	6.4372884125	6.4012102875	6.4326993875	6.4318163625	6.40812215	6.42028625	6.2825081125	6.3572685625	6.5140887875	6.45605145	6.441915275	6.3531601	6.486913275	6.26843575	6.48965245	6.339606975	6.49028755	6.3647464625	6.4363302625	6.486913275	6.5529554375	6.3629347875	6.4936567	6.3526550875	6.4368135	6.4425969375	6.42884475	6.414667925	6.423699225	6.36041155	6.607355975	6.3884927	6.4797669625	6.3942180625	6.4699964875	6.5480112125	6.3073346375	6.494457675
ADCY3	6.191960725	6.086568125	6.036448675	6.0572841375	6.0016263625	6.127970275	6.248016875	6.2293434	6.1223572125	6.2019190375	6.14222975	6.1419863	6.33346445	5.9902984875	6.1790020125	6.0875331125	6.2932620125	6.2450311625	6.2150147	6.29469145	5.982029025	6.1177563375	6.1727693375	6.04777465	6.12026675	5.9153601	6.1097969875	6.0522251625	6.0910643875	6.211603225	6.24199255	5.9864109875	6.0999722375	6.2980612	6.0862621125	6.295473625	6.16786015	6.003669375	6.021193725	6.0542923875	6.137036525	5.9861231375	6.1554495375	6.2237930875	6.144920775	6.1561718625	6.05305095	6.059278125	5.998118475
ADCY6	7.01294275	6.9539950875	6.8363758375	7.0714712375	6.8477698875	7.0529682	6.7712006125	6.917132775	6.9388830625	6.8748946875	6.928590625	6.9393101625	6.8807424375	6.8906224625	7.0246983625	6.9432845625	6.9388830625	6.85603145	6.66303395	6.915035475	6.916240125	6.95667985	6.8271173625	6.95667985	6.91371165	6.780744575	6.81140495	6.9198153375	6.9470630375	6.837987625	6.8163490625	6.9064806875	6.762774325	6.850971625	6.8031094	6.8623380125	6.8400195875	7.0115902375	6.8516929625	7.046527675	6.915959325	7.0853510875	6.8271173625	6.88037295	6.9057129125	6.9046497125	6.7295171875	6.8642145875	6.8490541125
ADCY7	10.0202558875	9.664380875	9.526244675	9.6069632625	10.00726485	9.59570045	9.410271875	9.691923725	9.310245075	9.3287498875	9.451526475	9.35714585	9.4749689625	9.5234394625	9.603492675	9.450122875	9.7505425375	9.5138759	9.5330774	9.7780297	10.1634577875	9.3349321875	8.9198220625	9.779951025	9.3608432375	9.10774325	9.3436707375	9.522029675	9.5758547125	9.4763974625	9.5561023	9.8926411875	9.5910770625	9.21777205	9.519235225	8.657676375	9.5234394625	9.3126583	9.6711933625	9.792432575	9.3171126375	9.59430845	9.381040625	9.145066725	9.4611678125	9.6335960625	9.456822375	9.2940108125	9.4888313875
ADCY8	5.48384545	5.6197561375	5.5418538875	5.5089636625	5.4574813625	5.3338526625	5.3686978625	5.4236814375	5.3420502375	5.5582253375	5.4565775625	5.6130006625	5.6331370875	5.5985344875	5.5415659625	5.48011079375	5.6836877375	5.5985344875	5.5421329625	5.351484425	5.3579368875	5.425855	5.523475725	5.2257579	5.28695005	5.4261673625	5.302575425	5.4974817625	5.392072925	5.3169729125	5.5505866875	5.394018925	5.5425849	5.541330275	5.48355455	5.4807850875	5.8884735125	5.294725975	5.31942885	5.5084468875	5.5882090625	5.577819225	5.5367887625	5.530276775	5.3202602	5.473485675	5.7084823	5.62706503125	5.7142568375
ADCY9	6.5774042625	6.4721830875	6.5219731375	6.4979740875	6.5458637625	6.4609558	6.5110764125	6.571615	6.421820175	6.58175055	6.461201175	6.6588320125	6.599150325	6.5127269625	6.5329202375	6.71625065	6.609033925	6.7054354	6.4631950375	6.486620875	6.4495188875	6.446400375	6.514588925	6.477049425	6.5798110125	6.4783270125	6.48965245	6.6487549	6.455820275	6.5687648375	6.51327085	6.5777524125	6.584588375	6.5777524125	6.440867625	6.3898015375	6.4874888125	6.5372784	6.599711625	6.46344845	6.5363784625	6.5829249875	6.61723195	6.5405273625	6.404393475	6.5999906	6.618163	6.546192025	6.5397747
ADCYAP1	5.6812705625	5.746629925	5.8065633875	5.8897738375	5.86364769375	5.813711325	5.8195308875	5.8028138875	5.8820592375	5.7721631625	5.8154528625	5.8745075125	5.7333023375	5.8291423125	5.74013045	5.6841618375	5.66775350625	5.80615355	5.524257125	5.6020352125	5.7702349	5.6671212125	5.7743770625	5.786641275	5.807571025	5.8509736875	5.6134389	5.9084546125	5.7694854375	5.6937719375	5.7943067125	5.5718566125	5.857517625	5.677761575	5.8940126125	5.6767466875	5.8857230875	5.78891125	5.92936600625	5.7214061375	5.720503575	5.746629925	5.630747575	5.8274845625	5.760354	5.77481435	5.758918575	5.839811525	5.836495125
ADCYAP1R1	5.7878738625	5.733579025	6.1294319375	5.954512325	6.1407602125	5.88177645	6.152970375	6.01840225	5.9130518625	6.0060232625	6.011395175	6.0582936875	5.95813715	6.0482663625	5.9175835	6.12676405	6.2862828875	5.8584485375	5.843141	5.987385975	5.93140755	5.9984249375	5.9847027125	5.9822697	5.954733025	5.9931142875	5.900318125	5.8981652375	5.8995816625	5.99785725	6.1342430875	6.2267031375	6.0990100875	6.1030611	6.0292866625	6.173989525	5.939085375	6.0186288	5.8794146875	6.07764395	5.9594788875	6.0350033	5.944879625	5.80970315	5.9992898875	6.1385990375	6.0711650125	5.9008123	6.0428553
ADD1	8.1630411	8.5895084125	8.249196225	8.44354135	8.2692561125	8.6138810625	8.5257925875	8.483855025	8.2885753	8.3895695375	8.3285165625	8.48980505	8.8518883625	8.3030638	8.315515275	8.3394630875	8.62337935	8.644295825	8.1480196125	8.3895695375	8.4715428	8.33261075	8.3772172375	8.4257403625	8.4485479625	8.4230986375	8.47217815	8.306973725	8.581592925	8.6265118875	8.5568124375	9.0268824875	8.7080679625	8.6671009125	8.643594575	8.5544862375	8.5800062125	8.7002514	8.659228375	8.6412365875	8.6138810625	8.3984700875	8.4244226625	8.7587644375	8.4674959	8.521220275	8.388893125	8.625729525	8.4138455875
ADD2	6.9793742125	6.9543044375	7.0755314125	7.067957775	7.1341242	6.9372772125	6.9091367375	7.067957775	7.1946049625	7.130041075	7.0329535625	6.8855754	6.9942913875	7.0461554	6.8748946875	6.866390275	7.1504146875	6.8271173625	6.933007425	7.025850025	6.8409384	6.8780711	6.90608955	7.00116495	6.8973847	6.8557339625	6.91041355	6.94965446875	6.9456230875	7.071153	7.1076752375	7.0297256375	6.92245635	6.92212255	6.920794525	7.0645785875	7.00935745	6.8923034125	6.933007425	7.00246855	6.9385784375	7.0351772875	6.8852705875	6.878726125	6.9633224625	7.1594626125	7.0358963625	6.9364583125	7.022598
ADD3	10.6509356875	10.6509356875	10.6632262375	10.5171365875	11.19990105	10.669837575	10.641843575	10.4557789125	10.6327590625	10.784502475	10.9076585125	10.7806151625	10.21707275	10.6038255375	10.531160875	10.6381852	10.05976335	10.10953885	10.7038719375	10.727984175	10.525616375	10.2705376375	10.612501925	10.656497775	10.3384247625	10.572221825	10.5594687625	10.3669763125	10.4138620375	10.3589032125	10.1549559875	10.15728655	10.27290765	10.2886699	10.32236235	10.0686045	10.6096871625	10.2680114875	10.5014379625	10.0686045	10.6443271	11.0143764	11.00691355	10.3692058375	10.6096871625	10.3615932375	10.4250065625	10.5887317	10.4108285125
ADD3-AS1	5.442567875	5.4651646125	5.3714209375	5.4799807	5.4032898125	5.4810319875	5.429179	5.4947876375	5.3962907	5.476295275	5.426997475	5.4807850875	5.5628337625	5.5513875125	5.3970994875	5.4314391375	5.39833145	5.453057975	5.3466446375	5.394818375	5.4222891625	5.4305765625	5.5001768625	5.4261673625	5.41986345	5.45111745	5.4903832375	5.4155311375	5.4657833625	5.4300383125	5.378215	5.411348075	5.4766226125	5.4084333125	5.4974817625	5.45057465	5.4577856	5.411348075	5.4035805625	5.40461505	5.4244802375	5.462085375	5.45277255	5.442135625	5.4234231	5.4878587875	5.5218492125	5.5752919875	5.4459234625
ADGB	4.858557	4.838466625	4.8131308125	4.8608769125	4.7714426625	4.8894296875	4.8649015125	4.924540275	4.78981865	5.0143947125	4.8800033125	4.9678441	4.7928575625	4.826982725	4.8513015375	4.9240459	4.8263657375	4.97692505	4.9369124375	4.8124041625	4.8817978125	4.83496475	4.9617246125	4.8013179625	4.8343378125	4.9325994625	4.8602847	4.788240025	4.8915793125	4.8131308125	4.820458275	4.7618806875	4.98355115	4.8684266875	4.88644425	4.8695455375	4.8571469125	4.8805832	4.9458436375	4.8454903125	4.85187125	4.963143825	4.8997926125	4.948720275	4.7402463125	4.8800033125	4.8748215	4.8997926125	4.841702625
ADH1A	5.49130939375	5.512628125	5.6369031625	5.546730475	5.41052255	5.5330315125	5.437596825	5.651321325	5.4609708	5.4827270625	5.6046372375	5.472147225	5.53098915	5.539247625	5.4871091625	5.777970675	5.59149845	5.4964550375	5.5678717125	5.5590134375	5.441731125	5.64960645	5.4792103125	5.3845543625	5.690542975	5.345213625	5.4236814375	5.3960241875	5.441991175	5.3965273875	5.5367887625	5.4343477375	5.5315055375	5.5686564625	5.4881554875	5.5092742375	5.4642462	5.5716119	5.4626988875	5.5847525125	5.438717625	5.67969335	5.54593465	5.4275425375	5.5721073	5.3901179375	5.438717625	5.5041851875	5.4887135375
ADH1B	5.35384905	5.2972030375	5.3669859875	5.3157630625	5.305975525	5.3221057125	5.3266210125	5.443990975	5.3532880375	5.2451362625	5.2431033125	5.278599225	5.320976775	5.31177645	5.3299110875	5.3218121625	5.3915385625	5.3108099	5.3296568375	5.349360025	5.29030825	5.3490658125	5.3243650125	5.3535973625	5.2938406375	5.3567698	5.261880075	5.2965911125	5.3281231	5.4521922125	5.3650782875	5.346063075	5.3325736375	5.350550875	5.255370425	5.3149165125	5.3319395625	5.3441205	5.3013535	5.3863435625	5.268293125	5.4123954	5.242365225	5.3266210125	5.2965911125	5.3608506875	5.3266210125	5.3711389	5.3256223
ADH1C	5.033078275	5.054529	4.9161580875	5.062565575	5.031749175	5.1281954875	5.094058425	5.186518125	4.9569226625	5.1177321875	4.7835746625	5.119918725	5.067393875	5.024088625	4.9549789375	5.0621846	5.242365225	4.892872875	5.0913413125	4.998938425	4.9666373625	5.0516527875	4.91250585	5.062965375	5.055777575	5.2178971125	5.082637575	5.126144675	5.1444522125	5.1188213125	5.0516527875	5.0031993125	5.0024125	5.046908525	4.820458275	5.33026355	5.010225875	5.082637575	5.0489204125	5.0448715625	5.0415429375	5.0337271625	5.223846675	5.0641234625	5.2293674625	4.9962223125	4.9845326625	5.183675125	5.1658748875
ADH5	8.0719607375	7.887362375	8.2964488125	8.1990775625	8.87038745	7.908499925	7.9543699625	8.0373643125	8.1745993125	7.929370925	8.34012805	8.1218118625	7.942197575	8.1031574125	8.03557695	8.2471318125	8.0490435625	7.6262059625	8.101240875	8.32986775	7.85014865	8.3932710875	8.0373643125	8.1106985125	7.841782275	7.973289075	8.2732990125	7.9673526125	7.641218575	7.8473660625	7.9061301875	8.040344175	7.9715578375	7.9571887	7.9322837625	7.8248042875	8.3667450375	7.896503675	7.7301701125	7.7991954625	8.4027782	8.3627880375	7.9409427875	7.798710575	8.118730225	7.809648575	8.2426386875	8.1357214625	8.0606273125
ADH6	5.9854372125	5.9202690375	5.9084546125	5.838448675	5.855384325	5.742858425	5.8886818625	5.772833225	5.77460665	5.8162077	5.850045	5.8490859875	5.8711288375	5.8534147625	5.7574153875	5.8270066	5.7524321875	5.7702349	5.8973818125	5.782029725	5.715961	5.800830625	5.7885773625	5.8630028375	5.694134025	5.7808698125	5.746629925	5.851737225	5.787410925	5.714964475	5.83917865	5.9139007125	5.9719697375	5.7868699	5.81430398125	5.8995816625	5.8179287	5.69626936875	5.808989875	5.8000828	5.7943067125	5.7235925875	5.8368378875	5.756705375	5.764043475	5.899821475	5.8452992125	5.7409261875	5.927212325
ADH7	5.3863435625	5.4555213125	5.5798888375	5.469875925	5.58147136875	5.477429275	5.55761114375	5.4663531375	5.646952225	5.2866616125	5.5448910875	5.568922775	5.5999641875	5.573221275	5.600221425	5.702248575	5.8233034125	5.560007975	5.5716119	5.61850895	5.600433175	5.6690283375	5.6298705625	5.54449681875	5.429179	5.441991175	5.4609708	5.5493947375	5.526979675	5.6471985375	5.6807573375	5.6439573625	5.7221571875	5.6726159	5.65636395	5.5659260875	5.742647425	5.6358773375	5.4914602625	5.531780825	5.41873955	5.8505471875	5.639519225	5.59924985	5.5752919875	5.762094275	5.59225825	5.471875325	5.442567875
ADI1	9.3113214125	8.8781571375	9.6661296375	9.4489414125	9.600328025	9.5834247625	9.3148654	9.59570045	9.6774369375	9.06440115	8.182012175	9.627305475	9.391747325	9.363458325	9.819577875	9.600328025	9.5910770625	9.627305475	8.9881795	9.1410653	9.898920325	9.4874257625	9.0307863	9.726525875	9.1815382125	9.3583921375	9.559178425	9.56336225	9.12452835	9.35967255	9.5305358125	9.276455	9.4049871	9.21880785	9.2795671375	8.983254875	9.5863704375	9.425516975	9.580179375	9.3462188625	9.7872631875	9.8618184125	9.5504543875	8.842229125	9.4324460125	9.3958457625	9.1815382125	9.9108477375	9.1131778875
ADIPOQ	5.2451362625	5.1422810625	4.920299875	5.222779125	5.310208975	5.1289301625	5.1164804125	5.1666018125	5.1696092625	5.31507053125	5.157026925	5.139782525	5.1775783125	5.121668025	5.0512898	5.2670226	5.1238455125	5.1679642125	5.1722574375	5.0853249625	5.2092647125	5.1080119	5.20748835	5.110208075	5.2134455125	5.127832	5.1456237875	5.166247	5.18157115	5.2115706125	5.1519700875	5.0796982125	5.199318425	5.0841713375	5.3722525875	4.9626861	5.127378975	5.1394342125	5.18782205	5.074754625	5.1429691875	5.2218409375	5.183675125	5.17627685625	5.119603225	5.1028173125	5.2235174875	5.261880075	5.4123954
ADIPOR1	8.4138455875	9.2112575625	8.716381825	8.7926692375	8.6031146375	9.0682580625	8.7730674875	8.945499725	8.9748663625	8.52501695	8.9180744125	8.8635701625	9.06626035	8.8413066375	8.99440405	8.59897415	9.053993775	9.2834411125	8.6452126875	8.93452565	9.1641887625	8.8157542625	8.6713563625	8.5800062125	9.0460563375	8.778611225	8.8913196375	9.0347085875	8.908020575	9.127672475	9.5577812125	9.208720725	9.2804815125	9.168649975	9.154690425	8.9540527	8.8501251	8.8244175	9.1857871	9.3160614875	8.5975515125	8.4639436	8.9785148625	9.08702855	8.832303125	8.9881795	8.73533105	8.8820072875	9.171822775
ADIPOR2	8.9355748125	8.5048855	9.1172812375	8.939488875	9.053993775	8.875422925	9.0288743375	8.9731010875	9.176878875	9.0597965625	9.0626183375	9.1484567125	8.9843092625	8.7723683375	8.9483409	9.1391439125	9.0606966625	8.8985739125	9.1381728125	9.491733025	8.8791585125	9.0617183	9.2032786375	9.0597965625	9.0904177875	9.2718444875	8.8985739125	9.057138025	9.097175425	8.9651744375	9.10774325	8.45984355	8.40901238125	8.9795679875	8.8836541375	9.16168805	9.119290275	9.251006675	9.1029996875	8.93452565	9.0713700875	9.2245287375	9.425516975	9.0091473	9.10774325	9.1029996875	9.3216111875	9.4049871	9.12452835
ADIRF	5.9866710625	5.95685995	5.8857230875	5.918484675	5.94780715	5.926687375	6.05099025	6.13600705	5.964831725	5.987385975	5.85414555	6.0580202875	6.0564901125	5.8587003375	5.9566223625	6.1938378375	5.99983865	6.061772575	6.06774658125	6.01660975	6.0593987375	6.03191286875	6.2327751875	5.9507692375	5.9801430875	6.008373575	5.9910786375	6.10803625	6.130522225	5.8609728875	6.022498575	6.12052325	6.0394169125	5.86887605	6.2059347875	6.32241045	5.8288864	5.99983865	6.0771858125	6.115517325	5.969215975	5.8902526375	6.10355305	6.15945311875	5.9992898875	6.34792185	5.95102835	5.9952220125	6.0010990875
ADK	7.0933304875	6.3973206625	6.8037185125	6.6096715625	6.6934729375	6.3305159375	6.422384425	6.41116705	6.4467159	6.7199119875	7.5476982625	7.740316175	6.9832458	6.55891975	7.5143983125	6.602032075	5.7966162375	6.284717275	6.753247325	6.6190545125	7.232785925	6.507747775	6.832391775	6.6797931875	6.351896275	6.4729681375	7.6154390375	8.3947337125	7.1478476125	6.24678825	6.905390525	6.24102035	6.5803434875	6.473509175	6.5458637625	6.33599415	7.2316049	7.4687742375	8.1194205625	6.856352975	6.76343305	6.513001775	6.43209315	6.635826275	6.8638630375	6.51517525	7.39036271875	7.2003711375	6.640570875
ADM	6.3144288875	6.3377565125	6.850230925	7.0107859	6.031329325	6.2910693375	6.2103901625	6.3814433125	6.812718725	7.1791056	6.4813599875	6.441915275	6.4928695125	6.5386180375	6.2545250375	6.7146895625	6.6453411625	6.6361249625	7.017309425	6.78857179375	6.4478002375	6.63526135	6.94139625	7.127378825	6.6288866375	7.10901685	6.488358575	6.5780332625	6.484581675	6.0992337	7.2152792125	6.2133496125	6.28123595	6.3554811875	6.4851758125	6.65479505	6.5154423125	6.910105025	6.3482286875	6.3534367125	6.5635839125	6.6257441125	6.7765117875	6.5823239875	6.6520510375	6.554086975	6.5253910625	6.680119975	6.514588925
ADM2	7.414046775	7.56692105	7.348749275	7.433500925	7.3259140375	7.4105549875	7.563035475	7.4691848875	7.38995995	7.341789875	7.4539835125	7.4734459625	7.7179982375	7.4110889125	7.2639838375	7.3491947375	7.4634807625	7.2834514875	7.559700775	7.527660675	7.58938935	7.4003745	7.5055888875	7.3565186125	7.4454133	7.517491725	7.464316	7.499045175	7.526731425	7.42906185	7.480675025	7.646924575	7.4264781875	7.8772367375	7.5971054625	7.5921699625	7.3661948625	7.717576825	7.7877478625	7.764397275	7.422077775	7.5785017	7.5071643375	7.310215825	7.4055023	7.4880235	7.4526906625	7.5811333125	7.4088485
ADNP	9.418538325	8.982463775	9.2224103875	9.2168724	9.3833367125	9.3883159125	9.3424373125	9.1923729375	9.2233957625	9.1988736	9.3846769125	9.36969965	9.0051189125	9.2952017375	9.087992975	9.2804815125	9.07869339375	9.2112575625	9.4529218125	9.0043883375	9.3336177375	9.140150075	9.179431325	9.2987101875	9.408822325	9.127672475	9.3608432375	9.23690975	9.3969957	8.8967679125	9.166371275	8.9097753375	9.2752368625	8.7445643375	9.0992458	8.6978186875	9.3336177375	9.1057666	9.0833771875	8.9577339375	9.55187775	9.2032786375	9.1110623125	9.4140648625	9.4154920125	9.1000628875	9.1423024	9.524774025	9.251006675
ADNP2	7.1916695625	7.0668590375	6.9351119125	7.284769225	7.37262925	7.0540905625	7.206561475	6.9884992625	6.952629225	7.211560425	7.1760924375	6.99884955	7.154113725	7.2055044125	7.32807985	7.1160222875	7.26434865	7.0707594875	7.2389440125	7.1568503375	7.0125998375	6.964798275	7.2190460875	7.0724420125	7.0461554	7.0563259375	7.177552075	6.966704025	6.9971210125	7.0571114125	6.9820231875	6.900996625	6.8231271875	7.014811875	6.9168213375	6.8869073625	6.88104725	6.8950386	6.8393538625	6.942202775	6.9884992625	7.3389946375	6.8871620625	7.13901165	6.961474925	6.8330067	7.165034575	6.8844190625	6.8496350125
ADO	8.493503725	8.2867139125	8.6671009125	8.33261075	9.0773505	8.308495125	8.4611759125	8.45860075	8.5753653375	8.5721947	8.8183288375	8.5288654375	8.1702745875	8.67049095	8.6748741375	8.182614775	8.585600225	7.8834293375	8.56450005	8.7155652375	7.999241275	8.4941971125	8.3514406625	8.460508825	8.57700605	8.4183392	8.473504475	8.845799925	8.08269155	8.3765388625	8.3522085875	8.5936370375	8.033141075	8.67397375	8.1726537375	8.1865123625	8.35837205	8.5158781625	8.3778469	8.6311877375	8.385663475	8.9472865375	8.4429344	8.34578105	8.414576625	8.35837205	8.365155525	8.2337803875	8.220998575
ADORA1	6.1967535125	6.0875331125	6.02570935	6.0804419625	6.4674211625	6.2079560375	6.3191111625	6.2932620125	6.3600927875	6.165162325	6.1180409125	6.3096097875	6.34934445	6.2545250375	6.3146848125	6.1656324625	6.4655088375	6.2191051125	6.1143723625	6.2208050125	6.3116369625	6.1190962125	6.19588335	6.2857238875	6.211603225	6.2208050125	6.11677745	6.1277351375	6.3794013125	6.3105577625	6.475648	6.5690910375	6.433966225	6.436564525	6.2145776875	6.3100954125	6.1177563375	6.2490365125	6.25027765	6.2359832	5.9956051	6.404393475	6.260594325	6.18561185	6.1893784	6.3768411625	6.2348056375	6.180395025	6.1977721
ADORA2B	6.657618525	6.6399696	6.44401835	6.4617395625	6.5124166625	6.39102590625	6.332400725	6.4215993625	6.5672522	6.851302675	6.555188075	6.4697482125	6.5303332125	6.6218106875	6.38768275	6.464654275	6.276961025	6.3926488875	6.5498950125	6.2298732	6.4908591875	6.629757125	6.43512775625	6.6520510375	6.37759525	6.639291725	6.419529675	6.6372018375	6.5685078	6.2930358875	6.573041525	6.36460824375	6.669200675	6.63526135	6.885890275	6.4854578375	6.4829922375	6.7705830375	6.757924525	6.7420233125	6.3210521375	6.6677463875	6.512280125	6.3763296625	6.3501586	6.8851303375	6.3595853	6.782286025	6.1552427875
ADORA3	6.857320675	6.8490541125	7.3146293875	7.027334975	7.0567048875	6.8691947125	6.5124166625	6.7264717875	6.856352975	6.8906224625	7.1557722	6.9748766	6.7730332875	6.8852705875	6.657618525	6.9741626625	6.769893025	6.518240375	6.9107180875	7.04986475	6.94002245	6.6484317375	6.7832407375	6.6532368625	6.6762738125	6.9835784875	7.0365904625	7.027648475	7.0883625	6.960486575	6.94139625	6.712270825	6.942583575	6.932656925	6.7479140625	6.3263837375	6.717814425	7.2398488125	6.9693105	6.8006007625	6.8846768	7.170013125	6.9082157125	6.734429925	6.8002983625	6.9275708875	7.1366179125	7.2626132	7.039784775
ADPGK	10.3039586625	9.6069632625	9.8567528875	10.1765910625	9.9688202375	10.1527653625	10.3615932375	10.33278725	9.9245925875	9.986164375	9.852341325	10.2058909	10.2527669875	10.132646775	10.32236235	10.0617915	10.2316855875	10.1118678125	9.9351419875	9.9452615125	10.07067485	10.1257912375	10.1118678125	10.0202558875	10.3014671125	10.399531275	10.11390675	10.0686045	10.4250065625	10.2118842625	10.2504525125	10.14171015	10.0941522375	10.439198375	10.3563384375	10.1765910625	10.2680114875	10.327482325	10.209606225	10.2504525125	10.1655901	9.900996075	10.1741187375	10.3538908625	10.1741187375	10.1741187375	10.209606225	10.2251147625	10.1595041
ADPRH	7.4088485	7.4876867	7.3255308	7.4092899	7.1079927375	7.24406305	7.3561137125	7.250921625	7.3011897125	7.3228950625	7.2087211125	7.187877875	7.4132461	7.407993675	7.1027602125	7.22534735	7.50811325	7.145611175	7.3763820625	7.0918868	7.29107265	7.33651175	7.4770360625	7.4250347625	7.5716998125	7.6459628	7.182472725	7.6160753125	7.4020881625	7.3999840875	7.4937940375	7.3746635875	7.43705345	7.471196425	7.8070307875	7.48884955	7.3909543875	7.781643275	7.4951383125	7.676948625	7.41744025	7.093645375	7.343881975	7.3668497375	7.4025569	7.62521285	7.2550414	7.18592835	7.35696115
ADPRM	7.004206575	6.5635839125	6.924064525	6.943988875	7.3500308	6.75657136875	7.0505514125	6.6609386375	7.0846325875	6.85651220625	6.680119975	6.5104741375	6.67476435	6.9724940875	6.813377125	6.717814425	6.8709548875	6.305582725	6.90401205	7.1809699	6.6507478875	7.1348007125	6.7606061375	6.98512951875	6.805290225	7.2183946625	6.758934725	6.7903229625	6.641836975	6.83454875	6.8295733625	6.779834325	6.7931955125	6.7709490125	6.583248775	7.0004272625	6.6434142	6.51327085	6.8104932	6.8166549375	6.732515975	7.13260525	7.01294275	6.829840975	7.0297256375	6.6206386875	7.055285175	6.8289902375	6.4851758125
ADRA1A	5.334890975	5.3535973625	5.24698355	5.3848237625	5.2805282	5.3287537125	5.30357415	5.3587617625	5.329032975	5.31177645	5.358475875	5.33726665	5.3954214375	5.3341941625	5.31177645	5.24345305	5.3426712375	5.360521	5.3826657625	5.292793625	5.3173727875	5.3315279875	5.247678925	5.279620325	5.297798725	5.2826684	5.306835625	5.268293125	5.375722725	5.307753975	5.4331636625	5.400658625	5.3599308875	5.3891648	5.369541575	5.3686978625	5.3508632875	5.290863725	5.3678625625	5.3499034375	5.30357415	5.3561644625	5.287749675	5.4032898125	5.3322822875	5.4390720375	5.3246235625	5.3136188	5.399819825
ADRA1B	5.48469395	5.2099484	5.2394103875	5.4618337125	5.1760955	5.24373785	5.3438678125	5.3823647375	5.2293674625	5.16033515	5.17292595	5.4546206375	5.3463522375	5.0796982125	5.2289078875	5.3357112875	5.2924243625	5.305707725	5.1617463875	5.437596825	5.275823625	5.4190025625	5.484418225	5.326925925	5.284857725	5.3558900125	5.4780285	5.394018925	5.4862989	5.2387163625	5.198377275	5.3717192875	5.3395793125	5.3173727875	5.4998989125	5.3311955875	5.28637845	5.2917767	5.4305765625	5.408945275	5.392845675	5.3266210125	5.404374025	5.1655669875	5.3698957375	5.3351927375	5.1247517625	5.3754756875	5.3149165125
ADRA1D	5.404374025	5.389430725	5.4651646125	5.4900857	5.3235195875	5.5766268875	5.4969392375	5.4062987	5.393146425	5.4871091625	5.4099065125	5.47379825	5.5496689625	5.42074785	5.440796075	5.1891278875	5.5521938875	5.4906515625	5.4816243875	5.5948748125	5.4890198125	5.4356594875	5.471875325	5.388221075	5.379715225	5.468240725	5.499067225	5.4865484625	5.5378984625	5.5421329625	5.426997475	5.4878587875	5.639035525	5.55278065	5.4964550375	5.389791525	5.42425565	5.459819175	5.4261673625	5.6810025375	5.4123954	5.475567375	5.4849955	5.4289069375	5.4343477375	5.4974817625	5.4615222125	5.548876225	5.4275425375
ADRA2A	5.4034351875	5.357358775	5.584143225	5.5060629	5.3038872375	5.571326575	5.6493835125	5.3962907	5.305112725	5.4384173	5.4051597375	5.3449360125	5.3807364125	5.402447725	5.3992497	5.37929815625	5.3508632875	5.318814225	5.24698355	5.20748835	5.3856919375	5.2381363375	5.404374025	5.495601875	5.376762275	5.28358765	5.33026355	5.34872335	5.3449360125	5.3032562	5.4384173	5.4442922375	5.21215305	5.351484425	5.300737725	5.462085375	5.2349817	5.3826657625	5.3441205	5.3736832375	5.3657166875	5.535208025	5.25630805	5.2290725375	5.3003746875	5.366403275	5.4289069375	5.3731066875	5.3842120875
ADRA2B	6.9154717375	6.788415325	6.53539235	6.67119345	7.08692075	6.8583098625	6.6664543625	6.94858076875	6.92212255	6.579329875	6.881726075	6.989217425	6.8603557375	6.6684004125	6.87521585	6.97337980625	7.1065079625	6.9724940875	6.8463700375	7.116451375	6.8878016375	6.8353529125	6.9463427625	6.7801240125	6.961908125	6.94181545	6.71252435	6.7274151625	6.9429236875	6.757924525	6.83272355	6.82446085	6.9771148125	6.9843005875	6.8418649875	6.870241225	6.85872455	6.87997885	6.94002245	6.8169651375	6.767020475	7.10348805	7.2022542	6.871956475	6.7322102875	7.0880376625	6.8453629125	6.8551010625	6.8722823125
ADRA2C	6.3167697125	6.15370505	6.2930358875	6.1622815	6.76867235	6.400907675	6.21521315	6.46959665	6.4154097625	6.23161355	6.4380727375	6.24199255	6.8069600625	6.36971835	6.5840604125	6.428293675	6.9677586375	6.56995825	6.2920518875	6.7725681875	6.433470075	6.422651	6.6687248	6.2354779375	6.2593126625	6.356444375	6.095653825	6.32902335	6.3631928125	6.7332028	6.540849775	6.590577025	6.7341508625	6.690240625	6.39075419375	6.46225575	6.1296843875	6.4745968625	6.459928725	6.65479505	6.3093367875	6.656362325	6.3008878625	6.146157525	6.18789945	6.7529870375	6.1946062625	6.2330399	6.2183643625
ADRB1	5.0509252	5.09437135	4.8748215	4.975147925	4.9481705	5.0269368125	5.033445675	5.1312034625	5.064541	5.0006923	5.0223343	5.14374565	5.0879136625	5.0426720375	5.090554125	5.0049695625	5.03665325	5.1383229375	5.066496925	5.2585103875	5.162109	5.05696625	5.107632775	5.1429691875	5.1024574	5.0721416	5.230704525	5.0617563875	5.0764168875	5.1333928375	5.046071275	5.1891278875	4.987687725	5.1473526375	5.1419052	5.3173727875	4.9980675875	5.1534224375	5.1833614	5.2805282	5.0677154125	5.0561308625	5.1241757	5.1408701375	5.156373625	5.170926025	5.1289301625	5.24345305	5.1065606
ADRB2	8.5324156375	8.73852405	9.980364425	7.9864109	8.8855971875	8.15802005	8.12884405	8.9795679875	9.0002878125	9.2224103875	9.34504475	8.5714651125	8.341593275	8.6468570125	8.428040075	8.4334874875	8.427230025	7.73739784375	8.7828881	8.645934775	8.202558475	8.914407675	8.481701125	8.0749689875	8.2331360375	8.7196848875	8.6512433875	9.2795671375	8.390956975	9.0782729875	7.948415425	7.999241275	7.8506916875	7.9715578375	8.4370101625	8.2261043375	8.388893125	8.602300275	8.7002514	8.768012275	8.193482	7.9531424375	8.2787472375	9.01789655	8.5334008125	7.9232895625	8.1587137875	7.6184160375	8.4297726875
ADRB3	6.503715925	6.598873475	6.5935144875	6.6196503875	6.7841140875	6.51517525	6.618488125	6.6233303125	6.683280425	6.611061675	6.5018403875	6.520595575	6.6327717875	6.583514575	6.629757125	6.5493536375	6.728587225	6.486315725	6.5397747	6.618163	6.5171898	6.64442265	6.5880760875	6.6067468375	6.5498950125	6.543956325	6.5493536375	6.491722475	6.68571285	6.668070175	6.5612764625	6.5848854625	6.539505125	6.6554083875	6.6593781625	6.6218106875	6.5121435875	6.667113325	6.6386408125	6.5837914375	6.5375290875	6.6484317375	6.6963212125	6.5929336	6.5562962625	6.6709165375	6.518240375	6.585726275	6.599150325
ADRBK1	8.6713563625	8.874691925	8.3090024875	8.4999706	8.1319021875	8.622529475	8.692871375	8.8501251	8.602300275	8.3062803125	8.2388216625	8.618766825	8.939488875	8.44354135	8.4708625125	8.5800062125	9.10381935	8.7503572125	8.123007075	8.5151710625	8.6829778625	8.5334008125	8.4086447375	8.22157685	8.4999706	8.639652525	8.3791279875	8.450711625	8.8626822125	8.9691642375	8.90707975	9.0207575125	9.15367	8.90887485	8.9364582	8.8572483375	8.32167755	8.8581868375	8.882814075	9.1423024	8.3076791625	8.3019001375	8.1666606	8.62337935	8.54813895	8.8555340375	8.38064745	8.257197825	8.5317299625
ADRBK2	7.8491289375	7.1463762375	7.5607007625	7.407112225	7.213623	7.2658529375	7.466504825	7.2087211125	7.3214511	7.7576017625	7.5898228	7.4012391375	7.1749875625	7.471196425	7.482469025	7.2517072	7.118313825	7.635424475	7.4704347125	7.501677925	7.3194198	7.1760924375	7.380314375	7.469402525	7.2144526375	7.3507775	7.4076067625	7.4955607	7.266988425	7.4228900625	7.2414898375	7.18550345	7.2061713875	7.2202552375	7.42388605	7.1436802625	7.3117397	7.45042265	7.3174080375	7.2914990125	7.1507733	7.45125605	7.2658529375	7.34635815	7.3860787625	7.4397115375	7.436198475	7.4602877875	7.25123835
ADRM1	8.25877756875	8.706187375	8.08653035	8.305617125	7.3573853375	8.6194573875	8.3382706	8.2822858375	8.0912999	8.087103925	7.7098330875	8.182012175	8.605610775	8.2822858375	7.881229	8.2394451	8.22544355	8.55983075	7.8171469125	8.314219975	8.476513275	8.355065875	8.299320525	8.0183992625	8.415191525	8.23045385	8.2799579625	8.2019184125	8.679218325	8.4984921125	8.1081010625	8.635605825	8.5282273625	8.5778657125	8.7602935	8.932548375	8.182614775	8.6748741375	8.6087756	8.35985605	8.203902625	7.310611075	8.076863375	8.583825425	8.349365275	8.3543777625	8.1599317125	8.3778469	8.3953370125
ADSL	9.1651162	8.8618515125	8.9520248125	9.162898525	9.032819075	8.9490991875	9.119290275	9.1988736	9.1441358875	9.3160614875	9.1423024	9.08120795	8.9286942625	9.0914369875	9.132107325	9.2477371125	9.0692801875	9.074481425	9.230207325	9.2074646375	8.92776865	9.175111	9.2477371125	9.095136	9.2465946875	9.242277275	9.047045575	9.1878256125	9.2281081	9.2021084875	9.0168529125	9.118273325	8.933473975	9.12016965	8.997314775	9.362058	9.4171804125	9.1898787625	9.1011864875	8.925171825	9.472061775	9.1503316875	9.4023494125	9.252960025	9.256705825	9.157673825	9.4171804125	9.4296597125	9.378346475
ADSS	8.3076791625	8.10673215	8.7096692	8.585600225	8.8244175	8.0338755625	7.89363565	8.428040075	9.080156625	8.5753653375	8.4929030625	8.2367710125	8.34811675	8.655216575	8.6829778625	8.3935742875	8.042758975	7.8725722375	8.630408975	8.6970456375	8.3530889	8.5136103125	8.4020927125	8.9385338875	8.223500575	8.68055185625	8.4341874875	8.583825425	7.9823810375	8.24399295	8.009486725	8.3725948375	7.8628331375	7.81380915	8.081430825	8.4341874875	8.3917632	8.2229419625	8.2419333	7.708463625	8.040344175	8.6452126875	7.93865405	8.6064236	8.1426521875	8.207878575	8.2554901875	8.24399295	8.59190715
ADTRP	6.9340803	6.794221175	6.5961633625	7.0294078	6.804967425	6.8072871875	6.8629709	6.96084285	6.7875298	6.794221175	6.693628675	6.661207425	6.9896441625	6.5727804625	6.6125888125	6.786626825	6.6251717875	6.6588320125	6.68298525	7.1296725875	6.7236612375	6.667113325	6.3096097875	6.796908075	6.6388026125	6.90035235	6.71716455	6.6950309625	6.4821688	6.6972551	6.9388830625	6.6300792	6.7288324375	6.5999906	6.6415348	6.942583575	6.722157125	6.5571814375	6.890213675	6.7416837	6.6937844125	6.65143645	6.4526263375	6.632229575	6.570235575	6.6190545125	6.6492928125	6.2412254	6.7844123125
AEBP1	7.0526103375	6.9843005875	6.8286551375	6.9683887125	7.2273926875	6.8755623125	7.310215825	7.1369772125	7.3409504875	6.8149776375	6.83272355	7.0728346875	7.2037573125	7.0508993875	7.07214435	6.971845725	7.13809235	7.19303455625	6.9344245625	7.1893728625	7.213623	6.9900148625	6.86966925625	7.082002725	6.8878016375	7.2986199	6.889534725	6.9680613375	7.5384812375	7.382035475	7.3319306375	7.4910414375	7.3190273875	7.34349265	7.1027602125	7.233481725	6.8758229	7.09158805	7.0193407125	7.10685085	6.7264717875	7.1791056	7.18135455	7.0880376625	6.9323693625	7.4012391375	6.889534725	7.0537221375	7.0515751625
AEN	6.27824875	5.9251950125	6.24678825	6.4694450875	6.068676275	6.0823844625	5.9833141	6.148771925	6.018877075	6.203616975	6.2245252875	6.1375233	6.228589925	6.2298732	6.29241885	6.4114522125	6.7356988625	6.3390914875	6.2879664125	6.1666119	6.296239	6.21430795	6.317504975	6.17924795	6.2698653875	6.360625525	6.070905975	6.12306915	6.3890358625	6.3514292875	6.2171958125	6.24199255	6.1200373375	6.81124685	6.5649985875	6.7903229625	6.4827019625	6.4174767375	6.3595853	6.412139525	6.70734885	5.808323425	6.4484056875	6.086568125	6.19094341875	6.3482286875	6.148771925	6.343012875	6.5240280375
AES	7.51776005	8.412275625	7.4191810625	7.7397360125	7.19122175	8.2019184125	7.5620763625	7.649319925	8.0177045875	7.5481324375	7.814856825	7.3586514125	8.138280775	7.8548376125	7.9187988	7.8072748375	8.04342905	8.6468570125	7.6804598875	7.629234375	7.9514172125	7.77508095	7.9925984875	7.497575825	7.823543825	7.5592937	7.72492125	7.7530022625	7.5949409125	8.2426386875	7.8578036625	8.72210125	9.001404425	8.27466225	8.14584645	7.95550275	7.3917864875	7.942197575	8.0894351	8.3613793	7.6072287	7.0197746	7.4535202	7.922033775	7.5139756125	8.0408068625	7.273271925	7.36025825	7.5170851375
AF007147	6.725551875	6.5174711875	6.42897849375	6.4964918625	6.5690910375	6.63061700625	6.7134042125	6.5053378875	6.532121725	6.680119975	6.4038526375	6.8271173625	6.671695175	6.95058305	6.919146025	6.6643787	6.6382274625	6.918800325	6.4891489625	6.6896564375	6.6034727	6.639429375	6.16043424375	6.489419325	6.3031389375	6.5979219125	6.3008878625	6.3268768875	6.43552855	6.6034727	6.9094767	6.7585788	6.7422902	6.651737425	6.549571525	6.2867519375	6.421820175	6.4891489625	6.5216725375	6.560682975	6.8059926625	6.6762738125	6.4213317625	6.6096715625	6.5240280375	6.3191111625	6.4046487625	6.4429906875	6.6560549125
AF070581	5.060882475	4.9473305	4.8767285625	4.854786975	4.78899725	5.033445675	4.9315622875	4.9151399625	4.84358565	4.9553953	4.9299828875	4.8337244	4.870134225	4.9219172625	4.8840720125	4.8726091	4.8619437875	4.9151399625	4.85593375	4.8677530875	4.8602847	4.8915793125	4.794207275	4.8817978125	4.82182525	4.83496475	4.8976781875	4.8665875625	4.9065889125	4.8619437875	4.8602847	4.8933556	4.788240025	4.96006525	4.87427515	4.8602847	4.8982459875	4.8096068125	4.825720525	4.8858825	4.88352105	4.8224902125	4.8923161875	4.8949389375	4.8871157875	4.870134225	4.8553435	4.92757125	4.810282775
AF090939	5.5376441875	5.56580206875	5.4952724	5.5229508625	5.477429275	5.5428809	5.54999805	5.6260079375	5.418445425	5.5182248625	5.441731125	5.2300831	5.6304583125	5.6646728625	5.5118831375	5.5682869125	5.6152571375	5.4663531375	5.505830225	5.6158428	5.38745715	5.4629975125	5.3660788625	5.4403133875	5.3325736375	5.4219573375	5.3047833	5.330915925	5.51795965	5.4674642	5.503635	5.53098915	5.453322975	5.3315279875	5.30357415	5.26935865	5.51730194375	5.5538447125	5.41613135	5.406600375	5.3542348375	5.5887064625	5.16033515	5.5729900125	5.4890198125	5.5847525125	5.4974817625	5.3976834375	5.3241037375
AF198444	5.1132068375	5.1429691875	5.3215332125	5.090214875	5.0864592125	5.089341325	5.15040395	5.10691485	5.0253725875	5.183675125	5.2851575	5.1323158375	5.1188213125	5.1330504125	5.0293151125	5.1238455125	5.21693715	5.1097937375	5.1419052	5.031749175	5.1871925875	5.2417028	5.1779123375	5.201620825	5.202906975	5.20049124375	5.18157115	5.2235174875	5.1703053	5.1416135	5.1451627375	5.05226801875	5.2280146625	5.1106008625	5.2106095125	5.1722574375	5.1440956375	5.1226859875	5.0868192375	5.1257868375	5.1559579375	5.1405146	5.42163375	5.1223421625	5.1188213125	5.131920225	5.23134405	5.1473526375	5.3620471875
AFAP1	4.6395005625	4.613670125	4.8915793125	4.718792375	4.591765375	4.7066796875	4.6778614375	4.6079805	4.681554125	4.6903083125	4.691832	4.626264125	4.7402463125	4.591765375	4.633264875	4.7636303375	4.622127125	4.76905425	4.681554125	4.622127125	4.6029215	4.67367575	4.838466625	4.858557	4.626264125	4.67367575	4.7574904125	4.584068875	4.6696263125	4.6448169375	4.6760728125	4.6294968125	4.591765375	4.6294968125	4.5971165	4.591765375	4.67367575	4.6448169375	4.67367575	4.6182004375	4.6833249375	4.6182004375	4.719943375	4.5971165	4.6567281875	4.6294968125	4.6182004375	4.691832	4.523096875
AFF1	7.5528021875	7.227762025	7.283977875	7.253816	7.417032425	7.2763631625	7.3413356625	7.3409504875	7.1806534	7.273271925	7.39255325	7.3519317375	7.1753554125	7.437471825	7.3496691625	7.20264775	7.1992515	7.3369416875	7.3284641125	7.307069675	7.1369772125	7.213623	7.2111733875	7.226148925	7.238062225	7.307817125	7.2211826625	7.378180825	7.43879115	7.2190460875	7.2297222625	7.2152792125	7.17162465	7.170013125	7.1751714875	7.266988425	7.211560425	7.25846885	7.25123835	7.4725034	7.3475628875	7.5257314125	7.25011695	7.28582395	7.3377919	7.1362549125	7.24030795	7.266988425	7.341789875
AFF2	6.3741836125	6.1133284	6.04568445	6.2216233875	6.3547406125	6.18064945	6.24483965	6.3031389375	6.2922951875	6.1544376875	6.173989525	6.3657734125	6.1697519	6.160311875	6.14903125	6.1291871875	6.25876985	6.203157125	5.973195225	6.064541775	6.260594325	6.1172324625	6.1668516	6.2034180375	6.11750075	6.248016875	6.086568125	6.2558060125	6.1617704625	6.21407215	6.28112854375	6.265416675	6.278783	6.155694575	6.209164	6.1390336625	6.250541725	6.2612797625	6.2183643625	6.167124775	5.9734682375	6.33701735	6.22813995	6.1641186	6.1619999	6.184618825	6.15818445	6.1257682	6.285270875
AFF3	5.2218409375	5.4201283	5.2832913875	5.318469375	5.440571275	5.235550975	5.2631529375	5.3410376125	5.4181369625	5.3645229625	5.3934968125	5.206809475	5.407836025	5.382095775	5.373998175	5.4035805625	5.442567875	5.4051597375	5.3241037375	5.3223939875	5.379715225	5.35267345	5.3175994125	5.3319395625	5.4178582625	5.30166895	5.31300975	5.3369498875	5.418445425	5.40296235	5.4491529	5.5874873375	5.5470008375	5.4190025625	5.3556211	5.37585975	5.3556211	5.4009482875	5.4155311375	5.415862125	5.505830225	5.287749675	5.436789025	5.3426712375	5.4041321875	5.4920522625	5.449941375	5.17292595	5.40461505
AFF4	5.878536425	5.677761575	5.755737075	5.8300936875	5.5004640125	5.6603153	5.741660975	5.8532297625	5.3859843625	5.7314449375	5.552493175	5.7504081375	5.6033425625	5.777341425	5.6774952125	5.516359275	5.5758347375	5.6139538375	5.6616426875	5.673846225	5.6671212125	5.4974817625	5.5672325625	5.8228079875	5.679976725	5.548876225	5.62108045	5.746629925	5.4941500125	5.592514675	5.5723308375	5.394818375	5.8699230875	5.873271775	5.3954214375	5.6754277	5.6523446625	5.70789470625	5.63108178125	5.6493835125	5.5152083875	5.8000828	5.5533510625	5.6044520375	5.6719313125	5.7024839	5.653613075	5.592514675	5.623950475
AFG3L2	7.3921769625	7.5244275125	7.584735825	7.6052752	7.6042710125	7.5639816375	7.45526175	7.8070307875	7.7571201375	7.5611985625	7.3909543875	7.4708181	7.445044425	7.5649411	7.6899372125	7.66755818125	7.3483446125	7.6175372875	7.5692183125	7.85436005	7.4704347125	7.5227387375	7.4467970875	7.544048225	7.3693135625	7.7243411125	7.497575825	7.5673659875	7.4161417375	7.6909688375	7.4906748625	7.79895301875	7.7306643375	7.6714941875	7.7027892	7.5575337375	7.579022125	7.688464175	7.370664775	7.4526906625	7.411454275	7.6377733375	7.5908641875	7.4256497	7.507624575	7.8205251375	7.527660675	7.3507775	7.5734750375
AFM	5.318190925	5.376762275	5.449941375	5.340766375	5.2917767	5.3725096375	5.3794688875	5.436273575	5.32014038125	5.2705501	5.3956858875	5.4772038125	5.25512185	5.3869245	5.3338526625	5.297798725	5.2049653125	5.3731066875	5.3535973625	5.18520315	5.33026355	5.340174725	5.3788302125	5.277653475	5.394018925	5.3044523	5.289592225	5.3263222	5.255693675	5.3416862375	5.2591710625	5.1364515375	5.358475875	5.236595875	5.3535973625	5.392845675	5.4015368125	5.3169729125	5.4580962875	5.2631529375	5.4222891625	5.18408795	5.1238455125	5.45099271875	5.3639835625	5.2845539375	5.2460008125	5.602557175	5.5359759375
AFP	5.5537330875	5.5614162	5.65636395	5.6810025375	5.62542765	5.6927116625	5.497212725	5.543571875	5.570027875	5.6301444125	5.617715125	5.7032612375	5.55278065	5.6676392625	5.6301444125	5.6222650375	5.522099525	5.556438625	5.5398264	5.60550584375	5.5381874875	5.6551205375	5.6090187	5.6543977875	5.6074268375	5.5357215625	5.612752925	5.762094275	5.5981072125	5.6798350375	5.68295245	5.832592575	5.6033425625	5.6404973625	5.6076981875	5.4871091625	5.633873525	5.7368231375	5.6102415	5.65052795	5.5508668	5.6131963375	5.857517625	5.6991603125	5.789602375	5.631903975	5.6105247125	5.6134389	5.5839095125
AFTPH	10.0982757	10.0725984	9.881879975	9.835084275	9.9145610875	9.881879975	9.69815185	10.0849533875	9.7780297	10.0358847875	9.9108477375	10.4334043125	10.0617915	9.814132275	9.928519925	9.9471388375	9.503091825	9.9822428625	9.8926411875	9.9351419875	9.8888518625	9.779951025	9.7610204375	9.8425275	9.6114694375	9.928519925	9.71674295	9.860232125	10.132646775	9.8461948125	9.7669861	9.715186925	9.7558870125	9.9650763	9.900996075	9.9145610875	9.962991225	9.8082502125	9.9471388375	9.8865029	9.928519925	9.9412608	10.2455821375	10.03151335	10.0575740375	9.933030775	9.86379555	10.074833375	10.047035925
AGA	6.2158879625	6.8833813125	7.3003017625	6.528801375	7.66679235	6.752009475	7.25846885	6.6402186125	7.4003745	7.678543475	6.6206386875	7.2107777875	6.9289909	6.7252363625	6.9050238	7.285471525	6.7887282625	6.6469889875	7.1893728625	6.793593375	7.008700775	7.24030795	7.2369895625	7.9925984875	7.414046775	6.7495102875	7.339752075	7.0450767875	6.79069215	6.404393475	6.1605566125	6.4285814875	7.04918975	6.80219875	6.8990481375	6.9816505625	7.1594626125	6.69598845	6.230068775	6.1668516	7.53680795	7.5000415125	7.5472071625	6.468745325	7.1358947875	7.2099631	7.3921769625	6.8566714375	7.424305675
AGAP1	5.8775007	5.8200632125	5.7569199	5.7648395375	5.8966574875	5.67434245	5.7519243375	5.958677325	5.742138825	5.932085275	6.0111395625	6.0502869875	5.8298371125	5.746629925	5.727430425	5.59266723125	5.8389540625	5.8205660875	5.6954477375	5.7662041875	5.826032725	5.6880740875	5.60539625	5.6779748125	5.738612725	5.74379645	5.6791717625	5.7970987	5.5970734625	5.694134025	5.78567195	5.653087925	5.5959984125	5.7144870375	5.668449075	5.7991542125	5.7497138875	5.97461535	5.7868699	5.9000837375	5.777708225	5.7464321125	5.97069105	5.6009438375	5.6311989375	5.72898825	5.830734175	5.900318125	5.8352316125
AGAP2	6.1157565125	6.06718225	5.9948016	6.039701775	6.1248422625	6.1552427875	6.034493775	6.31081475	6.0932266125	6.071601975	6.0324959125	6.0730440375	6.3682536125	6.1505736375	6.2081895625	6.175000425	6.4651992125	6.175812475	6.1825207875	6.130522225	6.0912852625	6.195767475	6.1172324625	6.0201024875	6.1125402875	6.12026675	6.1627575875	6.1477735625	6.225715675	6.3080728	6.2901382125	6.2774901	6.306844675	6.31579165	6.2205744	6.0694119	6.20623965	6.1648856	6.1617704625	6.2590072625	6.0564901125	6.1931698	6.05251165	6.2777842625	5.8990492	6.4200023375	6.03691515	6.170539575	6.115999025
AGBL2	5.25055765	5.3019365625	5.30813449375	5.25727325	5.2866616125	5.3329282	5.1826346	5.4035805625	5.1128459	5.055777575	5.3357112875	5.1205720125	5.289945525	5.215007625	5.2631529375	5.3731066875	5.2968905625	5.219480725	5.296256025	5.3579368875	5.3218121625	5.3633998125	5.3645229625	5.2300831	5.3499034375	5.320976775	5.09703545	5.27329255	5.2874772375	5.2670226	5.265737625	5.3223939875	5.3235195875	5.2769798375	5.374893425	5.326925925	5.1964119125	5.27329255	5.3345921	5.3038872375	5.134627675	5.394018925	5.45719045	5.2739834625	5.197760325	5.255370425	5.3238214	5.3263222	5.2965911125
AGBL3	4.6946240875	4.665287375	4.7600755875	4.7380230875	4.718792375	4.76629715	4.8448409	4.7756086	4.7413989375	4.7740416	4.7860458125	4.7507236	4.756498	4.8665875625	4.786768125	4.7036129375	4.716246625	4.8028999125	4.8373365625	4.9142223	4.7380230875	4.728104	4.7036129375	4.6865682875	4.716246625	4.7257822125	4.7546682375	4.73477865	4.6677128125	4.7444992875	4.710498125	4.76983735	4.7423689375	4.6760728125	4.7120963125	4.767172625	4.718792375	4.8423590375	4.786768125	4.7079376875	4.691832	4.759262975	4.67367575	4.67367575	4.584068875	4.6946240875	4.547937	4.718792375	4.7257822125
AGBL5	7.1072838125	7.059711975	6.8748946875	6.8353529125	6.653842875	7.0567048875	6.8557339625	6.916240125	6.90401205	6.615521125	6.80219875	7.059392275	6.98736385	6.8092551125	6.891613625	7.13260525	6.7857052625	6.9156172875	6.91841575	7.1362549125	6.8709548875	6.905390525	6.807955925	6.85603145	6.8557339625	6.9536061625	6.8852705875	6.911036875	6.8363758375	6.8218471125	6.8648755875	7.12461375	7.03181775	7.0683029125	7.156437275	6.9217797875	6.9113744375	6.975565125	7.169632825	6.9091367375	6.8353529125	6.8898549875	7.0425517	6.8940371625	6.8691947125	6.7735377375	6.9046497125	7.1470884375	7.0583083125
AGER	5.784621375	5.9144134375	5.745964025	5.657563	5.7238452625	5.803245525	5.773579475	5.851442	5.9064388	5.58019075	5.560267025	5.736589175	6.0067498625	5.7932906125	5.99785725	6.0300279125	6.1125402875	6.0502869875	5.8000828	6.108317675	5.97553215	5.9791773	5.960460775	5.80667875625	5.8356901875	5.7245684125	5.9093603625	5.85282476875	6.1064932375	6.03868655	5.957375875	6.203157125	6.390884475	6.063793675	6.218620175	5.9189940625	5.7927536125	5.9192564625	5.96433095	6.0552410375	5.844561475	5.7494796625	5.709706975	5.88112935	5.672418525	6.0718111125	5.7109148625	5.79308045	5.8225123125
AGFG1	7.4834107125	7.5021009875	7.6464538875	7.5008589875	7.4055023	7.4951383125	7.3763820625	7.371473475	7.731655675	7.80364195	7.5592937	7.4397115375	7.4410282	7.564498125	7.6878963625	7.3869032	7.3594188625	7.4062641375	7.5962253875	7.5649411	7.39255325	7.5394475	7.6954315	7.885758075	7.5058209625	7.798710575	7.576855425	7.6444549	7.382035475	7.3751247625	7.70657745	7.382035475	7.5058209625	7.3561137125	7.5682143625	7.4062641375	7.6160753125	7.553797025	7.5117164625	7.4517020625	7.3816246875	7.59644404375	7.5421563875	7.4343644	7.437471825	7.5053568125	7.5811333125	7.5802832125	7.44731435
AGFG2	6.1459025125	6.0966319375	6.2057049375	6.148771925	6.1218341875	6.167124775	6.191960725	6.119811025	6.13653075	6.1505736375	6.1188133125	6.1938378375	6.1569417875	6.223010675	6.1042833875	6.1004760875	6.1825207875	6.093720075	6.11828955	6.1123323625	6.1339132625	6.203157125	6.1569417875	6.10956025	6.10956025	6.210642	6.0781608	6.11408155	6.2293434	6.2469998125	6.1632605875	6.2701348	6.1755607625	6.06549545	6.2395759875	6.2120985625	6.25027765	6.24102035	6.1395731625	6.175812475	6.1125402875	6.1588598875	6.2084324375	6.12306915	6.0870446125	6.16611415	6.11462395	6.1070169625	6.1600637125
AGGF1	6.491722475	6.486620875	6.839738725	6.66412885	6.658203575	6.44028395	6.5741072	6.3398789	6.5433983375	6.6922003	6.5464591875	6.45312895	6.3482286875	6.5873320875	6.580068025	6.6286090375	6.185387625	6.313932575	6.629757125	6.4962363375	6.4697482125	6.6236274125	6.7224171125	6.7103239875	6.6245847625	6.666206975	6.83769395	6.5694209375	6.4254616	6.5351204	6.5880760875	6.4141715875	6.3550054375	6.3906239125	6.3980930625	6.370489075	6.68298525	6.5049338	6.5121435875	6.3271085125	6.564397725	6.5447257375	6.6775266125	6.56995825	6.525121425	6.5303332125	6.6596912125	6.7103239875	6.564397725
AGK	6.9786711875	6.990677225	7.105394025	7.0407567125	7.3976444	6.8943436125	7.1749875625	7.0526103375	7.1366179125	7.1728088375	7.0971299	7.0799726125	6.83139725	7.0307432	7.1224483625	6.98736385	6.8660270875	6.712270825	7.2613381875	6.975565125	7.0768965125	7.0100749875	7.061361975	7.0540905625	7.0743744375	7.1594626125	6.9888844875	6.9375907	6.762774325	7.1198007375	6.8682193375	6.6963212125	6.9279088125	6.7765117875	6.9289909	7.0861505625	7.0526103375	6.9888844875	6.83769395	6.9258957	7.690493	6.9765909625	6.9491099	6.958869825	7.0933304875	6.932086525	7.2119533375	6.9855039625	7.051938725
AGL	6.6008937875	6.0585312625	6.833626025	6.5124166625	7.093645375	6.40612135	6.54833445	6.6215291875	6.45336995	6.7450004375	6.6883345875	6.545048225	6.1419863	6.653842875	6.8487527625	6.4414000875	5.9694632375	6.614925975	6.684536275	6.3409272875	6.3570034	6.2934650375	6.5744041375	6.9174319	6.4617395625	6.179923675	6.490559675	6.4930019875	6.1685696125	6.313932575	6.0694119	5.9000837375	5.9197626125	5.89048435	6.0131119	6.2357280625	6.518240375	6.1057367625	6.1067673125	5.9054816	6.8363758375	6.781671425	6.31081475	5.960460775	6.5690910375	6.0855347	6.35851575	6.7692972125	6.5672522
AGMAT	5.93884495	5.702248575	5.7269891875	5.808989875	5.9218014	5.7267476625	5.987385975	6.0625198375	5.7514130875	5.777708225	5.779900875	6.022498575	5.7618321875	5.6931496875	5.7243387	5.8370530625	5.851442	5.717653975	5.7519243375	5.839811525	5.6996395375	5.739607425	5.727652125	5.770691725	5.7499537875	5.7801472	5.7741118125	5.7925545	5.824040475	5.89175105	5.8884735125	5.5825635	5.7333023375	5.6929633375	5.8217351625	5.7144870375	5.7772175875	5.7808698125	5.8030216125	5.8118733	5.8085006875	5.8416754	5.6760256	5.8584485375	5.8450616875	5.7127774875	5.9839818625	5.8052292125	5.7918102
AGO1	8.83394955	8.268655425	7.984691675	8.5341672375	8.0894351	8.481701125	8.5666438625	8.143837075	8.0719607375	8.2964488125	8.3382706	7.948415425	8.355065875	8.4210455125	8.2913931625	8.2380066625	8.5425401125	8.325118375	8.28696491875	7.9078741625	8.2964488125	8.0344133625	8.0507383375	8.0422674875	8.2920895	8.1241991875	8.1420159625	8.297196125	8.25044775	7.966695575	8.1642483875	8.058335225	8.0194471625	8.2426386875	8.0749689875	7.8648828875	8.3938774875	8.0654821625	8.1952989	7.950145025	8.161856875	7.9697433375	7.9925984875	8.203902625	8.1162868875	7.6003193	8.53478055	8.3813847875	8.2150673
AGO3	6.49500355	5.7854187125	6.0562674875	5.9601440125	5.5470008375	6.029788325	5.620300275	5.5322779125	5.66046188125	6.813051525	5.89175105	5.931621425	5.5752919875	6.348784575	6.09250715	5.556438625	5.7490365375	6.0444059875	6.578904425	5.7461809	5.7260605875	5.7494796625	5.860727375	5.8780572375	6.108317675	5.8922688125	5.96314885	6.113093975	5.7514130875	5.75986205	5.7144870375	5.8296075375	5.73516315	5.75986205	6.0389568875	5.920537075	5.7193164875	6.01037425	5.85694616875	5.7106737375	5.8679516375	5.6422099	5.98448645	6.0996866375	5.991297025	5.7571513125	5.929487225	5.7733315875	5.94924396875
AGO4	7.01226815	7.0351772875	7.6052752	7.3442720125	7.360695775	7.2861922	7.1504146875	7.0664248625	7.43921245	7.0929739375	7.1613111125	7.034770225	7.0351772875	7.316200775	7.436198475	6.993169175	6.757924525	6.9382705875	7.0197746	7.2073441	7.12443386875	7.2566109875	7.145611175	7.3681903125	7.0961572875	7.2393282375	7.3377919	7.22006616875	6.907484075	7.0384621	7.1809699	7.2850998	7.257332775	6.6492928125	7.2285624875	6.6487549	7.182472725	6.7224171125	7.3847730375	7.1619544625	7.028389825	7.1249850625	7.5625864375	7.29990145	7.04986475	6.710624975	7.2455814	6.9340803	7.0154878
AGPAT1	7.938075675	8.8855971875	7.9874425125	8.0398105	8.1549008125	8.639652525	8.203902625	8.44354135	7.9409427875	8.0846870125	8.123007075	8.2343960375	8.57700605	8.1492914625	8.0875893125	8.193482	8.5371062375	8.73852405	7.8205251375	7.9799804	8.6327224875	8.0976201	8.226646925	7.868346775	8.04342905	7.9709661125	7.98406985	8.0066876125	8.490406875	8.3772172375	8.5020052625	8.848455975	8.74683275	8.7277429375	8.8004821875	8.396149	8.15802005	8.476513275	8.6420670125	9.06440115	8.0450260875	8.053264	8.2846154375	8.504166225	8.1364557625	8.3019001375	7.8795828	8.138280775	8.2667602375
AGPAT2	7.89363565	8.0422674875	7.85436005	7.8106721	7.8884593	7.85014865	8.0707597125	8.0775271	8.05645615	7.7212684125	7.6745361875	7.908499925	8.1031574125	7.8230186375	7.8589174125	7.8725722375	8.3348512	8.0875893125	7.670993025	8.2361555375	8.01239105	7.97947695	7.9187988	7.87068395	7.9339090875	8.058335225	7.8589174125	7.9232895625	7.929901825	8.2739823	8.28984425	8.2590789875	8.4611759125	8.1395205	8.1351480125	8.1131996	7.67248505	8.079478425	8.2033312875	8.2659760875	7.4739190625	8.0853117	7.6184160375	7.8578036625	7.7687123375	8.29808595	7.7639428125	7.810222775	7.6862181375
AGPAT3	7.2793432375	7.69145295	7.5476982625	7.4178464125	7.2700869625	7.5008589875	7.3751247625	7.51269035	7.5048631875	7.3958541375	7.177552075	7.303717025	7.5611985625	7.4033443375	7.2474359875	7.27045535	7.7736105625	7.360695775	7.19122175	7.4458217375	7.4268960625	7.5802832125	7.1222939375	7.2613381875	7.4937940375	7.5323310625	7.4674503125	7.4286073	7.4843378375	7.3852239375	7.7526091375	7.4343644	7.1553402375	7.6003193	7.3589946875	7.766111375	7.2045050625	7.3981787375	7.44456075	7.661059925	6.9950110125	7.3413356625	6.728587225	7.4947311	7.3746635875	6.98736385	7.26434865	7.2822474875	7.1308188
AGPAT4	6.0932266125	6.0230617125	5.78728500625	6.178334675	5.9433569875	6.0850336625	6.153437	5.8532297625	6.1383101375	6.1471463375	5.86887605	5.8281968375	6.0963580125	6.0875331125	6.195045325	6.003669375	5.9000837375	5.8452992125	5.8766002375	6.36949365	6.09250715	6.1100117375	5.97553215	6.2145776875	6.321165925	6.0052861375	6.127970275	6.0414531375	6.061080125	6.141454475	6.04777465	6.20623965	5.93628175	6.14753665	5.9989324125	5.878536425	6.079602	6.0227531	6.0582936875	5.93404465	5.77449185625	6.22813995	6.3171534875	6.2972660125	6.1723483125	5.91463925	5.9759708625	5.91463925	6.08363995
AGPAT5	7.0835699	6.9107180875	7.38120215	7.6008453	8.1661440625	7.2617506125	7.2593151875	7.2209383875	7.3759984	7.405087025	8.0252992375	7.4059125375	6.8533918	7.6615938625	7.5966627	7.6363470625	7.2269897375	7.22534735	7.8907708125	7.341789875	7.08503045	7.446295175	7.171188825	7.5760341625	7.145611175	6.9981043	7.3146293875	7.5403462375	6.832391775	6.965720625	6.718407125	6.9317645	6.6504433	7.0280262875	6.900996625	6.889534725	7.64425614375	6.8104932	6.915959325	6.99103925	7.8615718125	7.5664144125	7.469977225	7.2414898375	7.4309588625	6.74185350625	7.8902165125	7.2918673875	7.4195484625
AGPS	7.0107859	7.3197943875	7.4217229875	7.1661485375	6.997812675	7.111321125	7.1482071125	7.4590272125	7.37431335	6.8440043625	7.2485727125	7.334810025	7.25011695	7.635900225	7.6022744625	6.9900148625	7.12461375	6.7383535875	7.552262275	8.0177045875	7.2740299125	7.811612425	7.307069675	7.9339090875	7.4415631	7.387734775	7.6820324625	7.7954197625	7.0997575875	7.3150264	7.1093633625	7.158375875	7.18592835	7.5244275125	7.3214511	7.8742445125	7.1575720625	7.2228391125	7.3573853375	7.0411484	7.3296769125	7.8380232875	7.2219755875	7.3999840875	6.9829642625	7.3217756875	7.48884955	7.164676825	6.9289909
AGR2	6.1952672375	6.45694685	6.2131433	6.19804415	6.1334620875	6.2288424	6.3822414	6.3144288875	6.17606165	6.1908116625	6.17642025	6.2960352625	6.171810925	6.1244085625	6.0971128875	6.175812475	6.07578375	6.238855275	6.1427524375	6.02798755	6.188142325	6.1213077875	6.150059025	6.3058107875	6.144920775	5.9864109875	6.2932620125	6.1544376875	6.07578375	6.1522199	6.0806619	6.1090975	6.2064956625	6.1549385125	6.1120746	6.13653075	6.10803625	6.2012411875	6.2059347875	6.2736809625	6.1524546625	6.2493426375	6.1572260875	6.086024525	6.168765475	6.1200373375	6.1829426875	6.276961025	6.0855347
AGRN	6.8120627375	6.8790276625	6.8698447	6.7615532	7.1027602125	6.81108875	7.0097686125	6.9786711875	6.8169651375	6.787213425	6.9006707	6.9317645	7.1496852125	6.8104932	6.8440043625	6.8551010625	7.48201625	6.912725925	7.0505514125	6.9888844875	6.84155285	6.9282828625	6.9474096	6.7561181875	6.8844190625	6.965720625	6.9480623875	6.7771601625	6.9156172875	7.15610775	7.1478476125	7.0052805125	7.094745775	7.18289085	7.0407567125	7.15610775	6.8973847	7.0049107	6.9981043	7.08973375	6.8271173625	6.8237940125	7.058710075	6.9022909375	6.9153261875	7.2338448125	6.9289909	6.79260515	6.896713325
AGRP	6.5889225875	6.4058307875	6.2235459375	6.4631950375	6.3152502375	6.2925425125	6.372147675	6.268662775	6.2891577625	6.3191111625	6.46454315625	6.372633875	6.4467159	6.598873475	6.2603601375	6.398890775	6.31034445	6.2772303375	6.3282079125	6.5609867	6.2957586375	6.371070025	6.3919969875	6.419029475	6.1697519	6.3377565125	6.4859907625	6.440867625	6.5007478125	6.433470075	6.473253425	6.422651	6.2357280625	6.306844675	6.3556810375	6.38768275	6.2868686	6.413071975	6.462002775	6.525911625	6.21824985	6.45966265	6.0932266125	6.2925425125	6.3855775375	6.5580117625	6.520840725	6.2245252875	6.23839855
AGT	6.7791388875	6.6427709	6.6775266125	6.4649409	6.4372884125	6.5562962625	6.67476435	6.951933275	6.47719599375	6.4874888125	6.528801375	6.8218471125	6.5162615875	6.47593745	6.8027935375	6.3259175125	6.7853732125	6.459361725	6.4274143375	6.571354075	6.813051525	6.4926015375	6.5501624125	6.71683515	6.6093267875	6.540849775	6.2944504875	6.5718986875	6.7489476375	6.8231271875	6.6762738125	6.5084796	6.51517525	6.5329202375	6.33102295	6.48793025625	6.7463405	6.7832407375	6.55891975	6.6496531125	6.4515919375	6.7103239875	6.6146211375	6.389509525	6.6605866	6.6450189	6.51016385	6.780744575	6.5711014125
AGTPBP1	8.17777225	8.0749689875	8.5257925875	8.4325415	9.0229739125	8.182614775	8.2822858375	8.1642483875	8.4130674125	8.396149	8.3765388625	8.5559571125	7.9392202125	8.240114225	8.5257925875	8.189662425	7.99692	8.0623113	8.149932325	8.076863375	8.0749689875	8.137078875	8.491197	8.4288059375	8.143837075	8.375110175	8.2521141375	8.325118375	8.1364557625	8.15066325	8.26533175	8.2464218625	8.20452665	7.783646425	8.1401350125	7.592699675	8.3620947	8.209072975	8.2478415375	7.827640875	8.0888007375	8.679218325	8.4963448375	8.23180595	8.1335076	8.3102669875	8.3306406	8.6038663625	8.3488427
AGTR1	5.8961233375	5.9446265875	5.8867812125	5.862524225	5.7485351875	5.800830625	5.8473134375	5.8144359625	5.738612725	5.8946887625	5.8215096	5.9764944875	5.803245525	5.8857230875	5.70357655	5.7024839	5.81340255	5.753992975	5.8480661875	5.8895551125	5.8162077	5.8570766875	5.78176155	5.793564025	5.8166889375	5.7668014375	5.8670028	5.9020499125	5.92317105	5.771663925	5.824335075	5.842166625	5.75423205	5.7940496625	5.7485351875	5.9400589625	5.943181925	5.74312405	5.851236375	5.8580077	5.8584485375	5.6956828375	5.8594145	5.8416754	5.83603525	5.8162077	5.8336343	5.896381975	5.8703887
AGTR2	5.5703091125	5.4944527875	5.57608605	5.4797359125	5.4380815625	5.5250489	5.4513740625	5.4190025625	5.4906515625	5.508154	5.4015368125	5.5346518875	5.47527205	5.482451575	5.4039159625	5.5289092375	5.4684999375	5.3121229875	5.4403133875	5.4502317875	5.394018925	5.5097996	5.456072525	5.5384276125	5.440796075	5.4794935	5.471875325	5.425308125	5.3338526625	5.449941375	5.379127425	5.4051597375	5.4331636625	5.3754756875	5.433776325	5.4920522625	5.414096025	5.47379825	5.43028755	5.4178582625	5.440796075	5.6267479875	5.4482798125	5.4810319875	5.4430954	5.399819825	5.351484425	5.3357112875	5.5775293625
AGXT	5.5912942375	5.5484109375	5.6166805125	5.5325415375	5.531254975	5.5775293625	5.666351	5.642723875	5.627709575	5.5912942375	5.5548537125	5.4464455375	5.666351	5.5649174125	5.5071259625	5.6560829375	5.583099525	5.602557175	5.5218492125	5.6550012625	5.6068923125	5.6371016375	5.609756875	5.58555705	5.6385510875	5.7403986375	5.651321325	5.5614162	5.6459515125	5.64002165	5.633873525	5.718520225	5.7029622875	5.6491441	5.734000525	5.67168645	5.59733	5.706354025	5.7157054125	5.70357655	5.5381874875	5.6373204875	5.6493835125	5.6439573625	5.57828555	5.7065872125	5.64960645	5.5721073	5.700655575
AHCTF1	5.6311989375	5.4502317875	5.68510255	5.449658175	5.935039375	5.6361386875	5.3252802625	5.4906515625	5.65832645	5.7659562625	5.6588446625	5.4365731625	5.5423646375	5.5577340875	5.5628337625	5.47071085	5.3080119375	5.6190034125	5.73516315	5.7680156125	5.7267476625	5.3986869125	5.67434245	5.805354425	5.6989370125	5.503635	5.768507975	5.6789423125	5.4467154	5.3375558	5.47527205	5.467232425	5.4384173	5.414096025	5.352821	5.4651646125	5.4727042	5.2496619	5.5261542375	5.299704825	5.6131963375	5.6441639125	5.851236375	5.3965273875	5.4328737	5.626941575	5.4322979875	5.530276775	5.4950033875
AHCY	6.6699026875	7.6306301125	7.0508993875	7.5825018	7.1500833625	7.603381625	7.437985125	7.3869032	7.230526275	7.1932165375	7.580099625	7.5048631875	7.7113730875	7.658128075	7.304105825	7.870116125	7.4420341875	7.4323426125	7.4951383125	7.18135455	7.5607007625	7.6969923875	7.305397775	7.3016445625	7.422077775	7.3454887125	7.42777985	7.1753554125	7.28305525	7.351158775	7.201521875	7.8391194375	7.3751247625	7.62521285	7.3442720125	7.654854525	7.3305205375	7.273271925	7.45526175	7.529053525	7.5143983125	7.287434225	6.986995275	7.5962253875	7.277894325	7.5725718875	7.5583913625	7.1504146875	7.3319306375
AHCYL1	7.5476982625	7.9267505	7.618884525	7.7001989125	7.667319725	7.825319725	7.5412352	7.4871716125	7.375574975	7.840686575	7.840686575	7.63679845	7.5743181	7.741303475	7.7933520625	7.8578036625	7.495894275	7.745567075	7.6416800125	7.2366233625	7.6749973625	7.8008197125	7.66522025	7.676385475	7.5861535	7.5607007625	7.74774705	7.6008453	7.4521507	7.6057656875	7.5481324375	7.6081743	7.8538586625	7.51269035	7.7649124	7.345937025	7.7089755625	7.6008453	7.7949328625	7.9444772875	7.535412675	7.5752125125	7.7466789125	7.7649124	7.6017685625	7.4656941375	7.660527875	7.7901876125	7.9344882875
AHCYL2	7.47844205	7.3335623875	7.3475628875	7.4578280625	7.44817555	7.363196475	7.5702090125	7.6815430625	7.446295175	7.4454133	7.334810025	7.4914774625	7.4191810625	7.3921769625	7.364036025	7.1946049625	7.411857375	7.411454275	7.2301079	7.475717275	7.553797025	7.44817555	7.52813375	7.41994795	7.5372054125	7.51269035	7.4611465125	7.4747957625	7.4689795625	7.392861725	7.5384812375	7.4295480375	7.4012391375	7.28305525	7.422077775	7.359880075	7.4682865375	7.5252741375	7.4561642	7.4521507	7.3611085125	7.71037055	7.4467970875	7.4611465125	7.4647505875	7.5958337	7.4494511625	7.44561751875	7.466504825
AHDC1	5.772590375	5.8166889375	5.6419780625	5.677761575	5.7130246125	5.83061615	5.7986740125	6.0249008	5.8682866875	5.8210111125	5.6166805125	5.8657532625	5.737549425	5.77308015	5.58844225	5.8584485375	5.7478228625	5.78227715	5.8288864	5.8121157125	5.8450616875	5.800344825	5.94148325	5.8599177875	5.7722556125	5.914856925	5.7519243375	5.7320665375	5.9496343	6.06402725	5.6949035375	5.889354625	5.95813715	5.9521143625	5.7948154875	5.6444554125	5.8114529625	5.8570766875	5.8837508875	5.86442075	5.7699603875	5.67624945	6.1447882625	5.9830308875	5.9669813875	5.9629395375	6.12982654375	5.8780572375	5.8601668
AHI1	5.385151875	5.39833145	5.61469935	5.466872275	5.497212725	5.4473528125	5.3830153	5.438717625	5.3754756875	5.495601875	5.4626988875	5.446187125	5.368134475	5.46035345	5.4502317875	5.3213097125	5.385151875	5.46900265	5.42425565	5.4144035875	5.4334708875	5.4018258625	5.4000963875	5.3976834375	5.3891648	5.4155311375	5.3842120875	5.41052255	5.4041321875	5.3880129375	5.388524475	5.3594006625	5.3092283875	5.4769208375	5.3038872375	5.39737625	5.381766075	5.3968567125	5.3830153	5.5097996	5.4797359125	5.3845543625	5.45111745	5.3463522375	5.4663531375	5.5261542375	5.451903675	5.4615222125	5.408139525
AHNAK	8.6087756	8.3464522875	8.3984700875	8.460508825	8.5119305125	8.48619085	8.3514406625	8.578556325	8.3667450375	8.3270853875	8.483855025	8.82093485	8.6202878	8.581592925	8.937603575	8.2913931625	8.7671145625	8.703472775	8.0344133625	8.412275625	8.2196812	8.2515217375	8.563642725	8.423842575	8.1979011375	8.4480004	8.384942475	8.4749743875	8.6468570125	8.4334874875	8.45696545	8.6921133875	8.7739343875	8.45984355	8.657676375	8.20452665	8.356351375	8.5807830625	8.6218269375	8.5195309875	8.52741955	8.58473	8.5257925875	8.5371062375	8.4250612375	8.4429344	8.317558525	8.5341672375	8.4941971125
AHNAK2	5.2591710625	5.30166895	5.26935865	5.20231425	5.351484425	5.2427144875	5.296256025	5.3576527	5.366403275	5.1826346	5.193493125	5.379127425	5.3332198	5.24345305	5.3142771625	5.130929875	5.2990139125	5.3292901625	5.310208975	5.206809475	5.2620134125	5.3888138	5.1790611625	5.2463132875	5.2130934625	5.4453694625	5.266377725	5.2440668875	5.3561644625	5.351484425	5.370165075	5.334890975	5.48523715	5.31300975	5.385151875	5.2190973625	5.1833614	5.299704825	5.3341941625	5.3054315875	5.193800075	5.1811540375	5.27287456875	5.276162825	5.163853875	5.3556211	5.285750625	5.2953773125	5.2218409375
AHR	10.49549215	9.7402557625	9.6965066375	9.8023555125	9.721101925	9.497063275	9.600328025	9.5276359625	9.5473210125	9.9046545125	9.6069632625	9.5534267	9.4676477125	9.9724177375	9.91864295	9.2146372875	9.6518221375	9.0438877875	9.68105465	9.4216051125	9.296385425	9.1912871625	9.688973475	9.3709497375	9.3833367125	9.0782729875	9.303396425	9.5605255125	9.17844425	9.5043859625	9.7331352	9.36969965	9.907078225	9.466183975	8.875422925	8.797003225	9.424248875	9.4202941	9.5834247625	9.715186925	9.350075225	10.2316855875	9.1381728125	9.3182449	9.495417275	9.18631239375	9.26040595	9.118273325	9.4154920125
AHSA1	8.953103125	8.62969405	8.8192161625	8.7140645625	8.5165314625	8.7570955625	8.53102005	8.69366915	9.0357164625	8.7018820875	8.9032740875	8.76109315	8.905130025	8.985443425	8.655216575	8.53478055	8.9116223125	8.7187933125	8.6583474375	9.06440115	9.0060991875	8.6490308875	8.9162685375	8.9116223125	8.8591116875	8.6131478125	8.762476275	8.8967679125	8.609481525	9.0385818875	8.4370101625	8.981496425	8.7486005625	8.5488280625	8.789997375	8.7578736125	8.945499725	8.6475631875	8.679218325	8.81177391875	9.127672475	8.6311877375	9.0511527375	8.7329266625	8.941045575	8.5792679375	9.0377534375	8.8297428125	8.8940819
AHSA2	7.2107777875	5.42808095	5.7233216	5.9940311125	6.905390525	6.39993475	6.089027275	6.576822625	6.2012411875	5.9714773375	5.7719259625	6.1790020125	6.4349938375	6.3377565125	6.8706633	7.2000016	6.2205744	6.3524066	6.4657972	6.0831166625	6.5959019375	6.5000145	6.2891577625	6.736270525	6.4601881875	6.4335994375	6.4006372125	5.9323193125	6.6016916875	6.3639915625	6.47271525	6.665284375	6.2820329875	5.9551310125	6.439215425	6.161230975	7.007331625	6.1933848625	6.2932620125	6.1936000125	6.870241225	6.90676835	6.72827385	6.3572685625	6.668070175	6.4271129375	6.238855275	6.438895825	6.111035275
AHSG	5.5160265375	5.6099961625	5.69871325	5.605129375	5.707027625	5.589210575	5.5871877125	5.634118925	5.6966987125	5.555975275	5.5078863375	5.541330275	5.6182506625	5.6538300375	5.6551205375	5.5486432125	5.5752919875	5.62108045	5.5910049875	5.7017496125	5.6195408	5.5421329625	5.67842905	5.715461325	5.6462183625	5.62542765	5.69100705	5.5478765875	5.5828120125	5.6265168625	5.6110464	5.617715125	5.634118925	5.60815685	5.7037837875	5.527285675	5.58555705	5.8563327375	5.5595436625	5.7673114875	5.62270955	5.6144495375	5.48355455	5.5540755875	5.5438450125	5.78640065	5.429179	5.4977751375	5.4772038125
AHSP	6.532690625	6.552112725	6.1946062625	6.46689095	6.3326988875	6.4210829375	6.6795018	6.5649985875	6.4536711125	6.4379676875	6.3268768875	6.3980930625	6.7548119	6.54736885	6.3236688375	6.5580117625	6.476210775	6.6055627625	6.444868325	6.7114840625	6.6372018375	6.486620875	6.6826442	6.5826635875	6.6346252625	6.5805774	6.4666256625	6.7267702625	6.6276949875	6.6261618625	6.7405537625	6.470301925	6.464654275	6.8120627375	6.4636353625	6.920794525	6.5464591875	6.2525393375	6.67643400625	6.6271542625	6.1732836375	6.53181275	6.558272375	6.317504975	6.8189889875	6.5598211	6.6379349875	6.53346	6.4827019625
AICDA	5.3142771625	5.4356594875	5.3945297	5.42074785	5.390723525	5.375233075	5.2984065	5.4308285125	5.365401325	5.343025275	5.508154	5.4149715375	5.3466446375	5.472147225	5.3666542125	5.3266210125	5.41270915	5.2413756	5.2548071625	5.3241037375	5.3960241875	5.3773459375	5.2705501	5.2748488125	5.3154766375	5.3714209375	5.2953773125	5.3633998125	5.53138025625	5.3329282	5.3956858875	5.41052255	5.20748835	5.523963175	5.326925925	5.48384545	5.330915925	5.2397509375	5.3590681875	5.4093044875	5.3044523	5.42808095	5.35267345	5.357358775	5.4712451375	5.3375558	5.374893425	5.4035805625	5.28612665
AIDA	6.4040966625	7.13260525	7.1341242	6.9843005875	7.0421742	7.1639082125	6.971845725	6.96708765	7.1168263875	7.0832269	7.6440573875	6.5171898	6.7341508625	7.0811131	7.10236585	6.9085563125	6.8339633625	6.7835162875	7.2709103125	7.4611465125	7.30203715	7.1798503	7.4365963375	7.44456075	7.34226965	6.6093267875	7.20018636875	7.5062543625	6.7469789125	7.0307432	6.207460925	6.9758561875	6.926245925	6.7702038125	6.8160125	6.601158825	7.2801816625	7.0495301375	6.9957359	7.04986475	7.3319306375	6.970717275	7.309356975	6.782631325	7.3881348875	6.503715925	7.2316049	7.17829365	7.0505514125
AIF1	11.0666213125	10.957115875	10.7694164875	10.978146725	11.010560525	11.048511975	10.9742255	11.2106615	11.111241475	11.0032737125	11.0143764	10.969720475	11.170099325	10.9528818375	10.98667115	10.9742255	11.2505796	11.111241475	10.9742255	11.275409075	11.1634977375	10.849699375	11.010560525	10.92794935	10.9528818375	10.8902559625	10.91571845	11.00691355	11.0143764	11.0712293375	11.129536025	11.07646235	10.9407717375	11.2210658375	11.20494255	10.873497225	10.881845525	11.157351175	11.0961061	11.129536025	11.10144905	11.0032737125	11.256212025	10.9239834125	11.1520426625	11.0961061	11.129536025	11.091518875	11.2933097125
AIFM1	7.6022744625	7.6315714875	7.679847775	7.6974744375	7.7079381875	7.6282737875	7.5721711375	7.799715525	7.492404025	7.669935275	7.745567075	7.770349375	7.821484625	7.7027892	7.74774705	7.910153025	7.9979551875	7.5462668	7.58764605	7.698893025	7.5743181	7.712004775	7.7736105625	7.818193425	7.544887875	7.977128175	7.63729555	7.7991954625	7.9194408875	7.4720466125	7.53492855	7.13301515	7.6459628	7.7471662375	7.715544475	8.2521141375	7.7772278	7.69841085	7.4428640625	7.649891025	8.0391186	7.749234625	7.4295480375	7.639028325	7.8642091125	7.624171	8.118730225	7.65536295	7.7482534375
AIM1	9.2500152875	8.9643439	8.8413066375	8.941045575	9.3928119625	8.807824575	8.8357052625	8.716381825	9.3657843125	9.3021138625	9.3732720125	9.1381728125	8.86847475	9.3657843125	9.15280665	9.0914369875	8.7769606	8.8165922625	9.0357164625	9.1815382125	8.6569090125	9.1503316875	9.052094675	9.0735590375	8.8183288375	9.1503316875	8.9702507875	9.154690425	8.5497166875	8.82171425	8.6662530875	8.9739878125	8.874691925	8.73041965	9.251006675	8.8610555625	9.0051189125	9.34504475	9.1641887625	8.7953570375	8.7477203875	9.1370954625	9.255250225	8.8940819	8.9419202875	8.6820432875	9.0682580625	8.663991475	8.9198220625
AIM1L	6.16786015	6.2872458375	6.203903875	6.3058107875	6.1780833125	6.258359275	6.3080728	6.27032695	6.344032775	6.2138547125	6.2718376875	6.2839294875	6.2373554625	6.1780833125	6.36041155	6.2259562	6.2395759875	6.3458578375	6.24776375	6.34934445	6.32902335	6.4179716875	6.3039634375	6.2772303375	6.2877098	6.3406532625	6.307851475	6.351166275	6.3997210875	6.3448619875	6.2803691	6.3516676875	6.3879928125	6.2405496625	6.2527939125	6.2395759875	6.1987679625	6.4285814875	6.3073346375	6.299117075	6.199284375	6.357733825	6.14800155	6.2934650375	6.34329115	6.3036512	6.2693753375	6.3236688375	6.2390969625
AIM2	7.4428640625	7.315478125	7.196531525	7.1470884375	7.3319306375	7.39326295	7.1310546625	7.2285624875	7.3401671625	7.5213158125	7.9904143125	7.488415875	6.952277825	7.4582874125	6.69598845	8.0391186	7.28264595	7.27903555	7.336156425	6.9636993125	7.0233627125	7.9613598375	7.028389825	7.39632455	7.5756598	7.13772775	6.8820375125	7.5227387375	7.25217065	6.7267702625	6.7438595125	6.826806375	7.1416731125	6.846053975	7.422503025	7.8053561375	7.263627575	7.1093633625	7.0362327	6.808576175	8.397726025	7.1116490625	7.9804959625	6.9382705875	7.603381625	7.1205676	7.0602739125	7.1867333875	8.10673215
AIMP1	8.0860184	8.1871287875	8.178456175	8.3223530625	8.7828881	8.1125739875	8.2367710125	8.2612274875	8.4688224875	8.41011355	8.5551544625	8.0654821625	7.9398246625	8.3765388625	8.4728649375	8.1248323375	8.2286506375	7.8121768	8.3208799875	8.6820432875	8.08653035	8.20452665	8.4485479625	8.4963448375	8.3062803125	8.2131562125	8.3024498625	8.21744785	8.223500575	8.2419333	7.9577292375	7.977671475	8.123007075	8.11382075	8.0378354125	7.806504675	8.355065875	8.12884405	7.966695575	7.811612425	8.63711375	8.8781571375	8.63711375	8.101240875	8.33261075	8.3382706	8.6311877375	8.3257777	8.383015
AIMP2	7.95550275	7.9531424375	8.1677630875	8.101240875	8.21443695	8.1340677125	8.0801208625	8.2484998125	8.1156627375	8.1081010625	8.2541326	8.1307072	8.0571152125	8.182012175	8.269830175	8.040344175	7.9432567875	7.8583535625	8.0408068625	8.27836614375	8.009486725	7.998672625	8.1329756625	8.1087669	7.9857986	8.15369675	8.141383075	8.080754375	7.9587497375	8.1463914375	8.044013475	8.0971400125	7.9215590875	8.17087855	8.147383425	7.9979551875	8.2337803875	8.07019595	8.0015562125	7.9799804	8.1000331375	8.2331360375	8.25044775	7.96799375	8.1486331625	8.249196225	8.3195331375	8.19405795	8.0755660125
AIP	8.4204557625	8.68443325	8.63641695	8.8581868375	8.1964697125	8.6662530875	8.778611225	8.7944291125	8.7155652375	8.789997375	8.551179	8.8388239875	8.7996663625	8.7230793125	8.51804245	8.7140645625	8.70723315	8.7337447	8.563642725	8.583825425	8.7916962875	8.810373275	8.73852405	8.4554973	8.6748741375	8.6757779375	8.65210995	8.783756525	8.9651744375	8.8192161625	8.6178754	8.762476275	8.7986635875	8.7977293625	8.8763114625	8.62337935	8.5165314625	8.981496425	8.82269005	8.7739343875	8.57451305	8.2084761125	8.26533175	8.832303125	8.59820765	8.8030164	8.4450483875	8.5975515125	8.6671009125
AIPL1	6.57947075	6.4372884125	6.438895825	6.2998430125	6.5543651375	6.34372945	6.4380727375	6.6349803875	6.465354025	6.4154097625	6.4305789125	6.452370525	6.5641320125	6.480784425	6.6372018375	6.4058307875	6.560682975	6.329281225	6.37365565	6.63689505	6.3882651	6.4024069125	6.532121725	6.4497816125	6.4513126625	6.137036525	6.3390914875	6.5162615875	6.4617395625	6.3816739625	6.2910693375	6.1419863	6.3514292875	6.524852925	6.7745779625	6.3944973375	6.5591696125	6.3634424875	6.177867975	6.40219455	6.4813599875	6.407329525	6.47135965	6.3031389375	6.4313691125	6.459928725	6.405336225	6.3716287875	6.4805509875
AIRE	7.0080297375	7.0858026875	7.1304105125	7.030102925	7.2569484875	7.0362327	6.9046497125	7.0835699	6.9957359	7.1116490625	6.8349155625	7.140279875	7.1124071625	6.954627275	6.899336175	7.172977625	7.467218375	6.8726394875	7.08183465	6.8746148625	6.6997666375	7.144254075	7.0739792125	6.9790026875	6.885890275	6.720876025	6.85872455	6.88233335	6.878726125	7.2167804	7.310611075	7.103131725	7.268488825	7.0061037	7.0229915125	7.110135225	6.94002245	7.1440897375	7.053386975	7.1019887125	7.109748225	7.064928375	7.2232442125	7.15373415	6.85300975	7.174224025	7.196531525	6.8554426875	7.0280262875
AJAP1	5.7504081375	5.6603153	5.6598329	5.672418525	5.6593908875	5.7017496125	5.772590375	5.7308133625	5.6956828375	5.772833225	5.59225825	5.7221571875	5.6841618375	5.731568175	5.639035525	5.7230935875	5.9059720625	5.6819902125	5.7409261875	5.6474452375	5.650311075	5.5871877125	5.7047682125	5.653087925	5.710210625	5.7109148625	5.5338156375	5.753472875	5.8837508875	5.7121275125	5.753992975	5.7461809	5.6794474125	5.7135699375	5.803245525	5.8291423125	5.70943275	5.7961094625	5.657563	5.7966162375	5.673846225	5.69173125	5.7831189875	5.74551365	5.727430425	5.759396925	5.8154528625	5.7133101125	5.8129117375
AK021537	6.70206725	6.7416837	6.5600948875	6.7350682375	7.0590605	6.7878626625	6.7463405	6.690240625	6.7429436625	6.417715275	6.6487549	6.7786752125	6.5500287125	6.6005908625	6.3556810375	6.7631709125	6.61580695	6.5621407875	6.1037907125	6.6944250625	6.720876025	6.8849900875	6.7252363625	7.08711805625	6.6912524875	6.6928961625	6.878726125	6.6560549125	6.7264717875	6.72767825	6.629157475	6.6696384875	6.7128464625	6.4678815625	6.5372784	6.5523950125	6.7360074375	6.436564525	6.6459452875	6.5661490875	6.652366	7.2235867875	6.565577025	6.555472525	6.9758561875	6.6399696	6.9843005875	6.773839225	6.6918364875
AK021933	5.24538225	5.194318325	5.2545308625	5.3666542125	5.1871925875	5.2336568	5.2276923875	5.235550975	5.1858362125	5.2343163875	5.197455375	5.111000375	5.21851855	5.166247	5.2134455125	5.2102947125	5.1496623375	5.2374835375	5.1987185	5.1951132125	5.2235174875	5.2245296	5.2575803625	5.2673671	5.147764625	5.1987185	5.2190973625	5.24538225	5.166247	5.3249397125	5.1948200125	5.20748835	5.2956143625	5.2276923875	5.30166895	5.17437045	5.1996425	5.2371786875	5.2290725375	5.1703053	5.1964119125	5.28199355	5.1811540375	5.207848875	5.1655669875	5.222434025	5.20126635	5.2851575	5.2529276875
AK055981	5.64845985	5.5266779	5.5795715875	5.6751577875	5.5071259625	5.646952225	5.8900246125	5.4442922375	5.4890198125	5.449658175	5.4974817625	5.560267025	5.5340671875	5.57608605	5.5551283375	5.463743675	5.3918102375	5.491788575	5.5033592375	5.3942988875	5.527585775	5.6765077	5.7127774875	5.546730475	5.5202309875	5.5538447125	5.579092075	5.6880740875	5.527285675	5.5205292	5.4776990875	5.5346518875	5.4618337125	5.4430954	5.4555213125	5.4311533	5.620546975	5.67624945	5.5253137125	5.540336375	5.521342525	5.3788302125	5.5425849	5.4816243875	5.4012143	5.57452295	5.48325695	5.5004640125	5.60793095
AK1	6.53438235	6.397836875	6.3929265375	6.5470848875	6.520840725	6.4536711125	6.45336995	6.5180269875	6.5430700625	6.4684481375	6.3544603875	6.4174767375	6.6450189	6.44028395	6.5265364125	6.4029791375	6.5937338125	6.4337288	6.253728325	6.58984145	6.541101925	6.4294092	6.558272375	6.55129355	6.4526263375	6.37759525	6.446400375	6.3882651	6.5735959375	6.5237188375	6.684278225	6.6750977375	6.7479140625	6.5687648375	6.5028998875	6.50647245	6.480014575	6.543956325	6.5571814375	6.6925525625	6.36649465	6.6718700875	6.520595575	6.3845471125	6.447663675	6.667416475	6.396302025	6.5377922625	6.486315725
AK2	7.59989285	7.66465845	7.962686175	7.7906672375	7.45125605	7.692854725	7.77508095	7.7270812	7.8200213375	7.5861535	7.7429836375	7.7418630875	7.670993025	7.8205251375	7.8200213375	7.651374125	7.703298925	7.5213158125	7.9171436	7.92724885	7.7044138875	7.769282275	7.7185182125	7.7212684125	7.7681530875	7.7862653625	7.77558595	7.814312975	7.6836561875	7.7265560375	7.5697322625	7.598126775	7.761826425	7.7960867125	7.7185182125	7.9090451125	7.77558595	7.8339830875	7.728560825	7.7376365875	7.8190797625	7.771402225	7.7766456625	7.7254201625	7.791709175	7.7554856375	7.8085195375	7.6432070625	7.81380915
AK5	5.9687422375	5.96314885	6.0655941375	6.0244945625	6.065692825	6.1296843875	6.07478085	6.0376420875	5.9467555	5.9013762	5.8752185625	5.862524225	5.8599177875	5.9633884	5.9229446375	5.9125306625	5.7586539875	5.800344825	5.890946475	5.9280392625	5.8761217375	5.8852107125	5.8699230875	6.0498426875	5.9194900125	6.0176167	5.8652686375	5.985673575	5.8782946	5.79168468125	5.8587003375	5.839811525	5.6779748125	5.791083225	5.8197903	6.0267224625	6.05099025	5.906896525	5.87258025	5.8424529375	5.8025533125	6.1835152125	5.8696707	5.9522993625	5.842689325	5.8522062875	5.95379285	5.87149373125	5.707027625
AK6	7.6979663625	7.2822474875	7.6683237	7.69494075	8.0338755625	7.41489815	7.45667185	7.5309720625	7.6759864125	7.8907708125	7.8209648625	7.4003745	7.4898071875	7.7311527125	7.5113011875	7.721720225	7.2580787625	7.5053568125	8.117528675	7.8758457375	7.4770360625	7.7201580375	7.7140259	7.684654025	7.5545784375	7.6315714875	7.8161367	7.8896490125	7.3594188625	7.5799160375	7.330902375	7.65047265	7.659081	7.599071875	7.1627688875	7.8085195375	7.6017685625	7.6296717	7.5639816375	7.4893384875	7.8412308125	8.0307856875	7.584735825	7.437985125	7.7190207875	7.6038468875	7.8580786125	7.78675875	7.62521285
AKAP1	6.2487400125	6.2928182375	6.0242719125	6.253988625	6.0868074625	6.284953525	6.3013747625	6.104531675	6.03296505	6.1931698	6.079602	6.175000425	6.1088361	6.243185975	6.31081475	6.2957586375	6.0150846125	6.264656825	6.1327555375	6.0735026625	6.2831885625	6.1773279375	6.1444151125	6.1648856	6.107546825	6.1377963125	6.179923675	6.2340598875	6.093923275	6.1393445625	6.086568125	6.122093025	6.2484862375	6.253988625	6.3416647375	6.2872458375	6.3172691	6.26843575	6.244108125	6.2532600125	6.2158879625	6.1410037125	6.1185467625	6.1975135625	6.1042833875	5.948559825	6.278571825	6.2203318	6.221049275
AKAP10	7.3182148625	7.0762378	7.3503834375	7.491956825	7.0799726125	7.2011434375	7.241034175	7.2353919875	7.2681076	7.253816	7.8919617875	7.0893677875	7.4816362125	7.224466325	7.4055023	6.857320675	6.9375907	6.8186184	7.1745981	7.55598245	7.1489106125	7.4630137	7.6296717	7.5235852125	7.2430348375	7.198422425	7.274850525	7.0425517	7.5217789875	7.1658180875	7.1428155375	7.0799726125	7.274850525	7.3011897125	7.48484755	7.31256885	7.2709103125	7.3746635875	7.4166292375	7.2797202875	7.4548342875	6.9480623875	7.3578204	7.0997575875	7.238062225	7.299469325	7.27365965	7.3573853375	7.299469325
AKAP11	6.4405862125	6.601421925	6.607355975	6.7990897125	6.950914425	6.7211747625	6.752709075	6.522542875	6.70032855	6.8796838125	6.91654295	6.7965123	6.63078	6.7980228	6.956957825	6.71495505	6.087994725	6.5976633625	6.5837914375	6.607035625	6.7567161375	6.815313875	6.59148455	6.78139295	6.6863287375	6.6008937875	6.6187784875	6.7453329375	6.773839225	6.4718912625	6.434213375	6.5356455125	6.6304540125	6.5233877	6.5262085375	6.138041475	6.8201990375	6.59493505	6.7887282625	6.4497816125	6.64137981875	6.7165570375	6.982630275	6.754523375	6.7472974375	6.419759325	6.607605825	6.5580117625	6.66152415
AKAP12	7.29651385	7.2941527625	7.0918868	7.5730001125	7.2593151875	7.4947311	6.634061225	6.26093328125	6.773839225	7.4871716125	6.7376530875	7.1847252375	6.959533325	7.0243890625	7.6388082375	7.862607475	6.5400015125	7.067957775	7.9205352375	6.94002245	6.807955925	6.718407125	7.501677925	7.1689109125	6.8339633625	7.5202951375	7.3323157875	6.7517439	6.4271129375	6.1901062	6.2183643625	6.4542088125	6.3006279875	6.8557339625	6.5694209375	6.8333087375	7.6349526375	6.4778310625	6.888446125	6.4243477875	7.92000265	7.0112115	7.633856925	6.8353529125	6.9232989625	6.0086530625	6.921413375	7.04845055	6.54833445
AKAP13	8.414576625	7.89761	7.9112447625	8.09669915	7.8527700375	8.0038254875	8.0117461875	7.669431825	7.896503675	8.1630411	8.0755660125	8.0707597125	7.8042382375	8.1156627375	8.2311491125	8.074278825	7.9415253875	8.3635695	7.886327825	7.8269943375	7.973289075	8.0111918875	7.9938343375	7.9375524125	7.8690247625	7.85436005	7.7179982375	7.8457558125	7.9011602	7.8839851125	7.9704139625	7.925644925	7.96920345	7.7089755625	8.0679314375	7.6130098	7.811612425	7.929370925	7.8630588	7.740316175	7.929901825	7.96920345	8.1357214625	7.942197575	7.9106708	7.743920275	8.046256525	7.9655587	8.1319021875
AKAP17A	8.2188162875	7.7130130125	7.4634807625	7.7522006375	7.24474385	8.175245025	7.999241275	7.8391194375	7.5403462375	7.699308625	7.2338448125	7.5394475	8.21381495	7.5677648125	7.714991675	7.85014865	8.0183992625	7.947282025	7.7006802125	7.24030795	8.0147540125	7.6630335375	7.8516873	7.955043625	7.916628925	7.6160753125	7.8753403	7.714991675	8.053264	8.0301579875	8.04342905	8.1255559625	8.3376166125	7.9072265625	8.11811855	7.9339090875	7.9932678	7.9891895	8.1733148375	8.1871287875	8.000391275	7.2482655625	7.5620763625	8.1733148375	7.6704662	7.8879469625	7.5058209625	7.7746865875	7.6329882875
AKAP3	6.7031294375	6.6349803875	6.55129355	6.578904425	6.8002983625	6.64760385	6.5979219125	6.6880244	6.708473475	6.3420983375	6.553554725	6.6620356625	6.6288866375	6.6034727	6.525121425	6.4821688	6.5840604125	6.546192025	6.3863793125	6.57947075	6.58984145	6.658203575	6.74415905	6.558272375	6.5889225875	6.51474466875	6.7024747375	6.5031333125	6.8339633625	6.536674525	6.709054375	6.571354075	6.900996625	6.5433983375	6.8685220875	6.529977375	6.727092375	6.7857052625	6.7246099375	6.599150325	6.4379676875	6.7295171875	6.9098077375	6.5603679125	6.56243545	6.7958241	6.490559675	6.58175055	6.5442260625
AKAP4	5.6648970875	5.394018925	5.7579451875	5.5686564625	5.4950033875	5.506464575	5.6257462875	5.6092477625	5.5649174125	5.5917653625	5.5491145125	5.5109664625	5.6794474125	5.600221425	5.678188025	5.5798888375	5.7267476625	5.5330315125	5.537114275	5.6346823	5.63564795	5.5948748125	5.827605475	5.5664426375	5.5828120125	5.587988325	5.5289092375	5.575030875	5.781511925	5.6908926	5.651841475	5.7023662375	5.730330225	5.6543977875	5.694134025	5.6331370875	5.41270915	5.54396685625	5.61638435	5.650997275	5.4860327	5.519144975	5.6260079375	5.6772413875	5.4962058625	5.7121275125	5.5359759375	5.556966725	5.53356155
AKAP5	5.37535438125	5.388524475	5.2447269375	5.3535973625	5.262503	5.41052255	5.4974817625	5.4403133875	5.387166175	5.275993225	5.3065579	5.531780825	5.3535973625	5.306835625	5.4356594875	5.459819175	5.2814153375	5.48523715	5.24345305	5.3725096375	5.3426712375	5.3221057125	5.368134475	5.310497675	5.3802803875	5.400346025	5.25055765	5.31522455	5.3322822875	5.2071774875	5.3160787375	5.43028755	5.418445425	5.3299110875	5.411348075	5.3235195875	5.41052255	5.40296235	5.4680472	5.4149715375	5.36027415	5.4590048875	5.175746825	5.375233075	5.376762275	5.2959704125	5.13154865	5.3842120875	5.3934968125
AKAP6	5.806794125	5.689471175	5.67168645	5.73182385	5.7320665375	5.7418805	5.7058315625	5.7796847	5.66291675	5.70555045	5.58555705	5.657922525	5.6611617625	5.78640065	5.57452295	5.7781961	5.8073074875	5.6757771	5.6841618375	5.8233034125	5.6984607	5.6661331375	5.5104052	5.7235925875	5.664165275	5.6897189625	5.6033425625	5.6860885875	5.5954490125	5.731568175	5.666610475	5.697505875	5.6491441	5.65052795	5.5763331875	5.69100705	5.6929633375	5.5530358375	5.5622437125	5.63564795	5.6493835125	5.8070706625	5.7968913	5.6144495375	5.7406678625	5.7050041375	5.7699603875	5.686938225	5.7943067125
AKAP7	6.5621407875	6.50986385	6.7389679375	6.6541630625	6.6484317375	6.538902275	6.6300792	6.4789278875	6.5803434875	6.8037185125	6.73191685	6.541379375	6.59493505	6.494457675	6.596732775	6.6778580375	6.470589825	6.525661675	6.5635839125	6.30908335	6.64988745	6.4977142	6.53346	6.5377922625	6.5851109375	6.6034727	6.3515484875	6.5571814375	6.41116705	6.43704305	6.2084324375	6.346093225	6.1770223375	6.4303099625	6.5191728125	6.4835325375	6.4778310625	6.3872334125	6.7156435875	6.5045372875	6.6152359375	6.8790276625	6.5786477625	6.5470848875	6.3741836125	6.221772525	6.42329685	6.3874441875	6.5574601375
AKAP8	7.844615725	7.87671755	7.5825018	7.7649124	7.722809775	7.7397360125	7.8506916875	7.6287690375	7.5021009875	7.8594886875	7.7681530875	7.5071643375	7.9744047875	7.7862653625	7.741303475	7.8356908625	8.1248323375	7.7970941625	7.8795828	7.7877478625	7.8023614375	7.7571201375	7.6202829625	7.7265560375	7.622284525	7.8642091125	7.9415253875	7.799715525	7.9715578375	7.8924691	7.894293275	7.7093839375	7.8953784625	7.9655587	8.010561	7.96799375	7.9944682125	7.7901876125	7.7901876125	7.977671475	8.0736310375	7.66679235	7.9593096	7.825319725	7.955043625	7.8506916875	7.8533493125	8.0314016375	7.8642091125
AKAP8L	6.7413152625	6.684278225	6.5419368875	6.730737425	6.5061096375	6.6905378125	6.7504728375	6.6412248375	6.7202829	6.538038025	6.510749275	6.5632495375	6.7284305375	6.754523375	6.6520510375	6.7274151625	6.9633224625	6.849926225	6.839738725	6.7954803625	6.69598845	6.7389679375	6.6866627	6.5672522	6.7631709125	6.6905378125	6.6953411	6.6765942	6.8031094	6.786626825	6.665284375	6.8656414375	7.0556239125	6.7463405	6.8566714375	6.697833575	6.629157475	6.794876775	6.767632	6.8412337625	6.769893025	6.6972551	6.53181275	6.84934875	6.670527975	6.6605866	6.590577025	6.6294558625	6.7165570375
AKAP9	6.2718376875	6.0781608	6.3448619875	6.180395025	6.26670225	6.1713357625	6.094409225	5.9345706375	6.1218341875	5.9953627375	6.042614125	6.0160913125	5.9251950125	6.230068775	6.2928182375	6.04777465	5.8274845625	6.2183643625	6.152970375	5.8179287	6.11462395	6.1867956625	6.08363995	6.1588598875	6.1373028125	5.9866710625	5.8233034125	6.0254327	5.907828425	5.804490075	5.69871325	5.972195175	5.9202690375	6.0034146	6.0482663625	5.6774952125	6.11128065	5.917158	5.9896874625	5.8596824625	6.1239035875	6.1395731625	6.089027275	5.9132627625	6.126477625	5.7752688625	6.0135797875	6.1367949125	6.1241935875
AKIP1	5.873735925	6.0376420875	6.0202631	5.8609728875	5.8078575	5.8556216	5.797639825	5.928491275	6.0755645875	5.8677631	5.9883644875	5.954029925	5.9626587	5.9311468625	5.9073568375	5.905734375	5.857785325	6.042614125	5.8359217625	5.60793095	5.8352316125	5.9505304625	5.83211545	5.8475943875	5.9306717125	5.8210111125	5.972419775	6.08194425	5.834938325	5.981589025	5.803988975	5.58502135	5.975274625	5.7747105	5.9645883125	5.6889863	6.0109324375	5.881564175	5.5678717125	5.85694616875	5.8030216125	5.7978959625	5.6757771	5.9899112875	6.1650239625	5.82581175	5.84008995	6.1177563375	5.99574501875
AKIRIN1	8.4115186625	8.3162557125	8.4500124875	8.30732644375	8.12884405	8.409380025	8.3537195125	8.1406263375	8.0775271	8.3162557125	8.6655193875	8.303591	8.04342905	8.347269125	8.44354135	8.8893339625	8.1983701	8.4348372125	8.3947337125	8.2753176375	8.1990775625	8.1666606	8.1903068625	8.042758975	8.11003445	7.9950319125	8.3102669875	8.1480196125	8.100648925	8.529607925	8.59961715	8.167258025	8.5158781625	8.1401350125	8.2515217375	7.9587497375	7.9508052125	8.263295425	8.2794044625	8.588160025	8.0601261875	8.35837205	8.1865123625	8.3627880375	8.033141075	8.21053885	8.1567426375	8.151279225	8.3514406625
AKR1A1	9.3683173375	9.4557779125	9.4763974625	9.40090935	9.3148654	9.5206201625	9.57307965	9.658677025	9.491733025	9.815810325	9.6350581	9.5206201625	9.705105675	9.6053729875	9.3462188625	9.9204414	9.4849265375	9.4310765875	9.6084954375	9.5054575125	9.472061775	10.0849533875	9.6518221375	9.5016419875	9.957751	9.792432575	9.5070301	9.6257647125	9.5577812125	9.5619053125	9.4829947375	9.852341325	9.4417042125	9.5504543875	9.728160375	9.59570045	9.754233725	9.8696292875	9.9412608	9.6069632625	9.5577812125	9.4749689625	9.6571208375	9.7196290125	9.8776288625	9.776183475	9.6904361375	9.7196290125	9.83709595
AKR1B1	9.2411797875	9.303396425	8.91943250625	9.4931497625	9.378346475	9.256705825	9.255250225	9.1836837625	9.4902420875	8.7376852125	9.0460563375	9.0671658	9.3056594875	9.2870307	9.1461634875	9.3561358	9.252960025	9.4636273625	9.1729056	9.2454726625	9.2224103875	9.1848097	8.8235477	8.85368475	9.5291781375	8.6388706875	9.120765625	9.4390532875	9.3683173375	9.2930705	9.4849265375	9.6141659875	9.362058	9.3928119625	9.2399952	9.5152208875	9.1391439125	9.1381728125	9.3928119625	9.4763974625	9.728160375	8.74224375	9.04068855	9.4529218125	9.0713700875	9.59570045	9.2009491375	9.3138884125	9.442984225
AKR1B10	5.28199355	5.4841579875	5.2739834625	5.155564525	5.2081847375	5.0420084375	5.208566775	5.3378446125	5.2879985625	5.34872335	5.394818375	5.4118541625	5.2343163875	5.317909425	5.305707725	5.2387163625	5.1898854	5.3633998125	5.3499034375	5.4228421375	5.185520725	5.43028755	5.101406075	5.2137432125	5.146657025	5.5025324125	5.145923025	5.2950130625	5.41639545	5.31395405	5.3019365625	5.3065579	5.1891278875	5.208566775	5.2938406375	5.4982903125	5.3717192875	5.19571005	5.3686978625	5.31395405	5.2676487125	5.3388121375	5.159981925	5.271156225	5.36494896875	5.287262825	5.404374025	5.1587473125	5.306835625
AKR1C1	6.894736575	6.8463700375	6.856352975	7.025562475	7.0280262875	6.8833813125	7.073555875	7.2171428875	6.928590625	6.753247325	6.958139625	7.036907625	6.92479095	6.8656414375	6.8353529125	6.967623975	7.0112115	6.829840975	6.8295733625	7.1186830375	6.9168213375	6.8072871875	6.9884992625	6.789063	6.907484075	6.9644476	6.96708765	6.9043076	6.85588270625	6.97214215	6.9078881125	6.8425576	6.9254951375	6.8732653	6.8027935375	6.8926527375	6.9275708875	6.8830751875	6.80891005	6.95446585625	6.9494849625	7.028709675	7.04292345	6.886605325	7.0314300375	6.92479095	6.8926527375	6.916240125	6.9888844875
AKR1C3	5.3711389	5.2003044875	5.3003746875	5.304189325	5.349619475	5.2956143625	5.235121725	5.1996425	5.1120125	5.6195408	5.20126635	5.294725975	5.111000375	5.2188194375	5.4876048875	5.4543828	5.18157115	5.4371027625	5.4574813625	5.4130013125	5.5636151125	5.2968905625	5.546730475	5.458720425	5.3799697875	5.36289218125	5.5405850125	5.299704825	5.2938406375	5.19086625	5.199318425	5.139782525	5.250839925	5.36481965	5.2287432375	5.1658748875	5.2609913125	5.199936675	5.2764637	5.119603225	5.16992465	5.169279225	5.746895275	5.385151875	5.40723550625	5.2215003	5.15381745	5.222434025	5.3281231
AKR1C4	5.1285386	5.1353720375	5.062965375	5.0633748125	5.139782525	5.14264545	5.1000545125	5.17292595	5.130929875	5.06695955	4.9213845	5.3410376125	5.1970784125	5.150016575	5.0909538	4.9801341375	5.2569783375	5.2201395625	5.1516497625	5.1072993125	5.1606662375	5.1548683	5.09703545	5.0192044125	4.987687725	5.1113112375	5.109049725	5.045279225	5.2514817125	5.134627675	5.1750927125	5.4642462	5.2764637	5.1861416875	5.2235174875	5.093313225	5.0958633625	5.18157115	5.2545308625	5.1429691875	5.074754625	5.2603702625	5.1166871375	5.1804780625	5.0379161875	5.2061750625	5.0764168875	5.09859515	5.2782890875
AKR1D1	4.7269577875	4.820458275	4.8513015375	4.7423689375	4.7974176	4.73271045	4.85413325	4.7636303375	4.759262975	4.70105935	4.6630120625	4.6472881875	4.736833875	4.768051375	4.7150096875	4.854786975	4.728104	4.7546682375	4.8441876375	4.693215125	4.736833875	4.626264125	4.75832025	4.8021395	4.719943375	4.654554125	4.719943375	4.7935659125	4.7805691625	4.7456574375	4.716246625	4.67367575	4.798806025	4.746721125	4.7175931875	4.7497472875	4.75565105	4.765434	4.7235999	4.7843676875	4.73922385	4.75565105	4.791310875	4.76905425	4.696076625	4.75565105	4.7413989375	4.8411251875	4.85413325
AKR7A2	7.53492855	7.8907708125	7.9979551875	7.9754772125	7.5344648375	7.9043417125	7.871405475	7.89363565	8.0971400125	7.9577292375	7.9332471375	8.184671275	7.821982325	8.23045385	7.91294245	7.9432567875	7.810222775	7.7697531125	8.1255559625	7.9950319125	7.92000265	8.4183392	8.053264	7.814856825	8.0314016375	7.991503075	8.3863105625	8.1833746125	7.90233095	7.9898328	7.658128075	7.480675025	7.7676250125	7.8615718125	7.7270812	7.4652207625	8.0031857	8.0507383375	7.9709661125	7.5131540625	8.1061229875	7.8302252875	8.203902625	8.1329756625	8.1666606	7.5904033875	8.13243965	7.990968775	8.2590789875
AKR7A3	6.8671368375	7.2597067875	7.0179219625	7.0803691	6.7479140625	6.9981043	6.973524175	7.2123651375	6.9680613375	6.9344245625	6.9765909625	7.12922275	7.0832269	7.1609695375	6.992527025	7.063136275	7.1296725875	7.1615957375	7.0627358625	7.037718925	7.1643780125	7.1661485375	6.9674893125	6.8208438875	7.064162675	7.010402125	7.183983925	7.1428155375	7.1708410875	7.1572131	7.1507733	7.2148592125	7.0890958625	7.160131575	6.9432845625	7.08147725	7.00116495	7.000798725	7.2119533375	7.0811131	7.032586075	6.8251052125	6.9786711875	7.2289717	7.0307432	6.9953181375	7.2194475875	6.8929955125	7.0169144125
AKT1	7.8457558125	8.484607325	7.7093839375	7.844615725	7.03181775	8.1808669	7.694464225	8.0525593875	7.649891025	7.6149495125	7.327187025	8.0031857	8.3680628	8.1223943875	7.77508095	7.771402225	8.2753176375	8.306973725	7.8307949875	7.5135794	8.1281610375	7.9697433375	7.7591799625	7.69841085	7.925644925	7.7336489	7.766111375	7.770349375	8.1269289125	7.90051245	8.0117461875	8.2719533875	8.4210455125	8.3710879125	8.567476925	7.593240175	7.5945343	7.9898328	8.2739823	8.3208799875	7.53492855	6.92245635	7.363196475	7.9828708125	7.5743181	7.886327825	7.4273668625	7.631057275	7.6013433
AKT2	6.15370505	6.046731075	5.7761978875	5.943602925	5.95923615	6.0892631875	6.0711650125	6.008929775	6.0101272	5.9256815375	6.0191047875	5.9139007125	6.2118520125	5.9429721875	6.0406297875	6.23161355	6.2156889625	5.9806420625	6.0414531375	6.0999722375	5.9513127375	6.2131433	5.9054816	6.0292866625	6.018877075	6.1412178875	6.0240149	6.068120175	6.0750293	6.0718111125	6.125326925	6.470589825	6.2580636875	6.3116369625	6.0959039375	6.203616975	6.0704246375	6.2002326875	6.1373028125	6.2930358875	6.130522225	6.03296505	6.0903214875	6.1522199	6.113854025	6.2094124	6.11750075	5.8763428875	6.01840225
AKT3	6.1444151125	6.1004760875	6.0783786375	6.414432275	6.3367644875	6.1051917625	6.0650374125	6.39758935	6.4120220875	6.1924295125	6.2043975625	6.19817463125	6.1115988375	6.3013747625	6.16611415	6.2101478125	5.957634475	6.2016744	6.195767475	6.3901205875	6.2099125625	6.0996866375	6.3162803625	6.1794834125	6.1383101375	6.12306915	6.2193033125	6.2400624125	6.204147975	5.9833141	6.0008486	6.0502869875	6.035920525	6.028805	6.1188133125	5.96314885	6.21521315	6.0961104125	6.0171130125	5.99785725	6.0490265875	6.1715663875	6.1505736375	6.03868655	6.156624575	5.972195175	6.135404225	5.94148325	5.924063825
AKTIP	6.57122774375	6.2841516375	6.7450004375	6.422097	6.661207425	6.5777524125	6.5386180375	6.5705488875	6.2957586375	6.9133753125	6.2398058625	6.5444840875	6.474319925	6.5110764125	6.59493505	6.7768622875	6.4878000375	6.45802595	6.40452111875	6.7233600875	6.4813599875	6.6757478625	6.677692325	6.83671415	6.9116550375	6.7202829	6.805290225	6.766653875	6.632229575	6.5577154	6.4651992125	6.4891489625	6.610761425	6.5708010125	6.539505125	6.9683887125	6.5672522	6.4928695125	6.207460925	6.61580695	6.443248525	6.71625065	6.5672522	6.3677988875	6.5095850125	6.67219465	6.3263837375	6.4829922375	6.7380048125
AL109706	5.146935125	5.0516527875	5.100930375	5.0062515	5.2956143625	5.057352375	5.05696625	5.222434025	5.2153649	5.0977951875	5.2371786875	5.192564775	5.193800075	4.9727227	5.2099484	5.2198309125	5.235550975	5.15040395	4.977841975	5.15381745	5.1902301	5.31008318125	5.1871925875	5.01615895	5.1760955	5.1764582125	5.0566093	5.1265241	5.0617563875	5.24101215	5.3163304125	5.3544997375	5.262828575	5.203876175	5.1669677875	5.1534224375	5.28170405	5.1039496625	5.199936675	5.2718223	5.1905772875	5.1733290375	5.1566626875	5.199318425	5.17398775	5.192564775	5.1065606	5.1422810625	5.0705384125
AL590762.11	5.7308133625	5.8946887625	5.8365982625	5.776745475	5.451903675	5.8005721375	5.78764355	5.9064388	5.900318125	5.8888683125	5.6139538375	5.6311989375	5.89175105	5.5912942375	5.7279372375	5.945858225	5.9084546125	5.83234	5.7986740125	5.9669813875	5.8596824625	5.906896525	5.7152321125	5.609756875	5.80374185	5.6084559375	5.765112625	5.689990475	5.5874873375	5.8296075375	5.6578000125	6.034493775	6.0409010375	5.8011257875	5.9717272	5.8151938	5.7226012625	5.859154575	5.7406678625	5.64793665	5.77449185625	5.7738161375	5.794579725	5.816968575	5.787410925	5.711627925	5.808100975	5.75986205	5.8164898
ALAD	7.4578280625	7.12129585	7.003555825	7.003555825	7.2677091375	6.999597175	7.07767685	6.950914425	7.3024850625	7.0758611625	7.0652700375	6.9323693625	7.2235867875	7.3024850625	7.1093633625	6.923720975	7.5825018	7.03339995	7.2658529375	7.0974492	7.11721915	7.213237075	6.9683887125	7.160131575	7.213623	7.20770395	7.23126005	7.08973375	7.103131725	7.2228391125	7.262943375	7.2030018125	7.12698685	7.123841725	7.504409125	7.0799726125	7.1105266	6.9928545125	7.1631374	7.19250295	7.04918975	7.14240695	7.1496852125	7.299469325	7.1124071625	7.1749875625	7.1572131	7.25846885	7.1228133125
ALAS1	7.8884593	8.0801208625	8.205133325	7.676385475	7.5588233375	8.1655899125	8.20728175	7.8610621375	7.9799804	8.4210455125	8.257197825	8.2202677875	8.0229447375	8.249196225	8.0623113	8.09669915	7.6714941875	8.0929943375	8.2913931625	7.9744047875	7.9997871625	8.3643461125	8.3131568875	7.9857986	8.1106985125	8.446543575	8.5158781625	8.568346075	8.2374484625	8.1426521875	7.5962253875	8.0128858	7.8758457375	8.6334096	8.355812525	9.13491	8.2598209625	7.9351347	8.4757963125	8.4159704125	7.899974675	7.78675875	8.0128858	8.29808595	8.047280825	7.7362734375	7.8319515	7.78120225	7.998672625
ALAS2	6.14029255	6.1223572125	5.7792324875	6.05382005	5.8837508875	6.02798755	5.98680338125	6.0145823875	5.984962075	6.1987679625	5.9561799125	6.086568125	6.1037907125	6.12612915	6.029545175	6.3406532625	6.2711204625	6.0383713875	6.165855325	6.156624575	6.111035275	6.170539575	6.20242575	6.061772575	6.1771751375	6.2133496125	6.102785375	6.061080125	6.3073346375	6.305446675	6.0490265875	6.2395759875	6.0391833375	6.1765562	5.958677325	6.270230875	6.0482663625	6.0788938875	6.19131465	6.1730013375	6.0905462375	6.3060961625	6.0176167	6.2222936	6.046165675	6.1901062	6.11408155	6.05251165	6.0730440375
ALB	5.1173255375	5.1383229375	4.9764687125	5.1254229875	5.0596653125	5.082637575	5.0481892875	4.9980675875	5.081329125	5.1031081	5.0796982125	5.0841713375	5.01358745	5.0533200375	4.9473305	5.0751358625	5.0683657	4.993957675	4.987687725	5.0529076375	5.050543425	5.0123533375	5.0019958	4.95786085	5.0613076	5.0541139	5.0223343	5.0950854875	5.1202602375	5.0337271625	5.1161444625	5.1289301625	5.066496925	5.0958633625	5.0493363875	5.031021275	5.026516225	5.04235305	5.0426720375	5.080935175	5.05847075	5.0554024625	4.998938425	5.024960375	5.07337425	5.059253125	5.0407507	5.031749175	4.9845326625
ALCAM	6.6956817	6.5447257375	6.8349155625	6.8429085625	7.1907581125	6.6119660875	6.5774042625	6.496776475	6.5765190625	7.2681076	7.1500833625	6.7608605	6.58760615	6.921413375	7.0322365625	6.64903485	6.1503205875	6.881726075	6.8031094	6.8593556875	6.5219731375	7.0443322375	6.73380065	6.769893025	6.525121425	6.88233335	6.6484317375	6.76867235	6.743556375	6.4711386	6.4267916125	6.545307925	6.6187784875	6.6059580125	6.5159956125	6.4899213125	6.8342855	6.6699026875	6.573303475	6.188606725	6.843636725	6.8758229	6.6966120125	6.2957586375	6.863280125	6.064541775	6.5309571375	6.4835325375	6.8466857875
ALDH18A1	5.799865575	5.984214825	5.678188025	5.8144359625	6.3994496125	5.725863525	6.17924795	5.9460749875	6.01999580625	5.931621425	6.131215325	5.8452992125	5.81939618125	5.7508865875	5.99983865	5.9493728	5.91463925	5.7635573125	5.6779748125	6.278571825	5.984214825	6.0934663125	5.98555539375	5.808323425	5.907828425	5.7687519125	5.854876875	5.7202835	6.107546825	5.743336175	6.11462395	5.93721936875	5.9441003125	5.9338181625	5.900318125	6.403250325	5.63806145	5.9355216625	6.1282358375	5.8594145	6.0920376	6.1474286875	5.8582383125	6.102556025	5.9085637375	5.890946475	5.800830625	5.8546465375	5.70555045
ALDH1A1	9.458264525	8.932548375	9.096289625	9.1029996875	9.9724177375	9.5316768875	9.3883159125	8.6178754	9.8737032375	8.62969405	9.6518221375	9.215844625	8.59961715	9.145066725	9.3287498875	9.5473210125	8.4138455875	8.82171425	9.248943575	9.745254325	9.251962625	9.34435774375	9.276455	9.3287498875	9.4073091375	8.7953570375	9.50983545	8.657676375	8.4107702625	9.9497724625	7.717576825	8.5220652625	9.5534267	8.6452126875	8.7544136125	8.173949625	9.9145610875	8.689593275	8.7511165125	8.7503572125	8.953103125	9.2663364	10.1461524375	8.6970456375	9.544574425	8.74683275	9.5346205375	9.8678112625	9.980364425
ALDH1A2	6.086568125	6.0507683375	5.9318697625	6.02570935	5.9297007875	6.243392575	6.1223572125	6.18561185	5.9993822375	6.0582936875	6.2131433	6.0300279125	6.322647775	6.0959039375	6.092288525	6.0010990875	6.234557675	5.895874775	6.1901062	5.9886669	5.8490859875	5.939085375	6.06549545	5.9155955125	6.03868655	6.0527852875	5.8570766875	6.0034146	6.1549385125	6.24199255	6.14603001875	6.2875059	6.131470575	5.9402741125	6.2225623125	6.0176167	5.882322425	5.98917495	5.9875988	6.1903498625	5.9638553	5.9103693	5.8018577625	6.0850336625	5.8808631625	6.1970076875	6.0978313	6.0347694	6.0034146
ALDH1A3	5.095464025	5.1798035	5.04235305	5.045279225	5.0006923	5.1394342125	4.9013803375	5.0218928375	5.052062725	5.1884517375	5.0516527875	4.9177274625	5.058824775	5.0550256125	5.07252465	5.04988305625	5.1891278875	5.0917029375	5.0379161875	5.0430571125	5.031749175	5.0958633625	5.0440651	4.9325994625	5.064937075	4.9713930875	5.049687225	5.1747564125	5.060882475	5.1597152125	5.1106008625	4.9872671875	4.9635332	5.1326546125	5.046071275	5.0909538	5.047810325	5.0524733125	5.0119413	5.1188213125	4.9944449875	5.114258	5.0084334875	4.9759797625	5.074115875	5.011171775	5.000298575	5.0925254875	4.9971392375
ALDH1B1	6.3855775375	6.76867235	6.47593745	6.3662264375	6.28829551875	6.459361725	6.308611875	6.5356455125	6.4711386	6.4641804	6.490559675	6.2601175375	6.455528075	6.46764985	6.4515919375	6.3634424875	6.37759525	6.2875059	6.278571825	6.514348125	6.3315436875	6.4475271125	6.3860937625	6.4161706375	6.2901382125	6.3191111625	6.3590208	6.313402575	6.39608875	6.372147675	6.488060475	6.4835325375	6.4490055625	6.4478002375	6.41116705	6.4565988	6.34934445	6.4394370375	6.3872334125	6.319349	6.3516676875	6.386631925	6.1933848625	6.2523002375	6.42493365	6.490559675	6.3874441875	6.2711204625	6.2930358875
ALDH1L1	6.480014575	6.2721054125	6.343012875	6.1405343125	6.265416675	6.2103901625	6.115999025	6.2934650375	6.278571825	6.0961104125	6.1814638625	6.285508725	6.2357280625	6.3609108125	6.2841516375	6.2839294875	6.2071773625	6.18561185	6.1332271125	6.4083761625	6.2443209375	6.196207225	6.2930358875	6.2195688	6.2235459375	6.28294855	6.2305502375	6.4305789125	6.2348056375	6.3526550875	6.2860242625	6.5669893375	6.4572269125	6.31081475	6.36423995	6.2721054125	6.2118520125	6.3172691	6.40812215	6.311349325	6.1893784	6.5095850125	6.2753658875	6.33027015	6.242955825	6.2972660125	6.4495188875	6.25856715	6.3639915625
ALDH2	11.0534366875	11.359004925	10.873497225	11.11625385	10.2045125125	11.31135935	11.2628671875	10.978146725	10.727984175	10.85280185	10.8405397125	11.0269696	11.1858944375	10.91571845	10.720832125	11.140698225	10.990804125	11.287140225	10.85280185	10.733915425	11.157351175	10.8078153125	10.9611886875	10.957115875	11.129536025	10.498332875	10.9076585125	10.8576334625	11.0442619125	11.11625385	11.03154	11.2628671875	11.426308525	11.0868244125	11.0396919	10.9528818375	11.0442619125	10.9957158	11.0534366875	11.405308625	10.656497775	10.6225627375	10.676746975	11.4133857875	10.849699375	11.318760225	11.287140225	11.03154	10.731222925
ALDH3A1	5.7435901	5.7370601375	5.6462183625	5.60539625	5.664165275	5.6548819875	5.6440606375	5.7037837875	5.833907375	5.726532125	5.7574153875	5.775760325	5.8363919875	5.6596003625	5.7694854375	5.8976553375	6.05440060625	5.70896215	5.808989875	5.9621457375	5.8094593625	5.6422099	5.903793925	5.835349125	5.7986740125	6.035920525	5.84982135	5.846752925	5.8277263875	5.9059720625	5.785148125	6.0347694	5.937109725	5.8473134375	5.87881665	5.9438563125	5.7656290375	5.85681565	5.939560525	5.909161775	5.8870333875	5.8922688125	5.6316665375	5.6419780625	5.7027272125	5.788108225	5.8730383	5.63891640625	5.7504081375
ALDH3A2	8.143837075	8.1106985125	8.12884405	8.0623113	8.1162868875	8.2753176375	8.3499677875	8.042758975	8.0445960875	8.2156983875	8.2274010875	8.087103925	7.97947695	8.0177045875	8.0183992625	8.0513051875	8.1655899125	7.880690725	8.0279569125	8.0083102875	8.1921989375	8.0538887	8.0301579875	8.228025775	8.21381495	7.9804959625	8.1319021875	8.145204725	8.18024875	8.0338755625	8.147383425	8.064234925	8.1351480125	8.1346217875	8.1340677125	8.0576935625	8.1031574125	8.2464218625	8.20728175	7.998672625	8.1567426375	8.29985235	8.0211603125	8.049576875	8.1156627375	8.118730225	8.0194471625	8.0679314375	8.200611225
ALDH3B1	8.783756525	9.2615740875	8.688641775	8.7706350875	8.7147027125	8.892326575	8.7916962875	9.1029996875	8.7853987125	8.5439742	8.6475631875	8.644295825	9.2785369125	8.73691325	8.692871375	8.538623675	9.35714585	9.097175425	8.731892175	8.781069125	9.1423024	8.7916962875	8.7360229	8.540315525	8.7864485875	8.716381825	8.703472775	8.5378476375	8.7977293625	9.276455	9.1826252625	9.296385425	9.424248875	9.119290275	9.06440115	8.91904295	8.5975515125	8.922608875	9.2245287375	9.3182449	8.544654075	8.805796475	8.594326	8.7104491875	8.4514848875	9.04821315	8.4948779	8.4457896375	8.508074575
ALDH3B2	5.26380385	5.1113112375	5.026084275	5.207848875	5.1379655125	5.1996425	5.2490402375	5.2061750625	5.2248181125	5.157026925	5.25181545	5.17720505	5.1652338625	5.192564775	5.1323158375	5.1931643875	5.265737625	5.21281365	5.23169965	5.1775783125	5.2381363375	5.1881065375	5.1696092625	5.1192133125	5.18221875	5.3426712375	5.1153702125	5.135693275	5.162499775	5.180815725	5.26214675	5.1223421625	5.145923025	5.252209	5.199318425	5.222434025	5.225424675	5.2431033125	5.25600885	5.2845539375	5.166247	5.193493125	5.077995425	5.2460008125	5.3426712375	5.25181545	5.2245296	5.2483832625	5.2490402375
ALDH4A1	6.5265364125	6.6199731	6.344597975	6.626597725	6.6402186125	6.6899525875	6.5523950125	6.46254335	6.5498950125	6.3994496125	6.3435123375	6.5340457625	6.5427891	6.5180269875	6.5546198125	6.5908929125	6.486315725	6.5612764625	6.5873320875	6.494710325	6.474806975	6.501214175	6.476210775	6.5375290875	6.4169977	6.6643787	6.453928525	6.4694450875	6.7044711125	6.5309571375	6.677244425	6.607605825	6.7561181875	6.61708199375	6.5127269625	6.6778580375	6.6361249625	6.6160611375	6.615521125	6.6918364875	6.4029791375	6.5058714	6.3183779625	6.4699964875	6.546192025	6.6067468375	6.44180223125	6.34713805	6.3804238
ALDH5A1	5.5785662625	5.4384173	5.54511865	5.75274675	5.670988925	5.6779748125	5.6369031625	5.59924985	5.4962058625	5.4947876375	5.433776325	5.630747575	5.56465285	5.5625369	5.5763331875	5.6462183625	5.6412339625	5.6242251625	5.600221425	5.555975275	5.500737775	5.6449525	5.5675691875	5.5788311	5.4857553375	5.5928197875	5.5807669625	5.606596575	5.731568175	5.5582253375	5.5546133	5.5408562375	5.622479025	5.7024839	5.531780825	5.5978664875	5.734219825	5.522099525	5.560267025	5.649827	5.7361009625	5.5636151125	5.6687402875	5.6646728625	5.612511675	5.599010725	5.6084559375	5.666853775	5.57930885
ALDH6A1	5.94780715	5.9297007875	6.0601177125	6.03077375	6.0755645875	6.0378720625	5.8460951625	5.8777762375	6.0809549375	6.21430795	6.1244085625	6.0978313	5.730330225	6.05382005	5.94148325	5.975737425	5.8902526375	5.936742525	6.2627393	6.1544376875	5.9112864625	6.0870446125	5.7784926625	5.9624274875	6.004836825	5.9323193125	5.984962075	5.9801430875	5.8370530625	5.8056580625	5.9498321875	5.711159075	5.813711325	5.7702349	5.7680156125	5.9197626125	5.866746225	5.7214061375	5.9101090125	5.833907375	6.102556025	5.9402741125	5.9020499125	5.9869357	5.9500541875	5.9522993625	6.3418852125	6.0264744	6.021193725
ALDH7A1	5.3937294	5.287749675	5.200678	5.2440668875	5.3666542125	5.275187675	5.3243650125	5.32779615	5.3511785125	5.2447269375	5.3351927375	5.3458018125	5.363058825	5.271156225	5.3689610375	5.292079925	5.340766375	5.3956858875	5.3823647375	5.3842120875	5.393146425	5.3232590625	5.346063075	5.3246235625	5.3845543625	5.3517835125	5.344623675	5.2536080375	5.358475875	5.4390720375	5.3576527	5.4244802375	5.376762275	5.3992497	5.4169677125	5.4012143	5.3416862375	5.3029293625	5.297798725	5.394818375	5.354875575	5.3357112875	5.3114364625	5.3146126375	5.1996425	5.4776990875	5.20748835	5.3292901625	5.29030825
ALDH8A1	5.1954608125	5.1289301625	5.20748835	5.0677154125	5.1506907	5.1021507125	5.02976585	5.2529276875	5.1150134375	5.1226859875	5.0721416	5.2566263	5.087491025	5.096632825	5.0821986875	4.9931378125	5.1047081	5.1422810625	5.28170405	4.987687725	5.087491025	5.0045160125	5.1120125	5.2042383625	5.2267833625	5.2496619	5.229710475	5.14755863125	5.0768181875	5.0962212875	5.1220119625	5.0729715625	5.2579040375	5.0800972125	5.0841713375	5.156373625	5.1153702125	5.055777575	5.0228333375	5.1590242875	5.1120125	5.027770975	5.1289301625	5.036010775	4.9437426	5.207848875	5.0395991	5.1379655125	5.1333928375
ALDH9A1	9.1213616	9.2454726625	8.3687546	8.6202878	8.4523429375	8.842229125	8.7578736125	8.4802614375	8.5187310625	8.703472775	8.61713845	8.6748741375	8.7730674875	8.9681018	8.95591915	8.82269005	8.7096692	9.176237325	9.01594635	8.4883820375	8.8810381625	8.762476275	8.5568124375	8.35985605	8.7723683375	8.6921133875	8.8253305625	8.67397375	8.645934775	8.7706350875	8.95676135	9.0100273125	8.8004821875	9.06626035	8.8518883625	8.8820072875	8.446543575	8.73533105	8.8893339625	9.1868376875	8.552037075	8.4183392	8.4348372125	8.8660269125	8.637975175	8.609481525	8.7828881	8.6868977375	8.62969405
ALDOA	11.749758725	12.199370425	12.167699125	12.1139655125	10.8576334625	12.04659225	11.9985552625	12.007522275	12.1254153375	11.78434625	11.8350289625	12.2243667625	12.2976943375	12.1254153375	11.7655456875	12.167699125	12.473238775	12.4467698125	11.88079885	12.1563894	12.178128225	12.1034687375	11.9985552625	11.8715075875	12.1034687375	12.1139655125	12.03683575	11.941916025	12.0170900875	12.0920260375	12.1466418875	12.199370425	12.1563894	12.1466418875	12.3106348375	12.2661081125	11.8619601125	12.04659225	12.03683575	12.1353571375	11.8715075875	11.1807976375	11.5785991125	12.2521323625	11.9985552625	11.9985552625	12.027009725	11.9310401	11.9892805875
ALDOAP2	5.0705384125	4.8982459875	5.093313225	4.99668835	5.2407237625	5.0079929125	4.992314875	5.1617463875	5.280213975	5.163853875	5.0485440125	4.992314875	5.2178971125	5.1289301625	5.1338445375	5.02516648125	5.344623675	5.2322817375	5.1733290375	5.1383229375	5.0613076	4.909977125	4.98355115	5.0950854875	5.081329125	5.0214621625	5.012808	4.9971392375	5.09473155	5.2808741125	5.1597152125	5.18782205	5.268628625	5.19821145	5.1265241	5.0981565125	5.0448715625	5.1790611625	5.2231425	5.156373625	5.100930375	5.1164804125	5.138144225	5.1124679875	5.0755624	5.309598125	4.9635332	5.1265241	5.0804662125
ALDOB	5.9750899125	6.1274981875	6.0790689375	6.04932825	6.035456025	6.05099025	6.0570704375	5.9636148	6.0070257	6.0125759125	5.93628175	5.9950812875	6.0570704375	5.9626587	6.0138365875	5.9847027125	5.98483239375	6.0109324375	5.976769675	6.03814635	5.9811295625	5.96094175	5.9813370625	5.97775165	5.9218014	6.0021513375	5.9993822375	6.03180225	6.0016263625	5.9794195	6.0347694	6.1037907125	6.01965235	5.968244225	5.940997775	5.9750899125	5.9500541875	5.95641785	6.0128076	6.0625198375	5.9352942625	6.022498575	6.0006164375	5.9599324	6.0371047875	6.0292866625	5.992560325	5.9915278375	5.941725925
ALDOC	7.6130098	7.8171469125	7.4539835125	7.7345718125	7.5384812375	7.6257593375	7.7991954625	7.9375524125	7.821982325	7.7195916625	7.559700775	7.8589174125	7.7381993	7.646924575	7.6184160375	7.862164075	7.5453982125	7.6271704625	7.4867234375	7.9238594	7.6126374875	7.624684	7.90233095	7.6126374875	7.4669864375	7.7581811	7.553797025	7.6306301125	7.723307475	7.726047375	7.8630588	8.010561	7.5833773	7.7576017625	7.51989845	7.7301701125	7.37431335	7.6714941875	7.7145244	7.8190797625	7.5407924125	7.9278691125	7.7736105625	7.9788956125	7.5966627	7.9072265625	7.8292664125	7.807967875	7.731655675
ALG12	7.2235867875	7.2139986625	7.198851075	7.1076752375	7.2235867875	7.0461554	6.91206305	6.911036875	6.8694938125	7.0355032625	7.126626475	6.921413375	7.3335623875	7.12129585	6.9953181375	7.121738125	7.491956825	7.070358625	7.0961572875	7.055957025	6.9856984875	7.002793125	7.002793125	6.907116775	7.0294078	6.9820231875	7.00935745	7.00186765	7.188669775	7.3670241125	7.169632825	7.3828294625	7.497575825	7.0714712375	7.4428640625	7.0418534	6.976981225	7.110135225	7.292088475	7.27045535	7.0606856125	6.7561181875	7.11905825	7.3158094	7.127378825	7.25011695	6.9543044375	7.26343819375	7.25827380625
ALG13	6.4970680375	6.2925425125	6.422910375	6.4133498	6.499147575	6.4848865875	6.37965545	6.377313225	6.26413765	6.3098727875	6.1223572125	6.204147975	6.33599415	6.4899213125	6.5964934625	6.5549071875	6.3326988875	6.3455886	6.7771601625	6.32389825	6.461201175	6.5291105125	6.484581675	6.6243178	6.8603557375	6.3332413875	6.6728498	6.470589825	6.2922951875	6.3860937625	6.3629347875	6.0399344625	6.084349375	6.22147425	6.1827194625	6.0116329625	6.6382274625	6.3160182875	6.3561512	6.1627575875	6.8603557375	6.4114522125	6.3595853	6.2693753375	6.709338675	6.238855275	6.598567975	6.65013235	6.4811055125
ALG3	7.5945343	7.822543	7.64515990625	7.8902165125	7.3413356625	7.9090451125	7.8538586625	7.911818325	8.1087669	7.765395625	8.046256525	7.810222775	7.9123360625	7.9631452	7.769282275	8.0490435625	8.185965	7.5962253875	7.96799375	7.9033775	7.80180855	7.9932678	7.721720225	7.692854725	8.004385775	7.8205251375	7.942197575	7.8538586625	8.0576935625	8.137078875	7.9754772125	7.9215590875	7.8690247625	7.996344025	8.0659635625	7.7949328625	7.870116125	8.304233475	7.9415253875	7.9519878125	7.6954315	7.5244275125	7.9874425125	8.009486725	7.8452210125	7.7190207875	7.9278691125	7.89363565	7.9864109
ALG5	8.803983375	8.73533105	8.897611825	8.997314775	9.5605255125	8.7723683375	9.0773505	8.6783324	9.013073775	9.0493325625	8.716381825	8.663991475	8.4334874875	8.8721032125	8.9785148625	8.7644341625	8.367382475	8.583166375	8.902437925	8.683675725	8.568346075	8.7935832875	8.72210125	8.932548375	8.9355748125	8.784546325	9.1472851375	8.8315923125	8.65589095	8.6606531375	8.5959727375	8.4654742125	8.456212075	8.1061229875	8.4802614375	9.399729125	8.663991475	8.8183288375	8.5195309875	8.3121159625	9.15572775	9.255250225	8.962366775	8.7511165125	8.8903213125	8.4523429375	8.9116223125	8.67397375	8.768012275
ALG6	8.187677825	8.12627315	8.1018848125	8.11200965	8.2726480125	7.92000265	7.7761634625	8.00410563125	8.00559265	8.2169725	8.10673215	7.9997871625	7.3174080375	8.01239105	7.9655587	8.029610875	7.3413356625	7.9898328	8.0222347125	8.21053885	8.0262769	8.185965	8.0912999	8.200611225	7.9232895625	8.2406815	8.0373643125	8.081430825	7.8902165125	7.517491725	7.75736095	7.96799375	7.818640025	7.844615725	7.6488563625	8.23180595	8.2732990125	7.7857580625	7.922033775	7.64539025	8.4159704125	8.546052975	8.1274965	7.7981274125	8.2242588625	7.83960125	8.3354347	8.0538887	8.07019595
ALG8	8.1770470375	7.894826875	7.9810946375	8.06180825	8.57451305	7.814856825	7.837420375	8.0942573875	8.082019625	8.138280775	8.21127445	8.0595790125	7.7720613	8.009486725	8.0907231	7.9874425125	7.9891895	7.7923270125	8.1661440625	7.8457558125	7.9112447625	8.3506936625	7.9904143125	8.0900507375	7.9738268625	7.87068395	8.0100272625	8.0422674875	7.8326595	7.74077325	7.7622678	7.7847812875	7.3561137125	7.7145244	7.7976660875	8.15935305	8.11999075	7.814856825	7.7044138875	7.6873790625	8.444271	8.290628275	8.1549008125	7.9631452	8.179092175	7.6028823375	8.1796918	8.1908929875	8.157430625
ALG9	6.1938378375	6.1583782	6.3994496125	6.2376321625	6.3550054375	6.25027765	6.2601175375	6.1057367625	6.1814638625	6.18499775625	6.1608016375	6.1217268625	6.09874425	6.2523002375	6.1861183375	6.0145823875	6.21407215	6.10595345	6.1876562625	6.3587808	6.05305095	6.23680785	6.034034125	6.3768411625	6.158612125	6.063793675	6.33599415	6.0143562875	6.181968925	6.145383225	6.08827115	6.086024525	6.1685696125	6.0996866375	6.1492878	6.604044425	6.154703675	6.3234405375	5.9687422375	6.2664368875	6.4114522125	6.2601175375	6.2002326875	6.2395759875	6.28367	6.00688778125	6.4246150875	6.2240380875	6.0300279125
ALK	6.3126902875	6.3372723125	6.211603225	6.2777842625	6.23503985	6.21521315	6.2163828875	6.2019190375	6.3031389375	6.211603225	6.2222936	6.2625017125	6.2450311625	6.332400725	6.3544603875	6.1383101375	6.1309883	6.086568125	6.296239	6.4478002375	6.161017125	6.348784575	6.26670225	6.1929378625	6.1375233	6.24776375	6.290361975	6.24776375	6.2562962125	6.2059347875	6.2135543125	6.189883575	6.22621055	6.1120746	6.28294855	6.1427524375	6.19435195	6.2731464875	6.1078312625	6.2881733875	6.231884375	6.225715675	6.2205744	6.3934278125	6.2753658875	6.2171958125	6.1608016375	6.2283601875	6.259913175
ALKBH1	8.8731384125	8.50632215	8.645934775	8.6687344375	8.8430014125	8.4334874875	8.7747013625	8.7551959125	8.73691325	8.5474333125	8.6729933625	8.933473975	8.4421464	8.48619085	8.48313625	8.922608875	8.6861582875	8.355065875	8.72868185	8.76109315	8.546052975	8.6787753625	8.67049095	8.7544136125	8.5895084125	8.7124979875	8.716381825	8.9900217	8.9286942625	8.743116425	8.9198220625	8.5872505	8.6757779375	8.7230793125	8.469484625	8.8501251	8.5872505	8.7944291125	8.73691325	8.69130835	8.8449191	8.7977293625	8.8836541375	8.6961254	8.7503572125	8.9691642375	9.11777728125	8.7486005625	8.6978186875
ALKBH4	5.8151938	5.84853765	5.7948154875	5.7961094625	5.679976725	5.743336175	5.8556216	5.9259099625	5.8255651	5.87461626875	5.9000837375	5.9161068125	5.97851335	5.9269993	5.7719259625	5.61964846875	6.2019190375	5.95813715	5.9729583875	5.778986775	5.969215975	5.8622315375	5.821996175	5.84365935	5.913473625	5.9016352125	5.99746665	5.725646225	5.874966925	6.035671175	5.9254396	6.003669375	5.855384325	6.0912852625	6.071387225	5.9402741125	5.9945207375	5.9782510875	5.89122845	5.8686649875	5.8637689	5.491788575	6.3100954125	6.0121009375	5.9122689375	5.842166625	5.9180246625	5.7452802375	6.1172324625
ALLC	6.319349	6.6813866875	6.4484056875	6.6953411	6.5231490375	6.3750022875	6.7469789125	6.614925975	6.541101925	6.4291122375	6.799385075	6.361884625	6.525121425	6.3003781375	6.431585625	6.2989834875	6.6481549125	6.4467159	6.32045265	6.4484056875	6.413916575	6.484581675	6.417715275	6.4344529875	6.26670225	6.3827750375	6.4416891875	6.31034445	6.6434142	6.5696862625	6.5112007125	6.745619725	6.5480112125	6.37810675	6.64442265	6.5510448125	6.422651	6.64903485	6.6330839625	6.4300093625	6.5329202375	6.4526263375	6.560682975	6.717814425	6.4427313125	6.6093267875	6.400907675	6.6627674875	6.663821175
ALMS1	6.24623545	5.9889439375	6.1858531	6.145383225	6.21480155	6.0300279125	6.0664539875	5.7682781375	5.9830308875	6.0244945625	6.1299687	6.1053116625	5.862026975	6.2096445375	6.0968939125	6.09874425	5.9518690875	6.0324959125	5.9794195	5.9624274875	5.947580825	5.968244225	5.878536425	5.99141243125	5.9043117875	5.917158	5.88254535	6.048540375	5.989430825	5.987385975	5.9549289625	5.8495585125	5.9297007875	5.8794146875	6.02051945	5.8890986	6.0060232625	6.0259545	5.97483735	5.895633375	6.08194425	6.1987679625	5.9551310125	5.9357851	6.1120746	5.8596824625	5.9132627625	5.9282465625	6.086024525
ALOX12	6.6504433	6.3768411625	6.9559824375	6.07478085	6.4487387125	8.22157685	7.079575525	7.1832520375	6.7495102875	6.49500355	7.4582874125	6.8709548875	6.5470848875	6.2669511125	6.73281605	6.6316501875	5.99012545	7.0788260125	6.81563705	7.007685325	6.9630312875	6.3932098	7.164676825	6.6807786125	6.8412337625	6.38248115	6.6146211375	6.6469889875	6.4495188875	6.90964221875	6.3822414	6.1983051125	5.9402741125	6.83139725	6.7804458625	6.33470465	7.3589946875	6.7031294375	6.291303625	6.7224171125	6.210642	6.3398789	7.0880376625	6.4484056875	6.5436665125	6.3570034	7.04986475	6.3884927	6.092288525
ALOX12B	5.620546975	5.585273325	5.429179	5.33587305625	5.23526175	5.590224575	5.3891648	5.5788311	5.583654225	5.7702349	5.6841618375	5.5281048375	5.6712297	5.5471325125	5.3848237625	5.585273325	5.848791025	5.5582253375	5.621911875	5.6712297	5.4998989125	5.5092742375	5.5118831375	5.630964625	5.54333535	5.5109664625	5.51562243125	5.5373380875	5.6586144	5.543571875	5.5975741	5.648886575	5.4977751375	5.622033125	5.5810507	5.8179287	5.49093025	5.7330368	5.48469395	5.5804641125	5.50514745	5.29764503125	5.680544225	5.6028185875	5.54301083125	5.8370530625	5.8538724625	5.7571513125	5.6009438375
ALOX12P2	7.3751247625	7.50926374375	7.3386255	7.32759465	7.5035412625	7.2393282375	7.27708915	7.523134525	7.42777985	7.38974935	7.375574975	7.6899372125	7.453074875	7.4424296	7.2369895625	7.1000966875	7.45667185	7.5921699625	7.1394315	7.51039635	7.2492890875	7.2580787625	7.3666753625	7.192852575	7.250921625	7.3623368125	7.33528185	7.424826175	7.5806056	7.45526175	7.5639816375	7.5309720625	7.5170851375	7.316200775	7.4615933625	7.676948625	7.535412675	7.4652207625	7.5476982625	7.6066987375	7.526731425	7.50811325	7.5257314125	7.3785785875	7.53680795	7.6402064	7.2414898375	7.368948175	7.3670241125
ALOX15	6.17924795	5.88433355	5.8176892875	6.21754845	5.9158647375	5.9530424	5.9180246625	6.082622775	5.881346775	6.03180225	6.0366742875	5.77320586875	5.9139007125	5.897114725	5.9507692375	5.7152321125	6.07012845	5.9101090125	6.30908335	5.9915278375	5.751667775	5.9398126125	5.8267465875	5.8711288375	5.89201795	5.7871590875	5.9525379375	5.7937960375	5.8721027	5.8890986	5.88324835	5.940788575	5.8584485375	5.804490075	6.243392575	5.9202690375	5.85309755625	6.1048089	5.9535570375	5.967468675	6.0010990875	5.8460951625	6.245717075	5.8558617	6.0315480125	5.86399115	5.96849305	5.9889439375	5.954733025
ALOX15B	7.4025569	7.1704358125	6.7937382	6.907484075	6.8149776375	7.1779148	6.7841140875	7.0652700375	7.1234834875	7.0950612125	7.241034175	7.140893875	7.0944297375	6.8623380125	6.8330067	6.8926527375	7.0739792125	6.9254951375	7.134438475	6.7718577875	6.9085563125	6.7495102875	6.80985465	6.8310729	6.9082157125	6.9050238	6.710624975	6.9797075	6.850230925	7.048783325	7.1016385625	7.0390648	7.12922275	7.118313825	7.0668590375	7.1586752125	7.0668590375	7.0865244625	6.850971625	7.14043533125	6.9501969	7.0450767875	7.272468325	7.079575525	6.97380755	7.0873153625	7.061361975	7.1078339875	6.9501969
ALOX5	9.1729056	8.7644341625	8.9427829125	8.8893339625	8.4500124875	9.053072125	9.1011864875	9.0844949	8.9540527	8.8363485875	8.6829778625	8.7697560625	9.262762275	8.85254865	8.810373275	9.1988736	9.374366425	8.8694066375	8.789081675	9.04821315	9.001404425	9.042856975	9.10774325	8.902437925	9.04068855	8.9614740625	8.9198220625	9.0229739125	8.9926201875	9.168649975	9.1255248	9.092478625	9.0653418	9.157673825	9.15572775	8.8272128625	8.8713096	9.0713700875	9.244458125	8.92606425	8.7376852125	8.5582835625	8.52741955	8.9660814375	8.7399547875	8.981496425	8.7010221	8.8372198125	8.9472865375
ALOX5AP	10.498332875	10.727984175	11.0961061	10.784502475	10.92794935	10.85280185	10.5510356375	10.7806151625	10.4810309875	10.5171365875	10.3639917875	10.86585915	10.7617401125	10.0686045	11.1634977375	10.80000105	10.3511992625	10.693468625	11.140698225	10.600301725	10.4361266125	10.6166203125	10.94885515	11.36541065	10.8145928625	11.129536025	10.8145928625	10.625767975	10.91571845	10.9076585125	10.585475525	10.6801270875	10.2504525125	11.0269696	10.92794935	11.5476187	11.170099325	10.7108313875	10.3355420875	10.11390675	10.7518410125	11.426308525	11.2628671875	10.7038719375	10.727984175	10.849699375	10.572221825	11.0712293375	10.969720475
ALOXE3	6.0560169625	5.9772143	6.0045855625	6.0513190375	6.24623545	6.0157967375	6.26605885625	6.1444151125	6.1635170875	5.90892065	5.9806420625	6.2523002375	6.0992337	5.8770222875	6.2296063375	6.01840225	6.063793675	6.036448675	5.8054796375	6.0992337	6.1014856125	5.94792499375	6.153920775	6.0376420875	6.035456025	6.033523975	5.9657901	6.109301425	6.276961025	6.071601975	6.0821831625	5.9665038875	6.2059347875	6.0121009375	6.23161355	5.9854372125	6.0585312625	6.202647525	6.1284911375	6.1987679625	6.107546825	6.294207225	6.0630562125	6.0755645875	6.1466547375	6.109301425	6.063563975	6.1584951625	6.204147975
ALPI	5.4359561875	5.4354017625	5.2613016	5.3160787375	5.577819225	5.5141137875	5.484418225	5.6316665375	5.5462199625	5.2529276875	5.3455198375	5.4340606375	5.50514745	5.3650782875	5.4054258125	5.4459234625	5.7388337	5.6117769625	5.475774425	5.5071259625	5.5109664625	5.39833145	5.4459234625	5.4433411875	5.4898119875	5.505527425	5.2924243625	5.4264765625	5.48325695	5.67168645	5.64845985	5.6257462875	5.6139538375	5.55620185	5.573882675	5.5768781	5.2892872125	5.5030386375	5.5387072625	5.555975275	5.4655035	5.4892854625	5.4234231	5.327208625	5.3722525875	5.652840825	5.527285675	5.4687631625	5.48384545
ALPK1	7.2031660875	6.627407025	7.20699085	7.13901165	7.4256497	7.0384621	6.962723275	6.799385075	6.9904933125	7.014811875	7.14727708125	7.0537221375	7.0404395125	7.0873153625	7.3785785875	7.030102925	7.147465725	7.0784723125	6.9863439125	7.1798503	7.0556239125	7.061040325	6.9963987625	6.6605866	6.9765909625	6.8339633625	6.8400195875	6.8574754	6.8593556875	7.218003425	7.213237075	6.932086525	6.9098077375	6.873009825	7.000798725	6.980357775	6.88272045	7.1045737	6.9576998625	6.80093405	7.064162675	7.4816362125	7.032586075	6.945339525	6.99103925	6.8320681125	6.910105025	7.017309425	6.924064525
ALPK3	6.1503205875	6.0779154875	6.122800325	6.24483965	6.034493775	6.0406297875	6.1188133125	5.9817893375	6.3025710625	6.225466875	6.003910575	6.125092225	6.1104798375	6.0487451125	5.8888683125	6.0676230625	6.1164991125	6.0096641	5.9441003125	5.8951630375	5.984962075	6.1419863	5.8657532625	6.0366742875	5.9714773375	6.1239035875	6.2545250375	6.1289287	6.0920376	6.153920775	6.0447036	6.0698878625	6.1967535125	5.9833141	6.089530425	5.9251950125	6.26104865	6.20623965	6.12306915	6.03679471875	6.0246083	6.1955275875	6.331281275	6.209164	6.0892631875	5.8739764375	5.9530424	6.332400725	6.1593549
ALPL	5.493096175	5.6613727375	5.4144035875	5.3962907	5.4563081375	5.4884201625	5.4807850875	5.5823271125	5.33026355	5.5415659625	5.505830225	5.5076148625	5.5322779125	5.4115806125	5.45277255	5.4380815625	5.54593465	5.5104052	5.540049425	5.519144975	5.3950752125	5.3880129375	5.387166175	5.5574882	5.6827057375	5.3956858875	5.3711389	5.5387072625	5.5357215625	5.5097996	5.4012143	5.5286184875	5.583654225	5.590224575	5.68355518125	5.6358773375	5.4084333125	5.524257125	5.418445425	5.4868767625	5.320619075	5.4384173	5.5448910875	5.4914602625	5.3266210125	5.46122305	5.5997063875	5.5068523875	5.543571875
ALPP	6.1865715375	6.1346443375	5.9993822375	5.960706775	6.2898889875	5.9500541875	5.93481145	6.656676	6.279315525	5.8637689	6.03180225	5.902303125	6.144920775	6.0267224625	6.20623965	5.9714773375	5.9438563125	6.152970375	6.148395575	6.1216195375	5.9218014	6.0669622875	6.0553790375	6.0018629125	5.99983865	6.291303625	5.998686275	5.9976465375	6.2977612875	6.122800325	6.0903214875	6.0430740875	6.046989575	5.96094175	6.095653825	5.9931142875	5.8946887625	6.167124775	6.15818445	6.03077375	5.96314885	6.45312895	6.1780833125	5.84982135	6.0034146	5.9491151375	5.9071489375	6.2193033125	6.0918015125
ALPPL2	6.920794525	6.9393101625	6.75695815	6.9133753125	7.1507733	6.8726394875	6.8569671125	6.918800325	7.15191665	6.87080909375	6.932656925	7.00116495	7.04845055	6.90676835	7.0450767875	6.7771601625	7.2007522375	6.8986956625	6.84035525	7.2007522375	6.940771525	6.6466065	6.9758561875	6.8642145875	6.9352891	6.96897375	6.9347603125	6.8389859625	7.1127374	7.238062225	7.1416731125	7.045803225	7.262943375	6.888446125	7.09264825	6.92212255	7.0069032875	7.1557722	7.0529682	7.0443322375	6.98117536875	7.0031885375	6.92671179375	6.9323693625	6.9043076	7.1416731125	6.9107180875	6.7564266	6.9463427625
ALS2CL	8.74985296875	8.5143211125	8.10365105	8.2598209625	8.594326	8.3537195125	8.6544247	9.0051189125	8.6655193875	8.191558425	7.973289075	8.2976410375	8.6774733625	8.32375545	8.228025775	8.311583175	8.6528804875	8.7828881	8.2084761125	9.021930625	8.8653334	8.205133325	8.52741955	8.392558625	8.4230986375	8.3514406625	8.1351480125	8.4421464	8.71839125	8.607956125	8.8357052625	8.5692682	8.4204557625	8.8931821375	8.596840425	9.0904177875	8.1696766125	8.6490308875	8.4868607375	8.56279385	8.0262769	8.73852405	8.3188607375	8.3223530625	7.9028870625	8.8694066375	8.1865123625	8.2426386875	8.0558330875
ALX1	6.0128076	6.0996866375	6.0399344625	6.0632820875	5.957634475	5.750627525	6.0613442625	6.0585312625	5.891497625	5.9235441125	6.0128076	6.0783786375	5.9621457375	5.936941975	6.2323183875	6.0809549375	6.1284911375	6.0862621125	6.005522875	6.0094442875	5.912031525	6.0249008	5.8677631	5.6311989375	6.021440475	5.9292447875	5.8745075125	5.982535	6.14903125	5.8940126125	5.9488934	5.9061878625	5.9450941625	6.14693665	5.9854372125	5.94656745	6.1088361	6.11816523125	5.8767996	5.9780018125	6.045923475	5.9729583875	5.9289597125	6.0912852625	5.929487225	6.059278125	6.14693665	6.1987679625	6.196207225
ALX3	6.32241045	6.2636836125	6.51016385	6.513723025	6.5337413125	6.5104741375	6.4344529875	6.619334475	6.5363784625	6.3556810375	6.500491075	6.4851758125	6.64988745	6.2928182375	6.276961025	6.420541425	6.852400975	6.2934650375	6.4088839875	6.528801375	6.439215425	6.5026168625	6.3657734125	6.3268768875	6.33599415	6.4172237125	6.466015175	6.181733975	6.5477304375	6.452370525	6.419029475	6.49500355	6.5557356375	6.344032775	6.5672522	6.37573805	6.4811055125	6.654473375	6.4711386	6.412539	6.513001775	6.6327717875	6.288883875	6.3794013125	6.3406532625	6.6795018	6.4035540625	6.4172237125	6.44401835
ALX4	5.5718566125	5.7892685375	5.8615669875	5.8162077	5.656851525	5.7714246125	5.80970315	5.8601668	5.7012128	5.74379645	5.7675392625	5.8652686375	5.838448675	5.781511925	5.8164898	5.725646225	5.7648395375	5.67204038125	5.57608605	5.744854325	5.9061878625	5.6131963375	5.7037837875	5.66585735	5.8662621	5.7333023375	5.709706975	5.775059125	5.8524522125	5.8291423125	5.7772175875	5.9086728625	5.91726851875	5.7582041375	5.8837508875	5.813711325	5.7045100375	5.819261475	5.752984725	5.634118925	5.6351747375	5.7241144875	5.725339625	5.7320665375	5.7301173125	5.70357655	5.7029622875	5.689207125	5.9178349375
AMACR	5.75986205	5.656589675	5.7012128	5.8424529375	5.6028185875	5.649827	5.7230935875	5.744854325	5.7440608	5.66291675	5.689207125	5.74867365	5.70896215	5.6044520375	5.6351747375	5.5536214625	5.6301444125	5.63438885	5.684414625	5.7019654375	5.739607425	5.728461875	5.6868072875	5.768507975	5.783341575	5.6772413875	5.7890135	5.6848740625	5.7774652625	5.7932906125	5.7106737375	5.7781961	5.7849069625	5.8308522	5.739358825	5.7361009625	5.7532137625	5.7127774875	5.7764851875	5.692495225	5.570027875	5.634118925	5.8195308875	5.775059125	5.5678717125	5.7741118125	5.686590525	5.7152321125	5.734219825
AMBN	6.6233303125	6.6888883375	6.4574561875	6.5504773625	6.5641320125	6.29998140625	6.4985703125	6.39608875	6.6492928125	6.444868325	6.6125888125	6.7881358375	6.5084796	6.545307925	6.422384425	6.5219731375	6.6760419	6.4380727375	6.583514575	6.5705488875	6.381989125	6.4678815625	6.439215425	6.296713075	6.361884625	6.5557356375	6.5780332625	6.5053378875	6.5629937875	6.6288866375	6.72489415	6.5023699125	6.4960866625	6.5829249875	6.4908591875	6.5973166375	6.529977375	6.6268502875	6.596732775	6.7463405	6.4678815625	6.276961025	6.6336387125	6.922849075	6.5755617	6.4136099	6.5735959375	6.728587225	6.7233600875
AMBP	5.851737225	5.8798461	6.0168358	5.9016352125	5.8005721375	5.9013762	5.9496343	5.945858225	5.9704422	5.992840075	5.9839818625	6.0959039375	5.9940311125	5.8718488	5.9662522875	5.8455634	5.938607775	5.7915591625	5.9655326	5.902303125	5.81263965	5.895633375	5.88254535	5.9178349375	5.8078575	5.9380617625	5.9480428375	6.0698878625	5.838223175	5.918484675	5.8151938	5.78384405	5.8587003375	5.752984725	5.851442	5.98519895	6.0062469375	5.9071489375	5.9427450625	6.0352103	5.9412384875	5.87232485	6.0125759125	5.971183425	6.0244945625	6.0608315875	6.01660975	5.9530424	5.931621425
AMBRA1	6.2701348	6.4040966625	6.473253425	6.45289445	6.432401	6.4811055125	6.4103940125	6.3882651	6.4024069125	6.423699225	6.424017925	6.4454070125	6.38329515	6.477049425	6.4521235	6.6055627625	6.3282079125	6.5363784625	6.5351204	6.5337413125	6.61436895	6.4454070125	6.56995825	6.4891489625	6.496776475	6.3177506625	6.5621407875	6.4427313125	6.3356934125	6.4492602125	6.42028625	6.4588487625	6.4267916125	6.372633875	6.43838135	6.4641804	6.3498819875	6.3486418875	6.4185171	6.3994496125	6.46764985	6.5603679125	6.3321469875	6.39035735	6.476210775	6.31579165	6.3516676875	6.3570034	6.3600927875
AMD1	8.6319546	8.663013675	9.175111	9.0337342375	9.127672475	8.759499375	8.8820072875	9.12452835	9.3732720125	9.027955075	9.074481425	8.8357052625	8.645934775	8.906134275	8.8430014125	8.9983578	8.5410878375	8.5143211125	9.2323818375	9.1566329	8.8845533125	9.039587775	9.0626183375	9.21010785	8.90020715	8.8635701625	9.1110623125	8.9702507875	8.73533105	8.897611825	8.8874899875	8.7697560625	8.5574064625	8.5730342625	8.4264326	8.4107702625	9.310245075	8.8694066375	8.787510675	8.5792679375	8.8845533125	9.2434158	9.0833771875	8.648239675	9.01510075	8.6921133875	9.27307455	8.9843092625	8.611671925
AMELX	5.4117173875	5.288309425	5.2811206875	5.2112501375	5.4655035	5.3398168625	5.264400675	5.42808095	5.344623675	5.2640820125	5.275823625	5.28470583125	5.3019365625	5.2814153375	5.3698957375	5.4384173	5.3232590625	5.375233075	5.3423568875	5.44143655	5.313332475	5.288309425	5.4015368125	5.3392642875	5.287262825	5.3111138625	5.3802803875	5.3029293625	5.425855	5.3859843625	5.3088819125	5.343554625	5.328438525	5.2938406375	5.3215332125	5.33530455625	5.2575803625	5.3215332125	5.4371027625	5.3215332125	5.3080119375	5.3311955875	5.19606125	5.2260836375	5.2718223	5.3960241875	5.343554625	5.31662265	5.3307575375
AMELY	5.575030875	5.602557175	5.592514675	5.954733025	5.78764355	5.657104875	5.7759773125	5.894452675	5.6856195	5.626941575	5.60702181875	5.7084823	5.6954477375	5.6810025375	5.730330225	5.577819225	5.7323136375	5.8052292125	5.4751260625	5.63564795	5.663419125	5.5716119	5.6267479875	5.4666414375	5.529200875	5.612511675	5.75623885	5.6740932875	5.794579725	5.8450616875	5.7235925875	5.83917865	5.9218014	5.917158	5.8852107125	5.74053325	5.7202835	5.71752538125	5.7052426125	5.6897189625	5.7473372875	5.7263068375	5.7024839	5.4962058625	5.7403986375	5.8042424	5.6039055125	5.61878295	5.6063421125
AMFR	6.6718700875	6.9806982625	7.5262696875	7.8671175625	6.7103239875	6.7893929	7.3940842125	7.2103295375	6.801878325	7.0160039125	7.0571114125	7.1045737	7.4256497	6.728587225	7.43049385	6.8544034875	6.871619275	7.2914990125	7.3061905	7.4157873875	6.731043875	7.5481324375	6.5419368875	6.618488125	6.5746881125	6.6459452875	7.492404025	6.8031094	6.980357775	7.8817345	7.24474385	7.188669775	7.8491289375	6.8527538125	7.2903045875	6.9800003125	6.8412337625	7.0602739125	7.2338448125	6.897703975	7.0355032625	6.531536725	6.9644476	6.91841575	7.1893728625	7.1658180875	7.139888725	6.6462647125	7.3768605875
AMHR2	7.51529235	7.71251135	7.2569484875	7.10348805	7.4951383125	7.31332545	7.7145244	7.8605674375	7.46782555	7.2914990125	7.3523495625	7.5209046375	7.5802832125	7.4521507	7.38855645	7.1745981	7.5035412625	7.5481324375	7.1867333875	7.4178464125	7.5062543625	7.2479500125	7.579022125	7.287434225	7.4720466125	7.4037983125	7.1832520375	7.339752075	7.6333879375	7.821982325	7.73219705	7.5417287125	7.7254201625	7.6282737875	7.469977225	7.5962253875	7.22534735	7.8479503	7.436198475	7.6909688375	7.42777985	7.3405932875	7.2460342375	7.260896475	7.2700869625	7.6820324625	7.2613381875	7.4867234375	7.4674503125
AMIGO2	6.0235777875	5.656851525	6.199017475	5.8845607	6.1213077875	6.12026675	6.1412178875	5.9331057125	5.8265225375	6.13653075	6.4609558	5.992840075	5.7709313625	5.6404973625	6.18064945	5.8018577625	5.687575025	6.0730440375	6.10020625	5.94148325	6.0790689375	5.7356139375	6.03077375	6.153571025	6.0498426875	6.04380835	6.0332159875	5.8277263875	5.9412384875	5.7494796625	5.8354666375	5.69989785	5.4041321875	5.5199824125	5.6878490375	5.602557175	6.7376530875	5.775760325	5.573221275	5.7559753875	6.2176502875	5.851442	6.6388026125	5.4365731625	5.84412195	5.9141461875	6.043355625	6.3003781375	6.0123642125
AMMECR1	6.632229575	6.1246177375	5.9297007875	6.2507667625	6.14006515	6.1532385625	6.0352103	6.03296505	6.1135999	6.06718225	6.22813995	6.0244945625	5.9400589625	6.257116725	6.53181275	6.4100441625	5.9248926125	6.26817785	6.2298732	6.144920775	6.021440475	6.3787271875	6.1339132625	6.256895	6.154703675	6.3955695125	6.210904425	6.1588598875	5.937109725	5.97418865	6.0171130125	5.95541325	5.8248329875	6.1505736375	5.978753275	6.1444151125	6.21272156875	5.9047829375	5.8493081875	5.957887125	6.4019455375	6.26442275	6.56663905	6.14788755625	6.412539	6.02798755	6.5262085375	6.4694450875	6.063563975
AMN	6.64903485	6.456308825	6.7662879875	6.7637202875	7.010402125	6.8251052125	6.8642145875	6.819893725	7.0472735625	6.7482146875	6.8469772375	6.726113075	7.25123835	6.7791388875	6.9536061625	6.8310729	7.2865271125	6.9168213375	7.0115902375	6.63078	6.8234450875	6.8173205	6.958139625	6.683978075	6.8234450875	6.8310729	6.787213425	6.80158495	7.0262140125	7.059711975	6.962723275	7.3734692875	7.5194545375	6.9013020125	7.257332775	7.0219248625	6.86172705	7.02518895	6.96509865	6.83769395	6.8160125	6.881726075	7.1643780125	6.8973847	6.46753550625	7.1661485375	6.7070533875	6.758934725	6.986995275
AMOT	5.69871325	5.9117806375	5.652840825	5.637595475	5.8780572375	5.5818377	5.984214825	5.657104875	5.603606675	5.3587617625	5.5954490125	5.737549425	5.62542765	5.5721073	5.5788311	5.4950033875	5.5839095125	5.7694854375	5.67434245	5.5943047	5.6949035375	5.387166175	5.4712451375	5.6298705625	5.594587825	5.8387146875	5.583654225	5.7659562625	5.5721073	5.53098915	5.5839095125	5.4780285	5.39126105	5.7590418	5.5322779125	5.59834245	5.6586144	5.6653508125	5.593248675	5.630964625	5.60815685	5.7354131125	5.4805459125	5.6371016375	5.6191318375	5.62816055	5.5641370625	5.5278376625	5.54593465
AMOTL2	5.402447725	5.7356139375	5.6012097375	5.6608885875	5.6726159	5.69989785	5.620546975	5.3934968125	5.561710825	5.66387585	5.630747575	5.5758347375	5.475567375	5.5951115875	5.4012143	5.6009438375	5.4178582625	5.4727042	5.803988975	5.5987663125	5.4049283625	5.6120579125	5.4609708	5.473485675	5.45057465	5.5882090625	5.5651797125	5.5289092375	5.4947876375	5.571326575	5.45111745	5.55028215	5.3705264	5.3657166875	5.4681439625	5.501836125	5.61850895	5.4821996	5.5423646375	5.4812919125	5.5346518875	5.6041769625	5.6712297	5.6694498375	5.5027716125	5.4152478375	5.3669859875	5.9355216625	5.7217619
AMPD1	5.36841335	5.3901179375	5.3263222	5.3243650125	5.5456278	5.4267087875	5.5330315125	5.5025324125	5.3576527	5.3689610375	5.548157425	5.3734387875	5.344368	5.375996775	5.2289078875	5.3960241875	5.2525652125	5.386623425	5.4950033875	5.3065579	5.222779125	5.3785342125	5.24698355	5.1884517375	5.3823647375	5.1541931	5.3826657625	5.379715225	5.47029636875	5.34050965	5.3558900125	5.320797925	5.35384905	5.4054258125	5.388372775	5.3579368875	5.6491441	5.475567375	5.3980172	5.3200205625	5.46900265	5.2811206875	5.4788853375	5.3923359	5.3904545625	5.3614156125	5.2153649	5.290863725	5.318814225
AMPD2	9.425516975	9.230207325	8.9385338875	9.0782729875	8.602300275	9.119290275	9.10381935	8.787510675	8.6722039875	9.27749895	8.5714651125	8.906134275	9.2224103875	8.913446025	8.8388239875	9.0168529125	9.145066725	9.1225304	8.8985739125	8.546052975	9.3313713625	9.04821315	8.843912325	8.9721370125	9.110017275	8.6265118875	9.06626035	8.9013505	9.2592582875	9.0791138	9.284731725	9.3771286125	9.0460563375	9.0561426625	9.230207325	8.716381825	9.096289625	9.13491	9.145066725	9.0957128125	8.5334008125	8.789081675	8.8555340375	8.98912595	8.9540527	9.080156625	9.0617183	8.8332053125	9.1472851375
AMPD3	9.0653418	8.2099222125	8.521220275	8.197137275	8.483855025	8.32986775	8.3319707	8.29431785	8.5807830625	8.639652525	8.5590934	8.7179891875	8.5822475	8.2829918375	8.611671925	8.2794044625	8.8173317875	8.2659760875	8.6202878	7.8671175625	8.1131996	8.20728175	8.5474333125	8.9606088875	8.787510675	8.57700605	8.754004425	8.3030638	8.59190715	8.7544136125	8.937603575	8.3285165625	8.7459829	8.3285165625	8.6583474375	9.080156625	8.3765388625	8.5111366375	8.3167491375	8.3627880375	8.1364557625	8.8157542625	8.2806717625	8.4941971125	8.73691325	8.72868185	8.5317299625	8.25044775	8.10034103125
AMPH	5.6444554125	5.8460951625	5.5340671875	5.543571875	5.803245525	5.6551205375	5.838223175	5.8129117375	5.7195554625	5.6158428	5.78891125	5.884786575	5.7622201125	5.5641370625	5.762556925	5.455243875	5.9869357	5.7937960375	5.5118831375	5.8703887	5.879622125	5.737549425	5.5716119	5.5999641875	5.55278065	5.6092477625	5.6756024	5.63564795	5.7993765375	5.7922795875	5.9899112875	5.7219004375	5.5758347375	5.887524425	5.6631675625	5.9020499125	5.4876048875	5.7087349125	5.620300275	5.760354	5.6139538375	5.8865143375	5.4565775625	5.4906515625	5.5585257625	5.9769698625	5.7697137125	5.53048995	5.4794935
AMT	8.4941971125	8.0285034	7.6774340875	8.081430825	8.1649231125	7.9885982375	8.009486725	8.49203815	8.0843521	7.7254201625	7.7238159125	8.080754375	8.1908929875	7.74774705	7.9997871625	7.7981274125	8.118730225	8.0713751375	7.7053804375	7.89761	8.1519823	7.925644925	8.138280775	7.7613164875	8.010561	8.0629163875	8.015896075	7.8953784625	8.3270853875	8.21744785	8.03282269375	8.1684278375	8.1998021875	8.045652975	8.15935305	8.1480196125	8.036780025	8.1882896625	8.2099222125	8.21381495	7.9932678	8.304940075	8.036780025	8.034997675	8.010561	8.040344175	7.9950319125	8.015396275	8.0761962375
AMZ2	7.901825225	8.0510217625	7.7185182125	8.1031574125	8.220998575	8.1726537375	8.10583823125	7.9823810375	7.8516873	8.63641695	8.09547595	7.7649124	7.90562775	7.9477917375	8.1865123625	7.8758457375	7.5616867875	7.837420375	8.041275475	8.0252992375	8.2311491125	8.0654821625	8.12884405	8.3382706	8.3703109375	8.0894351	8.220998575	8.0961142625	8.072516375	7.45042265	7.669935275	7.5481324375	7.85014865	7.871405475	7.846299525	8.1125739875	7.95377455	7.9066568375	7.841782275	8.0021607125	8.436408775	8.0235336875	7.9979551875	7.9456207875	8.0942573875	7.9398246625	7.9874425125	7.7954197625	8.0279569125
ANAPC10	5.9251950125	6.1393445625	6.412539	6.181165975	6.6427709	6.4936567	6.299117075	6.1861183375	6.3827750375	6.7657216125	6.3729168875	5.91826525	6.0322749375	6.3514292875	6.483812875	6.0932266125	5.833907375	6.14465575	6.6684004125	6.1218341875	6.2630118375	6.531536725	6.5917445625	6.5718986875	6.4442917	6.08194425	6.5135783375	6.2242854125	5.9467555	6.03814635	5.9886669	5.844333175	6.15818445	6.09874425	5.9139007125	5.862524225	6.0547432	6.03296505	5.9662522875	5.8794146875	6.3423115375	6.4256742625	6.2983169	6.0855347	6.2664368875	5.9875988	6.3268768875	6.037757075	6.1289287
ANAPC13	7.3873603125	7.233481725	7.5639816375	7.38855645	7.41994795	7.413608025	7.360695775	7.3847730375	7.443294275	7.3413356625	7.464316	7.286945425	7.268488825	7.52813375	7.3549460625	7.57799405	7.294684925	7.2801816625	7.3377919	7.339752075	7.3431247375	7.305397775	7.3284641125	7.4059125375	7.2194475875	7.466504825	7.4428640625	7.32759465	7.252619625	7.25846885	7.4020881625	6.959851775	7.3557250375	7.3828294625	7.2373324	7.087699975	7.4574141375	7.44417615	7.3129189625	7.32759465	7.422503025	7.5213158125	7.462557125	7.38120215	7.43049385	7.4594423125	7.5202951375	7.3401671625	7.2890145375
ANAPC15	8.24129485	8.6757779375	8.4086447375	8.54185775	8.639652525	8.59961715	8.7268712375	9.0493325625	8.4223585125	8.50632215	8.4264326	8.6064236	8.634858725	8.308495125	8.5056365625	8.493503725	8.21443695	8.8315923125	8.2286506375	8.4772514875	8.5959727375	8.6787753625	8.6031146375	8.635605825	8.427230025	8.69366915	8.72210125	8.53102005	8.8645525875	8.309602325	8.59897415	8.67397375	8.743116425	8.7088921125	8.7769606	8.8721032125	8.667907075	8.805796475	8.711493775	8.4876274375	8.44354135	8.5334008125	8.6412365875	8.628873325	8.3424661875	8.854491425	8.4035175125	8.7697560625	8.3643461125
ANAPC2	7.504409125	7.42777985	6.9633224625	7.307069675	6.9584596	7.4110889125	7.4867234375	7.6484389875	7.5000415125	7.004206575	6.8638630375	7.213237075	7.6794001625	7.2810531375	7.4132461	7.49957045	7.4372626375	7.6873790625	6.863280125	7.260896475	7.70657745	7.2430348375	7.273271925	7.0288907125	7.262142025	7.2316049	7.3067103	7.1723948875	7.334810025	7.5481324375	7.3738722625	7.563035475	7.9267505	7.424826175	7.712004775	7.51618345	7.0505514125	7.49673235	7.7238159125	7.5721711375	7.1322101625	7.0240548	7.048783325	7.3146293875	7.1902954125	7.3166079875	7.126626475	7.2385370375	7.1504146875
ANAPC5	9.080156625	8.6695758875	8.810373275	8.7935832875	8.9427829125	9.1410653	9.1370954625	8.9041033125	8.92983995	8.6606531375	8.925171825	8.9872211	8.98050475	8.9427829125	9.131039175	9.06440115	9.1739467875	8.922608875	8.9520248125	8.9097753375	9.013073775	8.481701125	9.2256852	9.0844949	9.0981783375	9.05018565	8.95676135	8.986236175	9.0914369875	9.1978042	8.8157542625	9.007193675	9.0111273625	8.986236175	9.23452565	9.2063566125	9.3474021	9.166371275	9.097175425	9.0288743375	9.35714585	8.8676414625	9.3349321875	8.9402937875	9.1172812375	8.8763114625	9.1566329	9.2291468	9.133856525
ANG	6.8610842125	7.368543375	7.688464175	7.04986475	6.812374425	7.10901685	6.782286025	6.867837925	6.7376530875	7.28264595	6.8012776	6.8830751875	6.9903094	7.228135	7.3194198	6.4684481375	7.4062641375	7.01445855	7.0384621	7.05808925625	6.7044711125	7.029239775	6.8629709	7.082002725	7.2414898375	6.931395425	6.86172705	7.43857813125	6.878365925	7.0724420125	7.04986475	6.91416480625	6.9336776625	6.953314825	7.0865244625	6.884046225	6.902674425	6.7529870375	6.9917020625	7.0090016375	6.736270525	7.0065285375	7.44817555	6.8635631875	7.059711975	7.0340140125	7.076583375	6.8487527625	7.464316
ANGEL1	7.1205676	7.229378475	7.0443322375	7.212854425	7.1116490625	7.1000966875	7.272468325	7.0549388875	7.16803055	7.1594626125	7.0365904625	7.179494725	7.1553402375	7.0526103375	7.0061037	7.0683029125	7.1310546625	6.94139625	7.0294078	7.189027575	7.0461554	7.0762378	7.067957775	7.0751282875	6.9900148625	7.1318737125	7.07807115	7.24406305	7.228135	7.29651385	7.18135455	7.3873603125	7.1749875625	7.2219755875	7.0141489	7.061040325	6.900996625	7.1482071125	7.1980468625	7.263627575	7.0229915125	7.246336175	6.9116550375	7.2389440125	7.145983875	7.2677091375	7.0583083125	6.9942913875	7.158375875
ANGEL2	6.3070957	6.1195616375	6.5851109375	6.2985752	6.440867625	6.19435195	6.3482286875	6.221049275	6.171810925	6.33599415	6.3799427375	6.210904425	6.084349375	6.3554811875	6.39035735	6.2736809625	6.22813995	6.1148305125	6.4651992125	6.161230975	6.2021463875	6.3318326375	6.2330399	6.50026	6.344032775	6.33599415	6.476515625	6.3404223625	6.1638254625	6.0430740875	6.1125402875	5.9991975375	6.02722835	6.018877075	6.1494935875	6.08194425	6.4908591875	6.049584575	6.1654069875	6.10727665	6.5253910625	6.3034109625	6.27984635	6.15370505	6.4874888125	6.0868074625	6.0963580125	6.2525393375	6.3249627125
ANGPT1	5.706354025	5.4743833875	5.6215472375	5.7483202125	5.61469935	5.8212707875	5.70896215	5.5229508625	5.650997275	5.5496689625	5.58502135	5.5261542375	5.5039594	5.5462199625	5.541330275	5.5281048375	5.4854876	5.5810507	5.7337864875	5.8745075125	5.6551205375	5.7584661125	5.6137004	5.5729900125	5.5533510625	5.5962598125	5.633873525	5.7040242	5.7519243375	5.5920019625	5.4626988875	5.4555213125	5.57930885	5.6260079375	5.55028215	5.4354017625	5.6984607	5.6432239125	5.61878295	5.6099961625	5.6006546625	5.8763428875	5.7759773125	5.7579451875	5.749273475	5.685841825	5.9108194875	5.6613727375	5.5882090625
ANGPT2	5.1686743125	4.9944449875	4.992314875	5.0485440125	5.1516497625	5.2130934625	5.2046102875	5.2503139	5.214620975	5.0541139	5.0448715625	5.05778075	5.1000545125	5.03665325	5.1552200375	5.121668025	5.1655669875	5.1858362125	5.10502925	5.191557375	5.2003044875	5.2049653125	5.145923025	5.1408701375	5.219480725	5.2042383625	5.1360664375	5.066496925	5.103501575	5.1676677375	5.103501575	5.161414625	5.2845539375	5.21215305	5.130287425	5.1462500625	5.0617563875	5.185520725	5.0804662125	5.1444522125	5.064541	5.16321145	5.1990426875	5.1072993125	5.03980493125	5.15450165	5.0415429375	5.0509252	5.050543425
ANGPT4	7.9834182125	7.9508052125	7.676385475	7.922582225	7.89761	8.0031857	7.9938343375	8.0361337375	8.0189773	7.814856825	7.8058620625	7.93865405	7.8959603375	7.7089755625	8.09669915	8.184671275	7.9106708	7.8690247625	7.688464175	8.054604875	8.1274965	7.9238594	8.1162868875	8.0066876125	7.7933520625	8.0222347125	7.726047375	7.9278691125	8.171521625	7.9278691125	8.002612075	7.9925984875	7.790427425	7.769282275	8.15802005	8.1599317125	7.9519878125	8.257197825	7.96799375	7.9925984875	7.564498125	8.264610625	7.9531424375	7.9249794375	7.8401271625	8.1131996	7.7613164875	8.0707597125	7.92000265
ANGPTL2	6.7508264375	6.736896575	6.5464591875	6.622395775	6.7082350375	6.804967425	6.6750977375	6.790017175	6.6709165375	6.54736885	6.652607275	6.668070175	6.6866627	6.6870251125	6.5994266625	6.808260475	6.6361249625	6.584588375	6.5312146375	6.7561181875	6.6981218	6.6062112125	6.6199731	6.627407025	6.594291425	6.8033886625	6.63106415	6.6922003	6.794221175	6.6633058375	6.775243625	6.791062625	6.773839225	6.63637775	6.6646732	6.632229575	6.658203575	6.7489476375	6.7131060875	6.730737425	6.612309775	6.8136795125	6.6886006875	6.72199359375	6.6227116125	6.7541450125	6.6826442	6.5826635875	6.670527975
ANGPTL3	5.045279225	4.99668835	4.87427515	5.0281735625	5.0721416	5.1875089	5.0751358625	5.10175275	5.0119413	5.1000545125	5.0864592125	4.9299828875	5.0257296	5.1072993125	5.0281735625	5.209588775	5.119918725	5.1124679875	5.0481892875	5.2248181125	4.9980675875	5.1456237875	5.017933925	5.0400107625	5.052062725	5.2198309125	4.97692505	5.146657025	5.2009813625	5.0489204125	5.0596653125	5.0889744625	5.062565575	5.12094815	5.0554024625	5.1552200375	4.9678441	5.0444139375	5.090554125	5.1645782875	5.0909538	5.050543425	5.1338445375	5.0541139	5.0223343	5.07598235	4.9553953	5.0493363875	5.0202759625
ANGPTL4	6.1053116625	6.0135797875	6.0831166625	6.0086530625	6.14222975	6.291303625	6.18014865	6.38248115	6.1946062625	6.1809098875	6.247474975	5.9969403375	6.381187825	6.191075175	6.2510295	6.178334675	6.6532368625	6.2949545875	6.243392575	6.2293434	6.4300093625	6.2352316625	6.3241427875	6.1180409125	6.320134075	6.210904425	6.10595345	6.32228995	6.2156889625	6.2664368875	6.341173625	6.486913275	6.3183779625	6.477049425	6.4272636375	6.1680919375	6.1775937875	6.2523002375	6.2525393375	6.113093975	6.0613442625	6.2181353375	6.6605866	6.2723531375	6.1605566125	6.3504334875	6.031329325	6.1755607625	6.0327489375
ANGPTL7	5.7017496125	5.8052292125	5.64845985	5.7050041375	5.526429075	5.77460665	5.9144134375	5.7662041875	5.8078575	5.804490075	5.654129775	5.881346775	5.73471245	5.6271884875	5.7677974	5.57557085	5.60815685	5.75540870625	5.86442075	5.90068010625	5.750627525	5.8870333875	5.7522219	5.725863525	5.66786775	5.900318125	5.8699230875	5.8448081	5.79308045	5.670488625	5.720503575	5.727430425	5.86887605	6.04568445	5.8846736375	5.86399115	5.6954477375	5.5174125625	5.70823685	5.7878738625	5.6980151125	5.8534147625	5.74312405	5.7803918375	5.527585775	5.7719259625	6.147320725	5.6371016375	5.6417470375
ANK1	5.7024839	5.7200270375	5.644724425	5.6464851375	5.6192602625	5.7330368	5.734466625	5.8293659125	5.7564321875	5.7637848375	5.714016375	5.7233216	5.8612419375	5.6994089625	5.7391172375	5.715961	5.8042424	5.8030216125	5.6265168625	5.8713694125	5.8078575	5.707027625	5.7292825125	5.680544225	5.6929633375	5.6956828375	5.711159075	5.70147425	5.7574153875	5.7628173625	5.8565789375	5.8016142125	5.7940496625	5.846752925	5.857785325	5.729846325	5.6608885875	5.7320665375	5.7233216	5.7167124125	5.67969335	5.7127774875	5.7157054125	5.75770725	5.6155400375	5.804490075	5.725076875	5.6956828375	5.6807573375
ANK2	5.5281048375	5.560267025	5.5472641875	5.6429950125	5.6063421125	5.522099525	5.58844225	5.501836125	5.57930885	5.6247183625	5.626941575	5.5847525125	5.575030875	5.5408562375	5.4488757	5.5484109375	5.589210575	5.54758165	5.424731275	5.5975741	5.5367887625	5.5669221625	5.4938376625	5.57930885	5.541092975	5.5628337625	5.5121815625	5.58160625	5.45386175	5.5253137125	5.57016849375	5.600221425	5.474138825	5.476295275	5.59733	5.4371027625	5.5367887625	5.54758165	5.5994252625	5.5628337625	5.5496689625	5.6573126125	5.6039055125	5.5071259625	5.500737775	5.5920019625	5.475774425	5.4655035	5.5097996
ANK3	6.2625017125	6.161230975	6.1952672375	6.18222895	6.141454475	6.3098727875	6.2532600125	6.16397203125	6.1307546375	6.1444151125	6.1590783125	6.1921716875	6.1393445625	6.12306915	6.2051543375	6.104531675	6.1115988375	6.1492878	5.9446265875	6.110741825	6.1180409125	6.1619999	6.04192295	6.11088855	6.1055336625	6.16188518125	6.0932266125	6.1541824625	6.1390336625	6.100961625	6.164359375	6.1200373375	6.2195688	6.0982945125	6.2057049375	6.0961104125	6.1427524375	6.166397425	6.1648856	6.24102035	6.1262435875	6.2169275875	6.25027765	6.1765562	6.1135999	6.156624575	6.145383225	6.2972660125	6.18222895
ANKEF1	5.4034351875	4.9814700625	4.8198618375	5.1754588375	5.0218928375	5.1024574	5.03912045	5.0493363875	5.0411628	4.831672125	4.9584055	5.054529	5.00777344375	4.8499808125	4.8211649	5.04988305625	4.9840398625	5.011171775	5.1192133125	4.9428838375	5.06976485	4.9687875625	4.9949170875	5.0084334875	4.91855825	5.0533200375	4.92503615	5.0322161375	5.1116733	4.9872671875	5.01358745	5.1285386	5.0997142375	5.09703545	5.0415429375	5.0464819875	5.208566775	5.0139711375	5.0897669125	5.0420084375	5.1296036625	4.9949170875	5.1124679875	4.9732591875	4.9845326625	4.9666373625	4.97692505	4.9270398875	4.9857691
ANKFY1	7.196850075	7.2451142375	7.275582975	7.2414898375	7.170013125	6.9732354375	7.165034575	7.33528185	7.430019	6.9772484	7.127378825	7.2422842625	7.24068735	7.2950112125	6.9116550375	7.1447971125	7.0758611625	7.08245345	7.20264775	7.4355037875	7.2834514875	7.3475628875	7.2898546	7.3865130125	7.542628975	7.134438475	7.16563595	7.3557250375	7.0803691	7.2474359875	7.443294275	7.1672738125	7.213237075	7.051218675	7.37431335	7.3666753625	7.334810025	7.37431335	7.249743825	7.1920955375	7.2918673875	7.1939266625	7.249743825	7.1093633625	7.2202552375	7.12314715	6.997812675	7.0125998375	7.3586514125
ANKH	5.4629975125	5.26214675	5.3238214	5.411111675	5.3689610375	5.2724202	5.068149625	5.2092647125	5.21851855	5.2099484	5.3556211	5.24538225	5.1456237875	5.2615806875	5.24698355	5.1686743125	5.19606125	5.1882791375	5.1234114	5.3389226625	5.084558975	5.0689598625	5.1597152125	5.2293674625	5.2003044875	4.998472875	5.2178971125	5.064937075	5.4311533	5.1858362125	5.054529	5.20873578125	5.082637575	5.2115706125	4.978759875	5.1580259625	5.191557375	5.096632825	5.0596653125	5.0925254875	5.137641125	5.2293674625	5.1072993125	5.1342748125	5.1964119125	5.2092647125	5.2276923875	5.185520725	5.0157365
ANKLE2	6.2983169	6.2465038375	6.5197971625	6.4724704375	6.1955275875	6.311349325	6.2034180375	6.2283601875	6.218620175	6.3827750375	6.2069262875	6.3916339	6.3504334875	6.4267916125	6.36949365	6.2834074875	6.0918015125	6.39371275	6.2780013625	6.2877098	6.31109145	6.21521315	6.2362438125	6.3911673375	6.3165445375	6.4267916125	6.4185171	6.3580450875	6.27563415	6.1282358375	6.1983051125	6.3372723125	6.1656324625	6.2450311625	6.2614893375	6.288883875	6.2896308	6.314988425	6.4259491375	6.3013747625	6.0872880625	6.17924795	6.2580636875	6.3516676875	6.34746165	6.203616975	6.1541824625	6.108317675	6.166397425
ANKMY1	6.0247220375	6.0809549375	5.976769675	5.9660351625	6.0793182125	6.1210747	5.9948016	6.0698878625	6.04568445	5.8983831	5.97553215	6.14029255	6.0821831625	6.0235777875	5.958677325	6.1432404375	6.4169977	6.1683520875	6.0347694	5.930432625	6.0659371125	6.0096641	6.08121365	6.0821831625	6.152970375	5.985673575	6.07764395	6.023820875	5.9871622125	6.042125225	6.1004760875	5.996135075	6.26413765	5.9729583875	6.1200373375	6.005024825	6.0254327	5.9378601375	6.0906712625	6.1078312625	6.0620388875	5.9969403375	6.1246177375	5.9234395125	5.897927925	6.2327751875	5.8859899	6.004836825	6.008373575
ANKMY2	7.2865271125	6.618163	7.2099631	7.046527675	7.34349265	7.3228950625	6.940384275	6.58669285	6.9984677125	7.100558375	7.02907175	6.9379519625	6.7730332875	7.121738125	7.27708915	7.1738787875	7.1281451625	6.47506755	7.1579519875	7.2389440125	6.6169320375	7.171188825	7.0515751625	7.1033098875	7.121738125	7.1224483625	7.1277671125	6.959533325	6.7313144	6.80481745	6.5116005	6.3058107875	6.439994025	6.5203401	6.5274113875	6.9432845625	6.8682193375	6.6128974625	6.678548125	6.564397725	7.0944297375	6.9693105	7.2650901375	7.1228133125	7.00116495	6.66303395	7.2626132	7.0038783125	6.6573429625
ANKRA2	7.26111733125	6.45312895	7.183983925	6.8442891125	7.2119533375	6.8469772375	6.6744758125	6.8551010625	6.7218300625	7.0390648	6.8033886625	6.4783270125	6.59148455	7.0384621	7.07472165	6.7438595125	6.55140738125	6.473253425	7.0918868	6.7801240125	6.736270525	7.028709675	6.61634465	7.2239593375	6.9543044375	6.570235575	7.0065285375	6.733009425	6.43704305	6.3983722125	6.7350682375	5.9082683625	6.4435632625	6.4985703125	6.401665025	6.58175055	6.930026575	6.5028998875	6.6813866875	6.357733825	6.8554426875	6.6807786125	6.6450189	6.6102112125	7.155939975	6.7322102875	6.8771046	6.6336387125	6.794876775
ANKRD1	5.4701525375	5.4766226125	5.4488757	5.52158515	5.336034825	5.41986345	5.3805783875	5.467743175	5.400346025	5.4794935	5.340174725	5.4657833625	5.416819575	5.33356485	5.4403133875	5.318814225	5.4941500125	5.41639545	5.4626988875	5.406600375	5.3287537125	5.561971775	5.4479553	5.3329282	5.36352588125	5.4169677125	5.2808741125	5.503635	5.48355455	5.3891648	5.3579368875	5.31177645	5.3111138625	5.4947876375	5.375233075	5.3608506875	5.4485598625	5.3472336625	5.3299110875	5.3965273875	5.4810319875	5.5205292	5.6074268375	5.3157630625	5.392845675	5.4049283625	5.289592225	5.4535716375	5.500737775
ANKRD10	7.9631452	8.1745993125	7.8913588625	7.66679235	8.0418283	8.1480196125	7.83509455	8.09547595	8.1401350125	7.80180855	8.0177045875	7.916628925	8.0707597125	7.9932678	8.45984355	8.15369675	7.6704662	8.01239105	8.0775271	8.0194471625	7.9697433375	8.0782003125	8.0467772625	8.1335076	8.09547595	8.000934575	8.2680868125	8.049576875	7.804812675	7.8127777	8.042758975	7.899974675	8.0199915375	7.8902165125	8.22544355	7.8339830875	8.1049387125	7.9215590875	7.844615725	8.1131996	8.050186525	8.2799579625	7.7424796	7.78120225	8.0875893125	7.706956575	7.9715578375	7.6677966375	7.9885982375
ANKRD10-IT1	9.3287498875	8.77954025	9.27307455	9.4282861625	9.6223823625	9.0493325625	9.5473210125	9.094326125	9.1110623125	9.251962625	9.310245075	9.3608432375	9.1472851375	9.1441358875	9.35967255	9.1651162	9.4735151375	9.1297107625	9.1944933	9.3474021	9.3067548375	8.7329266625	9.1266571	9.0904177875	8.49920225	9.3287498875	8.53478055	9.2718444875	9.363458325	9.3474021	9.68105465	9.080156625	9.2112575625	8.8967679125	8.87711875	9.2785369125	8.6695758875	9.3216111875	9.329994625	9.057138025	9.5547853375	10.0686045	9.3941516375	9.1391439125	9.3126583	9.3583921375	9.2063566125	9.3523526375	9.26489105
ANKRD11	6.8527538125	6.47135965	6.61580695	6.4666256625	6.64903485	6.5618724875	6.64903485	6.7931955125	6.8635631875	6.571615	6.2422621875	6.7654190875	6.7246099375	6.7718577875	6.790017175	6.483284525	6.6233303125	7.064162675	6.8793239625	6.839738725	6.6975233125	6.4601881875	6.684536275	6.9863439125	6.7067261125	6.7712006125	6.64988745	6.7853732125	6.478102625	6.8566714375	6.712270825	6.650287825	6.9244011625	6.47663963125	7.063136275	6.61436895	6.645602775	6.78293435	6.7585788	6.5162615875	6.5240280375	6.5529554375	6.63106415	6.7517439	6.8006007625	6.6402186125	6.784731675	6.7131060875	6.6997666375
ANKRD12	6.5231490375	6.209164	6.6687248	6.5976633625	6.8726394875	6.2928182375	6.3249627125	6.2651403	6.3535700125	6.861397875	6.6602986375	6.4671397375	6.1451334	6.5687648375	6.9013020125	6.6146211375	6.0821831625	6.3994496125	6.553554725	6.5340457625	6.2996120875	6.4495188875	6.4251829875	6.6941250125	6.3932098	6.3070957	6.529977375	6.3973206625	6.253498025	6.1019654125	6.2795961875	6.17924795	6.0513190375	6.2002326875	6.1427524375	6.2298732	6.35851575	6.2593126625	6.27824875	6.1933848625	6.632229575	6.37002525	6.525911625	6.3766158125	6.3997210875	6.1466547375	6.5018403875	6.4394370375	6.3766158125
ANKRD17	7.0065285375	7.5697322625	7.698893025	7.263627575	7.2353919875	7.42906185	7.179494725	7.15373415	7.3746635875	7.462557125	7.5013070125	7.1939266625	7.3990782875	7.6257593375	7.4574141375	6.6510832625	7.1369772125	7.522290775	7.517491725	7.3267759875	7.3653635625	7.2605127125	7.177552075	7.7006802125	7.3061905	7.0838876125	7.5194545375	7.404229975	6.99103925	7.1467148625	7.4880235	7.216464	7.0807043375	7.325117975	7.208041225	7.18289085	7.18989735	7.059392275	7.1463762375	7.154451925	7.40978135	7.15147245	7.002793125	7.2418897875	7.2650901375	7.253816	7.3958541375	7.3084773	7.3515499875
ANKRD2	5.97775165	6.1590783125	5.690542975	5.8679516375	5.763317475	5.8200632125	6.0376420875	5.89122845	6.1730013375	5.686335675	5.827977475	5.8107593375	6.034493775	5.8599177875	5.8635264875	6.01422940625	6.161017125	6.0065058625	5.9551310125	5.992560325	5.7723480625	6.010627925	6.01840225	5.7694854375	6.131963225	5.9861231375	5.9218014	5.8495585125	5.7925545	6.174519175	6.0072525125	6.14465575	6.0971128875	6.008373575	6.115517325	6.1471463375	6.1903498625	6.0622699625	5.954733025	5.759165025	5.8315831875	5.7524321875	6.3066190125	6.1120746	6.0096641	6.1710840875	6.156624575	5.94656745	5.9660351625
ANKRD26	5.51795965	5.5185170375	5.6590716625	5.6134389	5.6538300375	5.5538447125	5.4464455375	5.561710825	5.4862989	5.5940035625	5.5693799125	5.7358563625	5.4727042	5.5871877125	5.493096175	5.2736969625	5.5015575	5.5376441875	5.4881554875	5.5130746375	5.4914602625	5.3863435625	5.47844815	5.5625369	5.5258578875	5.4331636625	5.4473528125	5.5294371125	5.609756875	5.516359275	5.5574882	5.5557294875	5.5887064625	5.4264765625	5.548157425	5.459819175	5.5247772375	5.3848237625	5.5546133	5.6392613125	5.5530358375	5.4549178625	5.67434245	5.5357215625	5.5092742375	5.4645019	5.4655035	5.475567375	5.53098915
ANKRD27	7.799715525	7.788695475	8.264610625	7.973289075	7.924503925	7.2681076	7.846299525	8.0077410875	7.7708898375	7.7761634625	7.706956575	7.9810946375	8.2560014125	7.9567065	7.9709661125	7.7280301	7.7130130125	7.962686175	8.0050971875	7.9519878125	8.0128858	8.05195935	7.807967875	8.2150673	7.77259015	7.646924575	7.781643275	7.8566077	7.6349526375	7.479290725	7.7171332375	7.6202829625	7.29533145	7.6363470625	7.5399541375	7.5099095375	7.9149373625	7.676948625	7.678543475	7.668592175	8.006255325	7.7622678	7.660527875	7.8132688	7.25846885	7.3109607125	7.8457558125	7.4611465125	7.7060656625
ANKRD28	7.2775029125	6.8359347375	7.02518895	6.9282828625	7.263627575	7.0873153625	6.807955925	6.8466857875	6.7980228	7.32807985	7.1277671125	7.38120215	6.888446125	6.826806375	6.9793742125	7.0061037	7.0119186	6.8301158375	6.9704405125	6.75695815	6.7679822	6.7945594	6.8739107375	7.008700775	6.7156435875	7.0620593125	6.752009475	7.0223254	7.2709103125	7.1416731125	6.9888844875	6.7765117875	6.579189	7.0175869	6.8742165375	6.9971210125	7.1335233875	6.849926225	6.9786711875	7.022598	7.2530016375	7.048783325	7.1262183375	6.82477325	6.94139625	6.75695815	6.5600948875	7.33010265	6.4697482125
ANKRD34C	5.44283215	5.3689610375	5.4334708875	5.4467154	5.647713475	5.3731066875	5.31662265	5.3799697875	5.3848237625	5.3876983	5.3246235625	5.4906515625	5.3472336625	5.427132175	5.297798725	5.3788302125	5.3854367125	5.268293125	5.41639545	5.45386175	5.368134475	5.467232425	5.3814676625	5.48523715	5.2931418375	5.65006685	5.3980172	5.42163375	5.433776325	5.3022647125	5.3970994875	5.3111138625	5.2260836375	5.3175994125	5.2941480875	5.3215332125	5.5357215625	5.288692025	5.3587617625	5.34507481875	5.350209	5.4890198125	5.3149165125	5.45099271875	5.3986869125	5.356497575	5.3689610375	5.2231425	5.441991175
ANKRD36	4.8137476875	4.691832	4.759262975	4.82318215	4.9289004875	4.87427515	4.7843676875	4.759262975	4.6946240875	4.7497472875	4.7546682375	4.7134026	4.7835746625	4.72127875	4.9814700625	4.7747799625	4.8748215	5.0524733125	4.710498125	4.7546682375	4.9857691	4.7150096875	4.7851669	4.86983988125	4.85912675	4.794207275	4.8067848375	4.83225845	4.87427515	4.8411251875	4.7874589625	4.8137476875	4.9336096875	4.7835746625	4.9433252375	4.9182953375	4.8131308125	4.7886186375	4.9142223	4.8689881875	4.9643916625	4.9477076125	4.9089364375	4.877850525	4.7814144	4.7928575625	4.804564075	4.6760728125	4.7950101875
ANKRD36B	5.6046372375	5.2814153375	5.1106008625	5.3472336625	5.35779479375	5.3745945375	5.441731125	5.094058425	5.15450165	5.1593891625	5.28199355	5.1146070875	5.16033515	5.2588446	5.5059465625	5.345213625	5.1419052	5.47756418125	5.262828575	5.1180931125	5.242029475	5.18221875	5.28170405	5.29112435	5.1844666625	5.3259553375	5.1226859875	5.225424675	5.26750790625	5.2569783375	5.1440956375	5.1954608125	5.16033515	5.134627675	5.284857725	5.2736969625	5.15381745	5.203876175	5.1583855625	5.1386908875	5.2478768	5.1451627375	5.1768577375	5.463743675	5.2769798375	5.084558975	5.2263910875	5.3426712375	5.1970784125
ANKRD36BP2	4.7507236	4.68863525	4.67367575	4.70227885	4.767172625	4.7731635	4.6029215	4.8429877875	4.7636303375	4.696076625	4.8060304375	4.68863525	4.83565025	4.7773267875	4.848579125	4.8655204875	4.841702625	4.8571469125	4.7526236875	4.9669984125	4.768051375	4.8110043125	4.7269577875	4.765434	4.829502375	4.7269577875	4.759262975	4.792081625	4.7773267875	4.768051375	4.7516519625	4.76629715	4.81408725	4.917036125	4.8337244	4.7079376875	4.7497472875	4.7906343125	4.77065265	4.7950101875	4.7444992875	4.719943375	4.70227885	4.7628018125	4.7306610625	4.9364151625	4.728104	4.710498125	4.76905425
ANKRD40	7.02518895	7.1120826375	7.0944297375	7.233481725	7.04292345	6.959533325	7.0751282875	7.0307432	7.07313765	7.0571114125	7.08973375	7.0645785875	7.0280262875	7.0799726125	7.0297256375	7.012093375	7.0061037	6.9843005875	7.1335233875	7.15147245	7.053386975	7.0638507875	7.06569295	7.0788260125	7.0529682	7.2923095625	7.110135225	7.1950058375	7.051218675	6.8869073625	7.008700775	6.8790276625	6.997812675	7.0097686125	6.8638630375	7.0606856125	7.3557250375	6.9846462125	7.046879975	6.9082157125	6.9914096375	7.0758611625	6.846053975	7.0355032625	7.100939825	7.18022695	7.08183465	6.9091367375	6.9786711875
ANKRD46	5.5985344875	5.8837508875	6.486620875	6.2495682	6.61634465	6.1503205875	5.8949281125	5.9309195	6.101741375	6.104531675	6.17958519375	5.89048435	5.61850895	5.875430725	6.107546825	6.0390701125	5.904047325	5.8156812	6.0632820875	6.607355975	6.115999025	6.46254335	6.1097969875	6.0135797875	5.85681565	5.75552415	6.2150147	6.0586573	5.763082875	5.7373114	5.808989875	5.7152321125	5.730585225	6.1656324625	5.7130246125	5.862752475	5.93702585	5.936941975	5.823177425	5.5551283375	6.2094124	6.2171958125	5.57944021875	5.9505304625	6.0572841375	5.961441075	6.207716025	5.914856925	5.808100975
ANKRD49	9.454216	8.6985432375	9.0229739125	9.00390190625	9.4704602875	8.685370075	9.0060991875	9.1934457875	8.959720725	9.38225175	9.1370954625	9.0782729875	8.7578736125	8.8357052625	8.915404325	9.0713700875	9.027955075	8.9520248125	9.2795671375	9.2804815125	9.1029996875	8.9843092625	9.3126583	9.28588035	9.1131778875	8.92606425	9.1596534375	9.1410653	9.239104775	9.255250225	9.2074646375	9.01510075	8.65210995	9.2454726625	8.734504375	8.8601066875	9.2233957625	9.0377534375	9.039587775	8.9355748125	9.4704602875	9.096289625	9.145066725	9.0634688125	9.239104775	9.3561358	9.451526475	9.350075225	9.0773505
ANKRD53	5.20126635	5.317909425	5.3246235625	5.328438525	5.541092975	5.26935865	5.2569783375	5.394018925	5.6102415	5.1830275875	5.3232590625	5.3904545625	5.4958791625	5.3126948625	5.3627255375	5.3425140625	5.40868485	5.41270915	5.3202602	5.3950752125	5.4397324625	5.3392642875	5.35296855	5.2336568	5.25181545	5.29112435	5.349360025	5.3387016125	5.421482025	5.5614162	5.4317616	5.4884201625	5.474980075	5.249968675	5.3590681875	5.3191195875	5.193493125	5.3499034375	5.3241037375	5.412137675	5.22498758125	5.2594377625	5.47001423125	5.2676487125	5.169279225	5.60793095	5.30857235	5.2739834625	5.261880075
ANKRD55	6.242955825	6.2135543125	6.10956025	6.22695015	6.1619999	6.42621425	6.170539575	6.036448675	6.15370505	6.2086582875	6.29649895	6.0664539875	6.1865715375	6.178334675	6.3590208	6.2438689375	6.01037425	6.07764395	6.2094124	6.1893784	6.1135999	6.14765510625	6.259608075	6.2738975625	6.0577904625	6.2004747125	6.1014856125	6.1632605875	6.0587833375	5.94220555	6.1078312625	5.9672333125	5.9549289625	6.1270038	6.141454475	6.391418225	6.243185975	6.082622775	6.125092225	6.0176167	6.191960725	5.989430825	6.04888585	6.1569417875	6.1593549	6.1282358375	6.21480155	6.15370505	6.031329325
ANKRD6	5.1566626875	5.1587473125	5.1548683	5.0920476625	5.100930375	5.150016575	5.2143438125	5.100431925	5.03912045	5.18782205	5.206809475	5.012808	5.089341325	5.15381745	5.1168938625	5.055777575	4.995832375	5.121276375	5.1790611625	5.1202602375	5.07337425	5.1798035	5.1389981875	5.0641234625	5.03665325	5.0990438125	5.0879136625	5.15266995	5.089341325	5.034561125	5.0157365	5.074115875	5.121276375	5.1247517625	5.081329125	5.0657424125	5.081329125	5.1161444625	5.074754625	5.071401475	5.1473526375	5.1342748125	4.9862453	5.082637575	5.0407507	5.02976585	5.0897669125	5.1394342125	5.1405146
ANKRD7	5.131920225	5.03665325	4.882931525	4.97469985	5.0379161875	4.959862425	4.98037015625	4.9463690625	4.98537185	4.949555275	5.0657424125	4.919326175	5.00941975	5.1861416875	4.8976781875	4.909977125	4.9669984125	4.984881925	5.1368418125	5.0019958	4.932062275	5.00941975	4.975147925	4.9621724	4.95313075	4.9669984125	4.89879985	4.8949389375	5.0382631	4.9621724	4.98537185	4.9369124375	4.87653321875	5.0776296375	4.9545466875	5.10691485	4.795739125	4.9657669875	5.0024125	5.1408701375	4.8811505875	4.927998625	5.0107028125	5.0581037625	4.9240459	4.9374251	5.0864592125	4.80822885	5.0879136625
ANKS1A	7.140279875	6.5165517375	7.040095125	7.33651175	7.3831835875	6.88272045	6.7131060875	6.731043875	6.9950110125	6.981304325	6.780744575	7.00246855	6.693164925	6.70235171875	6.791062625	6.7954803625	6.6699026875	7.02518895	6.8310729	6.921413375	6.999597175	6.847371375	6.7218300625	7.2269897375	6.5518174375	6.68189798125	6.849926225	6.9866951125	6.74022305	6.6617799375	6.955222125	6.6725397125	6.7857052625	6.743244825	6.6251717875	6.1270038	6.844616	6.693164925	6.80661325	6.470301925	6.8196179375	6.9866951125	6.5843315625	6.85603145	6.86172705	6.975565125	6.995164575	7.1412968625	6.8353529125
ANKS1B	5.6090187	5.612511675	5.7032612375	5.3832919	5.6523446625	5.41270915	5.5788311	5.5092742375	5.555975275	5.5338156375	5.61850895	5.3901179375	5.6839241875	5.6333945875	5.602557175	5.445084225	5.620807175	5.5199824125	5.5315055375	5.6392613125	5.5839095125	5.7121275125	5.5917653625	5.5177247	5.5557294875	5.5160265375	5.574202975	5.53356155	5.5691272625	5.476295275	5.6613727375	5.60539625	5.694134025	5.70823685	5.4590048875	5.445637675	5.3989362875	5.54333535	5.4766226125	5.472404975	5.4340606375	5.639035525	5.5493947375	5.415862125	5.375722725	5.6407273875	5.336034825	5.4264765625	5.445637675
ANKZF1	7.840686575	7.087699975	7.2894217625	7.35532415	7.479290725	7.1867333875	7.63729555	7.8127777	7.307427925	7.2389440125	7.216464	7.3661948625	7.7602881625	7.563035475	7.53761765	7.660527875	7.8610621375	7.551394325	7.4544315375	7.7581811	7.5884278875	7.34635815	7.348749275	7.3619318625	7.3496691625	7.53628385	7.535867425	7.35696115	7.73219705	7.88905145	7.7596467375	7.823543825	7.6072287	7.5620763625	7.6217842625	7.55418095	7.5309720625	7.6416800125	7.7844824625	7.73219705	7.51269035	7.51618345	7.28182025	7.5462668	7.557011325	7.7044138875	7.435090725	7.7006802125	7.30896055
ANO1	4.7413989375	4.816492375	4.6567281875	4.7731635	4.70933325	4.622127125	4.87192075	4.7928575625	4.8036911125	4.7120963125	4.9445491	4.8124041625	4.764574125	4.792081625	4.7805691625	4.804564075	4.746721125	4.792081625	4.724716775	4.6946240875	4.798806025	4.77065265	4.778022225	4.8036911125	4.8171418125	4.7120963125	4.73477865	4.7338436875	4.8171418125	4.788240025	4.78981865	4.7843676875	4.820458275	4.81771635	4.78981865	4.7423689375	4.7051947875	4.858841875	4.765434	4.748909875	4.6448169375	4.7134026	4.854786975	4.7950101875	4.88527375	4.665287375	4.7175931875	4.649697125	4.73271045
ANO10	7.3450921375	7.551394325	7.2886520625	7.30977485	7.3228950625	7.3067103	7.3011897125	7.109748225	7.5687446875	7.535867425	7.59886209375	7.380314375	7.52813375	7.2907147	7.272008675	7.3109607125	7.42777985	7.3174080375	7.4025569	7.2882502875	7.15191665	7.32759465	7.33995961875	7.2801816625	7.38935275	7.6022744625	7.2190460875	7.3746635875	7.1820861125	7.40978135	7.3483446125	7.3454887125	7.4166292375	7.234224925	7.4256497	7.41875495	7.2961933	7.3475628875	7.3950159	7.2269897375	7.235817425	7.4273668625	7.626629	7.433500925	7.2389440125	7.658128075	7.2353919875	7.2530016375	7.400796275
ANO2	5.6674113375	5.5758347375	5.7370601375	5.74013045	5.5384276125	5.5281048375	5.5472641875	5.5253137125	5.6523446625	5.4993410125	5.5321529125	5.6827057375	5.6115329	5.52771171875	5.5649174125	5.587988325	5.4577856	5.6385510875	5.630747575	5.4236814375	5.560007975	5.4378561625	5.5154885875	5.527585775	5.47071085	5.5205292	5.654129775	5.60539625	5.55620185	5.5723308375	5.5078863375	5.51468295	5.51497085	5.5823271125	5.5943047	5.563913575	5.5686564625	5.5691272625	5.44705355	5.7859455875	5.5804641125	5.4841579875	5.7892685375	5.531780825	5.5401929	5.5027716125	5.577819225	5.6369031625	5.5577340875
ANO3	5.2108883	5.1891278875	5.2460008125	5.1750927125	5.24345305	5.269995225	5.2182102375	5.280213975	5.1655669875	5.1898854	5.2119361	5.2542088625	5.1419052	5.1803033625	5.27287456875	5.10867075	5.1541931	5.3508632875	5.2851575	5.1683401625	5.2245296	5.1964119125	5.34050965	5.273033425	5.2851575	5.2588446	5.24698355	5.2384173625	5.1072993125	5.2257579	5.1383229375	5.1247517625	5.274294975	5.2283945	5.18157115	5.2404167	5.2257579	5.1364515375	5.23134405	5.1868341125	5.2276923875	5.3715701125	5.386623425	5.3660788625	5.148150725	5.2248181125	5.1722574375	5.2003044875	5.111000375
ANP32A	8.563642725	8.2794044625	8.6014934875	8.4318497875	8.456212075	8.2131562125	8.1745993125	8.3128475	8.67397375	8.325118375	8.5013486375	8.5136103125	8.5143211125	8.5527542125	8.7935832875	8.049576875	8.4883820375	8.2766059875	8.56279385	8.5872505	8.2374484625	8.220998575	8.32922375	8.5559571125	8.436408775	8.4984921125	8.4230986375	8.5975515125	8.179092175	8.356351375	8.423842575	8.563642725	8.5165314625	8.303591	8.57700605	8.2913931625	8.4757963125	8.59961715	8.2822858375	8.3265383125	8.4948779	8.568346075	8.5527542125	8.4810222125	8.4999706	8.4577148625	8.716381825	8.4325415	8.4668003125
ANP32A-IT1	5.4132296125	5.19174874375	5.318190925	5.082637575	5.35267345	5.170926025	5.3227031	5.07020865	5.011171775	5.1911854375	5.225424675	5.074435725	5.0990438125	5.609756875	5.3441205	5.3221057125	5.0313192125	5.616130425	5.1798035	4.948720275	5.2585103875	4.993957675	4.9330871	5.2201395625	5.1058784875	5.225424675	4.9142223	4.8823601625	4.9639114625	4.92757125	4.987687725	4.9553953	5.097404775	5.0379161875	5.163853875	5.0524733125	5.1717701125	5.024960375	5.0751358625	5.193493125	5.292079925	5.2615806875	4.9340905	4.997585675	5.0909538	4.788240025	5.1306439	4.8811505875	4.9749238875
ANP32B	10.6865104625	10.49549215	10.5568025125	10.4170390375	10.811311675	10.6443271	10.5821466625	10.47820745	10.731222925	10.7617401125	10.9365201375	10.70721345	10.689363725	10.676746975	10.803383875	10.5014379625	10.56939135	10.784502475	10.94498575	10.656497775	10.585475525	10.5754108	10.673174825	10.6801270875	10.591759075	10.741211225	10.79270555	10.4836582875	10.669837575	10.5361877125	10.4278229125	10.4864392	10.45026085	10.5452338875	10.47820745	10.6327590625	10.7694164875	10.3300008375	10.412345275	10.528446075	10.861896075	10.8324521	11.0032737125	10.79270555	10.71452915	10.731222925	10.8576334625	10.849699375	10.5171365875
ANP32C	5.670488625	5.5997063875	5.4300383125	5.4802408875	5.4819113625	5.4577856	5.572776225	5.5905003	5.6543977875	5.5511108375	5.599010725	5.653087925	5.5866622375	5.6076981875	5.5059465625	5.55620185	5.531780825	5.5772090125	5.59569165	5.7123713	5.501836125	5.5152083875	5.5630912	5.5357215625	5.600221425	5.546730475	5.5229508625	5.6441639125	5.507365325	5.5438450125	5.6515805	5.753992975	5.700655575	5.65832645	5.67312915	5.648886575	5.6192602625	5.5456278	5.6212830125	5.8428862	5.523475725	5.4938376625	5.6878490375	5.6692211625	5.5261542375	5.7831189875	5.4521922125	5.7741118125	5.5185170375
ANP32D	5.2390558375	5.027770975	5.0107028125	5.0997142375	5.0182651125	4.980606175	5.22515705	5.101406075	5.031021275	5.1368418125	5.0407507	5.3136188	5.236867525	4.8938533375	4.9872671875	5.0633748125	5.203876175	5.0533200375	5.1164804125	5.1124679875	4.98537185	5.1323158375	5.1386908875	5.0481892875	5.1083752875	4.9345614375	5.0139711375	5.2042383625	5.222434025	5.197760325	5.19086625	5.0175055125	5.0817775375	5.0430571125	5.2394103875	5.0437400875	5.0214621625	5.100930375	5.0430571125	5.1173255375	5.202906975	5.0015252875	4.966233125	5.0897669125	5.0710078625	5.1652338625	5.0657424125	5.2724202	5.1473526375
ANP32E	7.4876867	7.4343644	7.978277925	7.8248042875	8.4334874875	7.598126775	7.6306301125	7.66679235	7.770349375	7.649891025	8.1567426375	7.676948625	7.8258976875	8.03855365	7.743920275	7.6740288375	7.5730001125	8.0490435625	7.78675875	7.651374125	7.4661449	7.4067196125	7.7381993	7.8171469125	7.6121926	7.5533275375	7.57799405	7.44731435	7.118313825	7.316200775	7.4955607	7.12314715	7.6714941875	7.370664775	7.10348805	8.3270853875	7.6081743	7.19250295	7.0887086125	7.5861535	8.179092175	8.1814293125	7.4752994875	7.7073974875	7.3003017625	7.4383651125	7.5550416375	7.4260425	7.2224557
ANPEP	9.6727642375	7.74500305	9.4807745	8.3881893375	8.08269155	8.8713096	8.3030638	9.092478625	7.8982501875	9.84060835	8.8449191	8.92776865	8.52741955	8.59190715	7.8506916875	7.76106971875	9.6613687625	9.708382375	8.4948779	8.777828325	8.7260506	8.687767725	9.28588035	9.620747125	7.9766253	7.8491289375	8.9710250375	9.362058	8.6655193875	9.1484567125	9.047045575	8.664811625	9.2233957625	8.7243758375	8.5666438625	7.3323157875	8.73533105	9.176237325	9.17844425	8.5173172875	7.475717275	8.2612274875	8.6528804875	9.0700648875	7.128835225	9.616164925	8.082019625	8.51804245	9.110017275
ANTXR1	5.5766268875	5.7032612375	5.6112886	5.59569165	5.6868072875	5.6573126125	5.8546465375	5.6774952125	5.687575025	5.7961094625	5.65006685	5.7202835	5.769249425	5.686335675	5.728171475	5.65257325	5.7940496625	5.59213010625	5.714964475	5.5691272625	5.7354131125	5.721174775	5.7133101125	5.620546975	5.716233925	5.69173125	5.7522219	5.743336175	5.77009764375	5.6980151125	5.725076875	5.6656115	5.788809	5.59149845	5.709706975	5.66995615	5.770457775	5.734000525	5.696423075	5.741660975	5.7682781375	5.732811275	5.702248575	5.634118925	5.8146751125	5.65636395	5.5948748125	5.62270955	5.737549425
ANXA1	12.3545059875	12.03683575	11.9892805875	11.8619601125	11.7910890375	12.03683575	11.909676125	11.75692665	11.6401829	11.9802773125	11.7129827125	11.88079885	12.007522275	11.9521134	12.3378369875	11.566001275	11.677821725	11.8088468375	11.941916025	11.78434625	12.04659225	11.7655456875	12.0170900875	12.1563894	12.2125041625	11.853708475	11.88079885	11.919562925	11.75692665	11.941916025	11.8088468375	11.86673385	12.2803447625	11.8173323625	11.7737624125	11.853708475	12.027009725	11.78434625	11.9310401	12.04659225	11.9310401	12.3545059875	12.2661081125	11.919562925	11.8619601125	11.941916025	11.88079885	12.05786945	11.9985552625
ANXA10	5.1679642125	5.2727157125	5.2486997625	5.268460875	5.203876175	5.2496619	5.060882475	5.123049625	5.2257579	5.169279225	5.2248181125	5.1696092625	5.1895000625	5.3558900125	5.1394342125	5.4244802375	5.251184	4.978234725	5.2413756	5.0561308625	5.089341325	5.30104945	5.011586025	5.0049695625	5.084913375	5.34050965	5.2427144875	5.2374835375	5.1180931125	5.1523134625	5.2472861625	5.163543575	5.0950854875	5.20126635	5.429179	5.1848697875	5.0489204125	5.30905515	5.374893425	5.1987185	5.1039496625	5.0830021875	5.5546133	5.2343163875	5.400346025	5.1192133125	5.3019365625	5.0107028125	5.1342748125
ANXA11	8.985443425	8.905130025	8.7926692375	8.9881795	8.5303223	9.1153333	8.9510754125	8.81135015	8.8357052625	8.997314775	8.493503725	8.8262251875	9.0197681	8.959720725	8.9993163625	9.135953525	8.98912595	9.2998305125	8.8363485875	8.8501251	8.958571775	8.9926201875	9.0288743375	8.9660814375	8.9402937875	9.0197681	8.9472865375	8.914407675	8.778611225	9.2112575625	8.925171825	8.949968	9.1651162	9.2952017375	8.7503572125	8.9748663625	8.6146700625	9.0252040625	9.1391439125	8.92776865	8.7697560625	8.8449191	8.630408975	9.0417916125	8.6412365875	8.8095118	8.8903213125	8.90707975	8.7818405
ANXA13	6.5586522	6.52286055	6.3214172125	6.473509175	6.3455886	6.3514292875	6.6481549125	6.5018403875	6.321165925	6.6146211375	6.4662903375	6.5430700625	6.6239277875	6.5711014125	6.47593745	6.5661490875	6.627407025	6.4982995875	6.541379375	6.4088839875	6.4141715875	6.4414000875	6.4671397375	6.36649465	6.5180269875	6.4088839875	6.45312895	6.3786015375	6.4874888125	6.5219731375	6.58760615	6.49028755	6.4526263375	6.4924824625	6.56663905	6.787213425	6.361422	6.799939725	6.549571525	6.6941250125	6.3390914875	6.4318163625	6.6866627	6.4891489625	6.6762738125	6.45336995	6.71252435	6.6187784875	6.600254075
ANXA2	12.7995819625	12.4155547875	12.8833118	12.640242775	12.6280111125	12.3378369875	12.6043443375	12.617051	12.651142575	13.267992275	12.78567375	12.7726693625	12.5155942	12.7995819625	12.6923503125	12.7726693625	12.70508345	12.473238775	12.7188063375	12.8630770875	12.3545059875	12.8305155	12.8454426875	12.6781352625	12.70508345	12.8145495875	12.7726693625	12.8630770875	12.747722375	12.70508345	12.7337743	12.542405575	12.4886520875	12.617051	12.617051	12.6652688375	12.7995819625	12.9000517375	12.6652688375	12.566067	12.8454426875	12.7188063375	13.0565387125	12.5913129125	12.976962625	12.6280111125	13.0360876375	12.8454426875	12.8145495875
ANXA2P1	5.7519243375	5.8092317	6.3028377	5.8892266125	5.8721027	5.6674113375	5.8389540625	5.8184938	5.87581210625	6.09734775	5.9277878875	6.0678701	6.0498426875	5.952794475	5.8599177875	5.647713475	6.04932825	5.8116442375	6.2205744	6.085310975	5.7699603875	6.0755645875	5.8973818125	6.0034146	5.8635264875	5.7792324875	5.8253452375	5.9633884	5.783341575	5.9953627375	5.7099334625	5.9438563125	5.7878738625	5.7121275125	5.4149715375	5.7574153875	5.8961233375	5.926432125	5.5807669625	5.7956038875	6.046860325	6.0590354	5.7743770625	5.813711325	5.7435901	5.8146751125	5.8622315375	6.233311975	5.9352942625
ANXA2P2	10.32236235	9.8754505625	10.520237825	10.2072692875	10.1527653625	9.9471388375	10.3014671125	10.3853756875	10.1809578625	10.673174825	10.1741187375	10.2271617	10.1205629875	10.26072385	10.1899112375	10.2118842625	10.1461524375	9.957751	10.2680114875	10.4307159625	10.10953885	10.2364463375	10.2147350625	10.1276450125	10.1741187375	10.2527669875	10.1832399125	10.3932230375	10.4108285125	10.221974475	10.1809578625	10.132646775	10.048833925	10.1878863375	10.13454955	10.2656928375	10.1675055875	10.4022046	10.1899112375	10.0617915	10.2859426125	10.4022046	10.2364463375	10.1655901	10.3511992625	10.0725984	10.3039586625	10.2754452375	10.3300008375
ANXA2P3	6.320134075	6.5720460125	6.70560191875	6.7878626625	6.578904425	6.5171898	6.397836875	6.2894144	6.7022287	6.886605325	6.6623581	6.545307925	6.5433983375	6.8149776375	6.5245692625	6.5873320875	6.6152359375	6.256895	6.7134042125	6.5635839125	6.51503783125	6.65143645	6.5557356375	6.653842875	6.5935144875	6.6532368625	6.708784625	6.7389679375	6.3967141875	6.5073971	6.535256375	6.656362325	6.8237940125	6.1972705625	6.5932265	6.2414613125	6.6510832625	6.5771380875	6.670240325	6.345105975	6.4649409	6.5280003625	7.1254015375	6.72152975	6.745619725	6.652366	6.4988907375	6.623055775	6.6851738125
ANXA3	5.7133101125	6.1367949125	7.08503045	5.3146126375	6.456308825	5.8179287	5.6371016375	5.3287537125	5.6197561375	6.0823844625	5.909161775	7.9673526125	6.191075175	5.372775225	6.3066190125	5.8215096	5.200678	6.2131433	5.3315279875	5.3989362875	5.45412655	5.912795325	7.40978135	8.1168901875	5.6195408	7.9567065	6.1929378625	5.702248575	5.8222663375	7.436198475	5.27457465	6.8830751875	5.2736969625	6.641836975	5.3243650125	9.0561426625	5.725863525	5.271156225	5.2615806875	5.4516511625	5.500737775	7.85436005	6.02222565	6.21521315	5.6954477375	6.24102035	5.3970994875	6.964798275	5.7279372375
ANXA4	9.160518425	9.2707236875	9.296385425	9.2870307	9.503091825	8.8903213125	9.047045575	9.2718444875	9.2312275875	9.3171126375	9.4445745375	9.6319974625	9.195790025	9.38225175	9.1172812375	9.2663364	8.771443925	8.8763114625	9.524774025	9.2824464875	9.2707236875	9.738220125	9.3462188625	9.526244675	9.2804815125	9.4794606375	9.5660238375	9.1988736	9.454216	9.290832	8.92983995	9.268684525	9.2976211375	8.9691642375	8.9917755125	9.0723631875	9.4942045875	9.2940108125	9.424248875	9.0561426625	9.2380714	9.3182449	9.6409410625	9.08120795	9.3138884125	8.959720725	9.3113214125	9.3275166	9.4849265375
ANXA5	10.70721345	10.741211225	11.2433825375	11.010560525	10.6381852	10.803383875	10.5594687625	10.5950444125	11.170099325	10.6225627375	11.318760225	11.00691355	10.8078153125	11.1858944375	10.7108313875	10.70071745	11.0666213125	10.8078153125	11.318760225	10.911967375	10.693468625	11.146258925	10.7518410125	10.9407717375	10.873497225	10.6666736125	10.79625405	10.5977502	10.6801270875	10.3511992625	10.80000105	10.498332875	10.3720132	10.533488525	10.548162775	10.1160819375	10.669837575	10.5661179625	10.6598074375	10.600301725	10.548162775	10.3932230375	10.6381852	10.7175175625	10.8186531625	10.4557789125	10.849699375	10.71452915	11.140698225
ANXA6	8.908020575	8.8820072875	9.2291468	9.096289625	8.349365275	9.27749895	8.6218269375	8.5204236875	9.332571525	9.3683173375	9.21777205	9.074481425	9.7872631875	9.179431325	9.3044255375	8.9843092625	8.995605075	8.95676135	8.6713563625	8.4639436	8.6497272	8.77664274375	8.99440405	8.8183288375	9.1142321125	8.72868185	9.02987835	8.955009825	8.4592407875	8.69130835	8.99440405	9.157673825	9.6241149625	9.1391439125	9.1441358875	9.4061208625	9.12452835	8.72868185	8.87038745	9.5001247875	8.6280013875	8.0558330875	8.7096692	8.9795679875	9.058882575	9.008119025	8.545394675	8.57451305	8.3695651875
ANXA7	9.980364425	9.928519925	10.2271617	10.14375005	10.40507705	9.996586725	10.063798625	10.0225995125	10.2147350625	10.14171015	10.4307159625	10.19994355	9.6965066375	10.2705376375	10.100690325	10.066477125	9.705105675	9.815810325	10.390500925	10.3669763125	9.933030775	10.1160819375	10.4250065625	10.4193124375	10.024505825	10.2834551125	10.1504683	10.1595041	10.2251147625	9.745254325	10.0686045	9.8585357375	10.132646775	9.974609325	9.7485227625	9.6956742875	10.3692058375	9.8567528875	10.0556575125	9.6948419375	10.1854262625	10.47820745	10.14171015	10.2680114875	10.100690325	10.1160819375	10.3639917875	10.0982757	10.1655901
ANXA9	6.005522875	6.0790689375	5.8344485625	5.9791773	6.0857670875	5.9054816	5.9192564625	6.1322492375	6.180395025	5.9108194875	6.1248422625	6.0912852625	6.102237975	6.02570935	5.9677354125	5.892515975	6.167626825	6.08827115	5.95685995	5.9453431875	5.97483735	6.125092225	6.008373575	5.873271775	6.1070169625	6.015306725	6.0552410375	5.9638553	6.048540375	6.0847934375	6.0927369625	6.00921485	6.1865715375	5.9806420625	6.173989525	5.9813370625	5.838007925	6.17209245	6.407138575	6.0186288	5.9197626125	5.9535570375	6.029061225	6.033523975	5.8172065125	6.014102525	5.8849755875	5.912031525	6.1505736375
AOAH	10.3355420875	9.7959785625	10.3511992625	10.3563384375	9.9822428625	10.0382124	10.19500235	10.1832399125	10.3136987875	10.1809578625	10.102618725	10.3563384375	10.2455821375	10.2251147625	10.2777368375	10.221974475	10.5791036	10.1975261875	10.1975261875	10.4836582875	9.930742475	10.3720132	10.03393835	10.13705485	9.8544888	10.3803485375	10.3615932375	10.1925311	10.4222892125	10.28028775	10.2989087875	10.3747295375	10.3747295375	10.293946775	10.439198375	9.51792655	10.3409600875	10.4475941125	10.3039586625	10.221974475	10.21925425	9.9845408	10.346058325	10.3064197375	10.346058325	10.308699175	10.2410803875	10.7038719375	10.2582853375
AOC1	5.6846451375	5.5994252625	5.5387072625	5.41960875	5.568139475	5.7476103625	5.5015575	5.588954675	5.57452295	5.5874873375	5.6076981875	5.5557294875	5.5205292	5.5141137875	5.535208025	5.5068523875	5.58844225	5.7267476625	5.427266875	5.622033125	5.570565225	5.7241144875	5.700655575	5.53098915	5.5981072125	5.5605965125	5.6195408	5.6041769625	5.6774952125	5.4732419	5.7569199	5.4788853375	5.6702615	5.6880740875	5.4812919125	5.76109225	5.449658175	5.6152571375	5.6115329	5.6407273875	5.6028185875	5.4769208375	5.318814225	5.4231393625	5.5278376625	5.4821996	5.56114805	5.392845675	5.680544225
AOC2	5.6696947625	5.6429950125	5.8099836	5.6409839125	5.6606084625	5.7450419125	5.6860885875	5.5590134375	5.7077631875	5.707258	5.7292825125	5.978753275	5.5951115875	5.617715125	5.5104052	5.4876048875	5.58160625	5.5092742375	5.4491529	5.5187803125	5.65832645	5.5810507	5.7279372375	5.4772038125	5.678188025	5.5675691875	5.5533510625	5.6404973625	5.67786819375	5.6231662375	5.6791717625	5.527285675	5.6471985375	5.579092075	5.7363539625	5.62368175	5.6257462875	5.7984284375	5.522099525	5.603606675	5.633873525	5.5823271125	5.8612419375	5.646743575	5.6444554125	5.570565225	5.5951115875	5.519144975	5.5975741
AOC3	5.0170981625	5.1451627375	5.1552200375	5.0981565125	5.0889744625	5.0210836	5.0537137875	5.1804780625	5.1617463875	5.2340055625	5.1844666625	5.15040395	5.23134405	5.15040395	5.1383229375	5.0186153625	5.148838775	5.1265241	5.24373785	5.2137432125	5.1247517625	5.0362278	5.0194402	5.1580259625	5.099407375	5.1648898125	5.0457077125	5.083706	5.099407375	5.0371768875	5.1401268625	5.11362775	5.175746825	5.1338445375	5.27565865625	5.0529076375	5.00941975	5.232875625	5.2548071625	5.1583855625	5.0804662125	5.2666982625	5.236867525	5.0977951875	5.0804662125	5.135693275	5.0218928375	5.130287425	5.230419725
AOC4P	6.697833575	6.5908929125	6.598873475	6.539505125	6.7785133125	6.521398725	6.5073971	6.653558375	6.65700375	6.458616225	6.5053378875	6.8031094	6.797293	6.5586522	6.618488125	6.4526263375	6.6372018375	6.6078476125	6.45694685	6.3509054625	6.7425682625	6.5669893375	6.4699964875	6.357733825	6.599150325	6.7134042125	6.479496825	6.51733049375	6.6361249625	6.7288324375	6.684536275	6.681743375	6.8852705875	6.654473375	6.7332028	6.3544603875	6.6271542625	6.700010525	6.5814824375	6.61436895	6.565577025	6.72397995	6.6507478875	6.6202986125	6.6643787	6.691558025	6.5055979125	6.6055627625	6.4495188875
AOX1	6.07764395	5.958677325	5.9045661625	6.0409010375	5.86442075	5.966143725	5.940788575	6.01965235	5.89175105	5.9886669	6.0230617125	5.9714773375	5.9161068125	5.9699747625	5.9338181625	5.9066785375	6.089027275	5.9963835375	5.884786575	6.054508825	5.8463069125	5.992257075	5.9864109875	5.8679516375	5.8777762375	6.0193728875	5.905734375	5.95674115625	5.9650691	5.9902984875	5.9028534	5.9020499125	5.9105946	6.035456025	5.9493728	5.9243107125	5.9467555	5.9883644875	5.868409	5.9817893375	5.8995816625	5.8470257875	6.0406297875	5.96849305	6.0774614375	5.9535570375	5.9626587	5.9942370375	5.992257075
AP1AR	5.2346266125	5.3108099	5.255370425	5.9813370625	5.4300383125	5.119603225	5.197902975	5.3672355875	5.441991175	5.1919401125	5.7687519125	5.20547940625	5.1794161125	5.7333023375	5.42425565	5.7065872125	5.289592225	5.25867749375	5.5325415375	5.3992497	5.59834245	5.427791575	5.6215472375	5.7697137125	5.31177645	5.3773459375	5.370165075	5.6681350375	5.329032975	5.3596796375	5.298114475	5.437596825	5.284857725	5.147764625	5.3378446125	5.307424575	5.368134475	5.5078863375	5.11362775	5.1648898125	5.474543225	5.2972030375	4.8726091	5.7323136375	5.28358765	5.007553975	5.433776325	5.2566263	5.4830002125
AP1B1	8.02415565	8.683675725	8.1205620875	8.4204557625	8.223500575	8.524215225	8.2261043375	8.287215925	8.281547775	8.304940075	7.78011345	8.2680868125	8.5111366375	8.2323991375	8.2964488125	8.109443025	8.2367710125	8.7179891875	8.0285034	7.810222775	8.48980505	8.1990775625	8.2450740625	8.0467772625	8.2293034875	8.4138455875	8.1480196125	8.2659760875	8.064234925	8.4450483875	8.347269125	8.3382706	8.8140985875	8.305617125	8.5334008125	8.1346217875	8.423842575	8.4341874875	8.57700605	8.7179891875	7.734154025	8.1958853625	8.4883820375	8.2355085375	8.08269155	8.2867139125	7.942701175	8.23180595	8.2012493125
AP1G1	7.36778965	6.96897375	7.507624575	7.1771507	7.3881348875	7.1072838125	7.04358985	7.3214511	7.3816246875	7.2144526375	7.6126374875	7.4704347125	7.0990136875	7.336156425	7.1168263875	7.4088485	6.83561005	7.1935898	7.925644925	7.3197943875	7.2626132	7.392861725	7.1932165375	7.501677925	7.39255325	7.3409504875	7.39017055	7.43705345	7.35696115	6.9674893125	7.272008675	7.1093633625	6.84621200625	7.2588584625	7.1745981	7.34635815	7.393707675	7.806504675	7.13301515	7.1194702	7.25123835	7.44858045	7.4942543	7.1689109125	7.387734775	7.327187025	7.3003017625	7.29596148125	7.2759083
AP1G2	7.027648475	6.7252363625	6.658203575	6.718106075	6.4326993875	6.897703975	7.0236989875	6.837987625	6.7389679375	6.89369795	6.3416647375	6.6684004125	7.1485983375	6.700010525	6.829840975	6.9177842	7.1358947875	7.111321125	6.6788394125	6.6093267875	6.837987625	6.8603557375	6.8844190625	6.7380048125	6.94876815	6.799385075	6.7383535875	6.8463700375	6.9839222375	7.07807115	7.12698685	6.9674893125	6.9501969	6.9033499375	7.062388575	6.95667985	6.74595475	7.096454875	7.19122175	7.032586075	6.7463405	6.5480112125	6.7156435875	6.8739107375	6.730737425	6.9354662875	6.769893025	6.7863243375	6.8638630375
AP1M2	7.181766475	7.2740299125	7.0537221375	7.062388575	6.8986956625	7.1108651625	7.0755314125	7.067612275	7.110135225	6.839738725	7.008700775	7.1362549125	7.1083177	6.7863243375	7.0080297375	6.954922275	6.936938525	7.0090016375	6.915959325	7.15191665	6.9013020125	7.0112115	6.9268494375	6.9800003125	6.8796838125	6.9443212375	6.8569671125	6.9677586375	7.0529682	7.1105266	6.9385784375	7.14240695	6.9559824375	7.2320028375	7.03339995	7.1093633625	6.896713325	7.1254015375	7.033674425	7.0909327875	6.964798275	7.022598	6.9539950875	7.1786973	6.96897375	7.0179219625	7.0522800875	6.975218325	7.070358625
AP1S1	6.53917405	6.4088839875	6.3874441875	6.3944973375	6.3716287875	6.3236688375	6.3929265375	6.3076065875	6.4200023375	6.4019455375	6.4607267875	6.3869690125	6.4058307875	6.4300093625	6.4641804	6.3611773125	6.541379375	6.34792185	6.320705775	6.32045265	6.2810211375	6.3799427375	6.5174711875	6.419529675	6.4378626375	6.397836875	6.359855225	6.63689505	6.3526550875	6.4256742625	6.4936567	6.5121435875	6.5282560625	6.5705488875	6.5023699125	6.359855225	6.3786015375	6.5504773625	6.4100441625	6.4318163625	6.28902081875	6.191960725	6.3318326375	6.400907675	6.3146848125	6.495252175	6.34713805	6.500990475	6.3388449125
AP1S2	10.8284952	10.8219556875	10.8576334625	10.600301725	10.9365201375	10.6096871625	10.6166203125	10.9365201375	10.94498575	10.6865104625	11.1520426625	10.6598074375	10.6537928875	10.92794935	10.8990632375	10.8773183875	10.585475525	10.629410475	10.7242438375	11.0032737125	10.76548765	10.731222925	10.55359675	10.56939135	10.8405397125	10.4022046	10.6381852	10.7617401125	10.731222925	10.6166203125	10.472035075	10.5568025125	10.641843575	10.45026085	10.3639917875	10.2251147625	10.69712795	10.669837575	10.5452338875	10.489508125	10.76548765	11.19990105	10.7694164875	10.6225627375	10.8902559625	10.525616375	10.8405397125	10.7550444875	10.91571845
AP2A2	7.5190635	7.9043417125	7.5592937	7.717576825	7.3921769625	7.9278691125	7.5625864375	7.78218265	7.5842562	7.53761765	7.4273668625	7.7554856375	7.8671175625	7.7461247875	7.588886275	7.7965604875	7.7444022125	7.748762725	7.4105549875	7.293097325	7.6774340875	7.688464175	7.5986523125	7.4734459625	7.6969923875	7.6126374875	7.6543098625	7.6301503375	7.7023091	7.5194545375	7.8195072125	7.9415253875	8.0279569125	7.7795972875	7.80131615	7.748762725	7.5815855125	7.7060656625	7.7522006375	7.825319725	7.6017685625	7.4586480875	7.331588125	7.8630588	7.6257593375	7.5085653	7.4544315375	7.6013433	7.834469375
AP2B1	7.9655587	7.5190635	7.756025875	7.5262696875	7.20770395	7.676948625	7.6377733375	7.5227387375	7.9028870625	7.69145295	7.8190797625	7.49854095	7.5971054625	7.6301503375	8.4523429375	7.8533493125	7.47424335	7.3731184375	7.5852677125	7.618884525	7.7832390375	7.5403462375	7.9944682125	8.1112348125	7.9727116125	7.7970941625	7.690493	8.3881893375	7.446295175	7.4088485	7.771402225	8.1351480125	8.0507383375	7.826484175	8.4941971125	7.85014865	7.7011459125	8.3703109375	7.9332471375	7.9932678	7.688464175	7.6076767625	7.1867333875	7.5071643375	7.4947311	8.02688855	7.6804598875	7.3734692875	7.6568033125
AP2M1	9.9822428625	10.1549559875	10.14171015	10.2431774875	8.8660269125	10.2316855875	10.13454955	10.3615932375	10.1975261875	10.3300008375	9.792432575	10.1723392375	10.45026085	10.19994355	10.28028775	10.132646775	10.6166203125	10.27290765	9.9263957125	10.0894976875	10.0962116375	10.2384799875	10.1790688375	9.986164375	10.2777368375	10.3511992625	10.2316855875	10.3300008375	10.520237825	10.377758525	10.3692058375	10.3136987875	10.4077980375	10.399531275	10.4810309875	10.4222892125	10.2147350625	10.387738575	10.4692047375	10.28028775	10.3039586625	9.290832	9.9371897625	10.3828484	10.2045125125	10.2553847625	10.1723392375	10.1899112375	10.14171015
AP2S1	9.7610204375	10.1461524375	9.92227255	10.066477125	9.34504475	10.2118842625	10.066477125	10.1899112375	9.8947145625	9.8841366375	9.7347920625	10.1741187375	10.3563384375	10.0982757	9.98836155	10.2364463375	10.3615932375	10.472035075	9.819577875	10.0053851	10.0829742125	10.1182055625	10.1276450125	9.86379555	10.102618725	9.92227255	10.1276450125	10.1504683	10.19994355	10.1832399125	10.1504683	10.2859426125	10.2553847625	10.2913235125	10.2431774875	9.8947145625	9.9650763	10.2293563	10.3064197375	10.3803485375	9.98836155	9.5927339375	9.68105465	10.2023976875	9.939361075	10.1790688375	9.8947145625	10.0266438375	10.1899112375
AP3B1	7.33651175	7.8205251375	7.736667875	7.7526091375	7.6063056125	7.5399541375	7.69494075	7.78525555	7.8326595	7.5664144125	7.633856925	7.7079381875	7.6169713875	7.7048845	7.576855425	7.4415631	7.2751933	7.41875495	7.6518980625	7.56539505	7.5472071625	7.6804598875	7.6440573875	7.7881637875	7.7554856375	7.37262925	7.7280301	7.5579411125	7.5575337375	7.433129825	7.5340547125	7.5319009625	7.6217842625	7.2003711375	7.593240175	7.3242520875	7.6140398625	7.7530022625	7.60871645	7.641218575	7.5687446875	7.894293275	7.7901876125	7.4802001875	7.629234375	7.5802832125	7.2923095625	7.56539505	7.64069515
AP3B2	5.689207125	5.48469395	5.8296075375	5.54999805	5.6736134625	5.6618633875	5.6407273875	5.5861325125	5.5669221625	5.7004217875	5.9251950125	5.5766268875	5.4857553375	5.5758347375	5.5266779	5.5521938875	5.7190437125	5.6271884875	5.6915081875	5.50659905	5.5491145125	5.5135372625	5.4920522625	5.4732419	5.6249661375	5.5247772375	5.5378984625	5.6200034875	5.6580450375	5.4794935	5.8070706625	5.6994089625	5.6087415875	5.560914125	5.56843435	5.5813364875	5.6449525	5.473485675	5.5359759375	5.8798461	5.75633551875	5.54953185	5.621790625	5.467743175	5.6291804375	5.48325695	5.57288311875	5.58502135	5.690542975
AP3D1	8.269830175	8.2331360375	8.02415565	7.8736305	7.9621290375	8.0199915375	8.049576875	8.1218118625	7.8763445	7.9932678	7.922033775	8.0801208625	8.1486331625	7.8610621375	8.017022325	8.06897935	8.4625348875	8.320215075	7.8589174125	7.846299525	8.138280775	8.11999075	8.243269675	7.9477917375	8.036780025	7.9339090875	8.0199915375	8.100648925	8.042758975	8.2367710125	8.2859771375	8.3590342625	8.347269125	8.220998575	8.50632215	8.2829918375	8.0558330875	8.2374484625	8.1281610375	8.1757865125	7.9727116125	8.0205803	8.1480196125	8.1031574125	8.1248323375	8.1696766125	8.1131996	8.0846870125	7.996344025
AP3M2	6.7702038125	6.61736205	6.6760419	6.5386180375	6.9772484	6.7202829	6.736896575	6.7274151625	6.7356988625	6.640570875	6.825414025	7.0038783125	6.5034420375	6.726113075	6.8933631375	6.4997584125	6.7450004375	6.4100441625	6.5663999875	6.573303475	6.6694872875	6.749214625	6.645602775	6.670527975	6.6696384875	6.6218106875	6.666206975	6.6699026875	6.681743375	6.7838229875	6.799385075	6.43704305	6.888446125	6.4681533	7.01808734375	6.47593745	6.8874476875	6.83454875	6.683978075	6.7041078875	7.0049107	6.64800316875	6.6473022125	6.524272725	6.862007125	6.5755617	6.6212016875	6.9914096375	6.9474096
AP3S1	9.8926411875	10.0982757	10.1595041	10.012038875	10.148213025	10.012038875	10.10953885	9.9204414	10.13454955	10.21707275	10.0404496375	10.293946775	9.9724177375	10.2582853375	10.19500235	9.90295195	9.7610204375	9.9204414	10.1527653625	10.2410803875	10.1527653625	10.0686045	10.10953885	10.1809578625	10.0534933375	10.1832399125	10.1809578625	10.0918475375	9.996586725	10.1595041	9.9515665875	10.05976335	10.102618725	10.1048693375	10.048833925	10.3189667875	10.1790688375	9.962991225	9.996586725	10.07801725	10.048833925	10.3189667875	10.1527653625	10.2293563	9.933030775	9.930742475	10.063798625	10.11390675	10.100690325
AP4E1	5.343554625	5.230419725	5.1234114	5.1683401625	5.1645782875	5.1519700875	5.1794161125	5.1871925875	5.3157630625	5.1645782875	5.1247517625	5.222779125	5.0833666125	5.0929169	5.073768975	5.097404775	5.1241757	5.1285386	5.1606662375	5.082637575	5.0833666125	5.2276923875	5.212501025	5.14374565	5.222076975	5.1281954875	5.1786604875	5.2071774875	5.1580259625	5.1641928875	5.131920225	5.118417025	5.1492422125	5.0920476625	5.0341938	5.139782525	5.1386908875	5.0788725625	5.137641125	5.16321145	5.088307525	5.1645782875	5.1628897875	5.2061750625	5.14374565	5.1858362125	5.159981925	5.2591710625	5.242365225
AP4M1	6.486315725	6.611061675	6.41492565	6.81563705	5.9669813875	6.525661675	6.6008937875	6.5084796	6.459928725	6.4884925625	6.5976633625	6.5571814375	6.5400015125	6.543956325	6.37759525	6.5939982	6.24776375	6.3840829375	6.6016916875	6.6899525875	6.6384790125	6.65700375	6.594291425	6.488358575	6.617777375	6.81790145	6.8237940125	6.5203401	6.743244825	6.7252363625	6.4513126625	6.500491075	6.5798110125	6.3944973375	6.753247325	6.7721807	6.43552855	6.656676	6.603784075	6.37759525	6.534864475	6.44180223125	6.658203575	6.767020475	6.5053378875	6.5216725375	6.7146895625	6.5219731375	6.4649409
AP4S1	5.8065633875	5.8995816625	5.9480428375	5.9665038875	5.9365186625	5.967970075	5.8298371125	5.83133685	5.9503049125	5.9103693	5.9910786375	5.7849069625	5.906896525	5.8865143375	5.8830287375	5.9161068125	5.8262715125	5.9224706125	6.0659371125	6.029545175	5.9243107125	5.97418865	5.9441003125	5.8460951625	5.91023915625	6.0094442875	5.8976553375	5.924063825	5.875908075	5.7948154875	5.8652686375	5.8526841875	5.7784926625	5.9071489375	5.7897176875	5.8016142125	5.884786575	5.8686649875	5.9071489375	5.9556760875	5.87881665	5.8028138875	6.007845275	5.9010834625	5.89122845	5.86915455	5.920038275	5.88112935	5.857310625
AP5M1	9.1978042	8.7243758375	9.398471	8.915404325	9.6598671875	8.7230793125	8.9162685375	9.0653418	9.196753	9.4061208625	9.1162414625	9.0682580625	8.563642725	9.1484567125	9.093243525	8.981496425	8.570737475	8.805796475	9.466183975	9.02987835	9.096289625	9.0337342375	9.0317632	9.3078657875	9.1493197375	8.8883271	9.1000628875	9.1461634875	8.7212620375	8.596840425	8.8865464	8.4674959	8.663013675	8.5559571125	8.333243625	8.731892175	9.2281081	8.7096692	8.5590934	8.6131478125	9.251006675	9.5346205375	8.9180744125	8.7277429375	9.0671658	8.9364582	9.1381728125	8.997314775	8.7187933125
AP5S1	6.5042546375	6.7189662875	6.6271542625	6.452370525	6.4716239	6.6760419	6.40612135	6.552112725	6.3845471125	6.4694450875	6.5571814375	6.3958424875	6.5632495375	6.81108875	6.320705775	6.52711965	6.25027765	6.68298525	6.2857238875	6.6807786125	6.2639053875	6.42028625	6.370780125	6.4187734	6.53833075	6.37573805	6.36949365	6.586042275	6.5043959625	6.443248525	6.5917445625	6.34713805	6.5687648375	6.6042975375	6.442201175	6.4631950375	6.5999906	6.520595575	6.5527039	6.38768275	6.27340615	6.5135783375	6.483284525	6.3657734125	6.5231490375	6.3416647375	6.4271129375	6.3001198	6.39993475
APAF1	7.65585445	7.6964371125	7.8784814625	7.7185182125	8.034997675	7.6008453	7.7927815125	7.9106708	8.0134723375	7.4893384875	7.83684285	7.8659395375	7.635900225	7.809648575	7.7006802125	7.5692183125	7.4570430875	7.544048225	7.5634637	7.7736105625	7.8075188875	7.6432070625	7.862164075	7.8695603875	7.7787336875	7.8615718125	7.9072265625	7.9904143125	7.7291721625	7.6160753125	7.791709175	7.5453982125	7.7832390375	7.4876867	7.885758075	7.6052752	7.9181756625	7.9817415875	7.825319725	7.7429836375	7.9238594	8.2337803875	7.5945343	7.4615933625	7.669935275	7.7676250125	7.5752125125	7.6969923875	7.8479503
APBA1	6.4097859	6.3528895375	6.10355305	6.3028377	6.0580202875	6.2352316625	6.166397425	6.45966265	6.2500679375	6.503715925	6.2862828875	6.32204374375	6.2298732	6.2064956625	6.0912852625	6.0378720625	6.3994496125	6.338565075	6.191960725	6.0138365875	6.0838655125	6.15370505	6.09016909375	6.036448675	6.1646151625	6.1405343125	6.05951935	6.260594325	6.26817785	6.3420983375	6.0976043375	6.1790020125	6.2051543375	6.101741375	6.2259562	6.24776375	6.1524546625	6.064541775	6.257567475	6.373932875	6.4133498	6.0620388875	6.25856715	6.40701376875	6.0730440375	6.2910693375	6.1632605875	6.1482750875	6.3152502375
APBA2	7.443294275	7.1627688875	7.1597989375	7.2479500125	7.4788480625	7.1661485375	7.3721977375	7.479290725	7.3666753625	7.1079927375	7.18989735	7.2175835875	7.45526175	7.1373502	7.273271925	7.4055023	7.4902605375	7.343881975	7.2211826625	7.5435935375	7.45042265	7.204843975	7.2183946625	7.1533763625	7.1557722	7.311339075	7.2073441	7.2793432375	7.4734459625	7.3816246875	7.4132461	7.4561642	7.3681903125	7.482469025	7.33528185	7.375574975	7.1366179125	7.3594188625	7.3515499875	7.31224685	7.1757574875	7.631057275	7.424305675	7.339752075	7.235043025	7.4598477125	7.2763631625	7.2580787625	7.246336175
APBA3	6.0227531	6.301142025	5.9878725375	5.9624274875	5.924063825	6.111035275	5.9971728375	6.0648074625	6.011863125	6.031329325	5.83775035	5.991297025	6.0781608	6.0259545	6.1917407125	6.0490265875	6.1419863	6.1692275	5.8558617	5.96314885	6.1552427875	6.02619245	6.10595345	6.0430740875	6.1948165875	6.05099025	5.9938229	6.063793675	6.0850336625	6.14903125	6.24776375	6.1395731625	5.9717272	6.3882651	6.2340598875	5.9963835375	6.014102525	6.191960725	6.2423554125	6.1235919	6.0186288	6.0694119	5.8599177875	5.99012545	5.96314885	6.0850336625	5.921028225	6.0562674875	6.0476341625
APBB1	6.086024525	5.8054796375	6.0160913125	5.8739764375	5.954029925	6.096762925	6.0350033	6.09298915	6.0010990875	6.127254975	5.9323193125	6.0310169375	6.12306915	6.0282706	6.015306725	6.125092225	6.232099	6.065692825	6.0233137625	6.1309883	6.0414531375	5.8676358875	6.0669622875	5.8870333875	5.9709523625	5.9207680875	5.9412384875	5.8328669875	6.1188133125	6.439215425	6.144920775	6.2235459375	5.981589025	6.3716287875	6.5331974625	6.2169275875	6.095181375	6.04380835	6.1390336625	6.1042833875	5.996135075	5.98448645	6.2057049375	6.22813995	5.879622125	6.2163828875	6.1216195375	6.3241427875	6.0718111125
APBB1IP	6.82446085	8.6131478125	7.403003025	7.30334175	7.379813925	8.461503575	8.0840171875	8.2719533875	7.6081743	7.51529235	7.95550275	7.8772367375	8.552037075	7.6184160375	8.0900507375	7.7371591	8.1255559625	8.375110175	7.7787336875	7.5384812375	8.182614775	8.2099222125	7.7746865875	7.3839179	8.0860184	8.033141075	7.7376365875	7.532768575	8.2450740625	7.684654025	8.1218118625	8.481701125	8.47217815	8.5737193875	8.55983075	8.1025667875	8.0483254875	8.01868828125	8.356351375	8.5544862375	8.0147540125	7.7530022625	8.2248382	8.1432809125	7.7862653625	8.2426386875	7.6072287	8.0860184	8.2457402
APBB2	5.875430725	6.0347694	5.981589025	6.0155346875	5.9493728	5.921028225	5.8922688125	5.9699747625	5.88007465	5.8752185625	5.8705896875	5.9325493375	5.8114529625	5.808323425	5.854876875	5.82031205	5.7508865875	5.824040475	5.7233216	6.011395175	5.8493081875	5.7950269875	5.8493081875	5.7932906125	5.839606175	5.873735925	5.7854187125	5.9173790375	5.8870333875	5.8228079875	5.93884495	5.9151273875	5.884786575	5.8025533125	5.838007925	5.7764851875	5.887524425	5.908000575	5.9061878625	5.8888683125	5.864970775	5.972195175	5.936742525	5.8766002375	5.930192775	5.9306717125	5.8780572375	5.86653345	5.9259099625
APC	6.0086530625	5.92317105	6.2664368875	6.1148305125	6.0781608	6.0191047875	5.9515843375	5.8570766875	5.9726672125	6.1427524375	6.2084324375	6.11698765	5.8509736875	6.164359375	5.9910786375	5.9215208125	5.8018577625	5.96094175	5.991297025	5.9480428375	5.887749375	5.93628175	6.059278125	6.0620388875	5.9902984875	5.8757161375	5.914856925	6.1070169625	5.96433095	5.839811525	5.893504025	5.8867812125	5.782029725	5.826032725	5.7927536125	5.8248329875	6.0101272	5.85296535	5.8922688125	5.82031205	6.203157125	6.071387225	6.0711650125	5.882783925	6.0630562125	5.8336343	5.9551310125	5.905734375	5.88112935
APC2	5.97307680625	5.8770222875	5.8679516375	5.91826525	5.9717272	5.97418865	6.0447036	6.216603175	6.144920775	5.982535	5.8217351625	5.9086728625	6.1395731625	6.0209711625	6.2427128625	5.94148325	6.0990100875	6.265416675	6.011395175	6.164359375	6.1289287	6.04568445	6.0332159875	6.0515610625	5.960706775	6.07625055	6.017388225	5.9427450625	6.1730013375	6.2154541	6.1668516	6.21407215	6.2639053875	6.199284375	6.1223572125	6.0207666875	6.0242719125	6.0664539875	6.0910643875	6.0847934375	5.804490075	6.05251165	5.9772143	6.0570704375	5.9018469	6.4291122375	5.968973625	5.9352942625	5.9218014
APCS	6.178521275	6.3249627125	6.2562962125	6.257567475	6.452370525	6.23863155	6.3365035875	6.204147975	6.3307555	6.1057367625	6.1485160625	6.1668516	6.28123595	6.2525393375	6.2649012375	6.3331078625	6.08194425	6.207460925	6.1451334	6.373932875	6.3070957	6.2877098	6.4114522125	6.179923675	6.26817785	6.3180787125	6.319349	6.2975245	6.250541725	6.18064945	6.26442275	6.2191051125	6.33543175	6.3637047625	6.26843575	6.320705775	6.3337366625	6.3268768875	6.2232529875	6.1931698	5.9858666625	6.4821688	6.034493775	6.2901382125	6.253498025	6.3741836125	6.2067325375	6.14006515	6.2135543125
APEH	8.155505675	8.544654075	8.05195935	8.3409051625	7.8457558125	8.5692682	8.5800062125	8.745408875	8.2799579625	8.4969973375	8.2374484625	8.4810222125	8.687767725	8.2388216625	8.4457896375	8.5927907375	8.588160025	8.7578736125	8.38750835	8.184671275	8.7996663625	8.4984921125	8.6038663625	8.4159704125	8.7187933125	8.6038663625	8.349365275	8.4757963125	8.4115186625	8.8372198125	8.67049095	8.5227444	8.8893339625	8.79077105	8.7661188875	8.912609675	8.2929370125	8.69366915	8.72868185	8.596840425	8.4984921125	7.7841836375	8.2131562125	8.73691325	8.5111366375	8.689593275	8.0761962375	8.7337447	8.5651625875
APEX1	9.930742475	10.1790688375	10.123267425	10.4307159625	10.05976335	10.2384799875	10.4222892125	10.6096871625	10.3511992625	10.2859426125	10.4077980375	10.21707275	10.5594687625	10.6194458125	10.548162775	10.10953885	10.2859426125	10.2553847625	10.4334043125	10.3828484	10.123267425	10.0894976875	10.3039586625	9.9650763	10.16137585	10.21925425	10.2455821375	10.4557789125	10.525616375	10.3692058375	10.2680114875	10.5112950375	10.3803485375	10.5754108	10.3615932375	10.5821466625	10.4334043125	10.5950444125	10.3300008375	10.3384247625	10.520237825	9.8461948125	10.2989087875	10.53931235	10.2410803875	10.399531275	10.472035075	10.3720132	10.4022046
APEX2	6.572461975	6.970093725	6.3083447125	6.5669893375	6.3570034	6.7372975125	6.6588320125	6.7469789125	6.82477325	6.6304540125	6.36971835	6.7996659375	6.5351204	6.578904425	6.666858825	6.6718700875	6.4088839875	6.9835784875	6.5529554375	6.490559675	6.77272578125	6.759998675	6.6319185	6.5669893375	6.850230925	6.57947075	6.6762738125	6.7082350375	6.7660140125	6.6643787	6.84035525	6.8359347375	6.7913727	6.588613825	6.7356988625	6.8746148625	6.56995825	6.8537190625	6.70560191875	6.7917173	6.4908591875	6.8923034125	6.386631925	6.7380048125	6.599711625	6.7447231125	6.4437726875	6.4437726875	6.67119345
APH1A	8.7337447	8.9634045	8.544654075	8.8253305625	8.2343960375	8.7002514	8.303591	8.5026733125	8.34513805	8.605610775	8.8315923125	8.4956553	8.581592925	8.6687344375	8.8893339625	8.2374484625	8.47217815	8.692871375	8.657676375	8.5410878375	8.508074575	8.2202677875	8.0749689875	8.3265383125	8.450711625	8.1990775625	8.20728175	8.4868607375	8.2964488125	8.072516375	8.5761552875	8.4999706	8.3703109375	8.7459829	8.4049249375	8.6194573875	8.491197	8.41907215	8.89478325	8.848455975	8.031888925	8.3464522875	8.305617125	8.54185775	8.202558475	8.4257403625	8.5363072	8.34578105	8.1615646
APH1B	8.1733148375	7.9766253	7.8742445125	8.117528675	8.2626755625	8.092389375	8.161272325	8.412275625	8.2598209625	8.3265383125	8.2478415375	8.3802516375	8.1519823	8.143837075	8.21744785	8.203902625	8.5234884875	8.0257752125	8.268655425	8.287930975	7.910153025	8.18529835	8.1733148375	8.079478425	8.0982966875	8.5692682	8.0685100125	8.35985605	8.1395205	8.41011355	8.45860075	8.4480004	8.0290763875	8.21127445	8.1649231125	8.1606703375	7.7212684125	8.123007075	7.9571887	8.32299575	8.1376964375	8.379855825	8.2293034875	8.2426386875	8.009486725	8.20452665	8.2394451	8.046256525	8.1658669875
API5	7.0944297375	7.0922243875	7.3839179	7.232785925	7.3661948625	6.9611585875	7.0957821	7.2007522375	7.303717025	7.1685198375	7.42524335	7.2183946625	7.105394025	7.36025825	7.1041412	7.019028625	6.954627275	6.77556485	7.5340547125	7.4730553375	7.134438475	7.272468325	7.255824975	7.4942543	7.130041075	7.2569484875	7.19122175	7.2751933	6.92657415	7.1557722	7.0000256125	6.8440043625	6.8736290125	6.946728675	7.0909327875	7.1086803125	7.2969144875	7.189027575	7.1038110875	7.0154878	7.44817555	7.3190273875	7.4323426125	7.152645375	7.269722975	7.101285925	7.3109607125	7.384341725	7.39017055
APIP	8.0111918875	7.8106721	8.1630411	8.1808669	8.567476925	7.6856136375	7.8029822125	7.749234625	7.894826875	8.118730225	8.3703109375	7.806504675	7.455744	8.2426386875	8.0290763875	7.4607228375	7.716022525	7.6282737875	7.7960867125	7.8127777	7.8003266625	7.8959603375	7.7376365875	8.1814293125	7.7526091375	7.8356908625	7.8851932125	7.814856825	7.5904033875	7.56539505	7.826484175	7.7434771625	7.7418630875	7.766111375	7.6140398625	7.5481324375	7.8736305	7.7326904	7.977671475	7.8659395375	7.67201195	7.966695575	7.8953784625	7.7060656625	7.9450571875	7.8610621375	8.27798505	7.8428952875	7.8879469625
APLNR	6.490559675	6.38768275	6.26442275	6.15370505	6.3041972375	6.2693753375	6.337561225	6.40219455	6.275896275	6.2222936	6.3160182875	6.282714925	6.4169977	6.398890775	6.3655152875	6.0498426875	6.55140738125	6.2424486375	6.2043975625	6.22621055	6.3261523125	6.045923475	6.20893925	6.08827115	6.3183779625	6.288883875	6.3482286875	6.33027015	6.1970076875	6.1239035875	6.173989525	6.25876985	6.4859907625	6.3760386125	6.422651	6.2197954125	6.2034180375	6.3939577	6.3268768875	6.3662264375	6.100961625	6.4058307875	6.1441773	6.308611875	6.3616734375	6.317504975	6.2777842625	6.3660061125	6.36925725
APLP1	6.082622775	6.20242575	6.2043975625	6.3379959	6.045923475	5.9446265875	5.9861231375	5.753708875	6.0976043375	6.173529325	6.2417342625	5.9261977375	6.0045855625	6.3983722125	5.97775165	6.079602	6.1042833875	5.922260425	5.76170163125	6.0242719125	6.0706521375	6.2398058625	6.0577904625	5.899821475	6.0043982625	5.960706775	6.0920376	6.1195616375	6.1207823375	5.9117806375	5.9935913125	6.1690231875	6.064541775	5.648886575	6.3080728	6.0870446125	6.1723483125	6.2860242625	6.1702477125	5.8907274625	6.3088299875	5.8718488	6.4271129375	6.08363995	6.19989465625	5.7564321875	5.8281968375	6.0016263625	6.1773279375
APLP2	10.2886699	10.7374835375	10.727984175	10.693468625	10.10953885	10.641843575	10.4836582875	10.7881848	10.8363619	10.4692047375	10.3932230375	10.7479188	10.70071745	10.8145928625	10.6666736125	10.28028775	10.881845525	10.6537928875	10.6832911125	10.6469239875	10.6469239875	10.3853756875	10.4222892125	10.3932230375	10.629410475	10.53931235	10.441457325	10.520237825	10.531160875	10.7617401125	10.8259285125	10.733915425	10.7550444875	10.5791036	10.727984175	10.4864392	10.457986975	10.6443271	10.69712795	10.635147375	10.15728655	10.32236235	10.4928114375	10.6381852	10.441457325	10.6096871625	10.542241625	10.4361266125	10.4193124375
APMAP	8.4999706	8.7818405	8.86847475	8.711493775	8.5651625875	8.8244175	8.540315525	8.41011355	8.45984355	8.784546325	8.639652525	8.8883271	8.986236175	8.4539273375	8.9721370125	8.5288654375	8.5568124375	8.8363485875	8.4492562375	8.52501695	8.768012275	8.703472775	9.0597965625	9.1695973125	8.688641775	9.290832	8.9540527	8.81135015	8.690602675	9.5547853375	8.4341874875	9.10381935	8.5666438625	9.399729125	8.768012275	9.8567528875	8.57700605	8.7763248875	9.001404425	8.95591915	8.1205620875	8.50960725	8.8855971875	9.095136	8.6695758875	8.9198220625	8.62969405	8.716381825	8.7096692
APOA1	5.770457775	5.725863525	5.5359759375	5.680267875	5.680544225	5.8230514375	5.725339625	5.8519502125	6.0264744	5.71224940625	5.7571513125	5.791083225	5.8344485625	5.8011257875	5.935039375	5.7443419	5.7356139375	5.94148325	5.9082683625	5.7796847	5.9450941625	5.62408781875	5.74551365	5.727652125	5.9008123	5.8354666375	5.6774952125	5.87422515	5.9933491125	5.8990492	5.8182318625	6.02722835	5.9101090125	5.813171425	5.8582383125	5.8346846125	5.8159440125	5.9697198875	6.073283675	5.9400589625	5.656851525	5.7522219	5.6671212125	5.7152321125	5.657104875	5.9125306625	5.5425849	5.8424529375	5.6839241875
APOA2	5.146657025	5.3092283875	5.1383229375	5.1416135	5.0788725625	5.2235174875	5.1987185	5.310497675	5.251184	5.1456237875	5.0641234625	5.1300038375	5.21281365	5.2327177625	5.121668025	5.2137432125	5.1775783125	5.2046102875	5.0457077125	5.318190925	5.2486997625	5.1713011125	5.1786604875	5.1954608125	5.18157115	5.2059452	5.288692025	5.2099484	5.19414535	5.279620325	5.230704525	5.3221057125	5.1747564125	5.1858362125	5.197455375	5.2346266125	5.18157115	5.2099484	5.26468875	5.19571005	5.188769825	5.199936675	5.1587473125	5.15450165	5.1722574375	5.24101215	5.16992465	5.145923025	5.25055765
APOA4	6.6870251125	6.81563705	6.782631325	6.641836975	6.8953345375	6.8201990375	6.757924525	6.8469772375	7.007685325	6.6760419	6.7508264375	6.9697391625	6.8623380125	6.757579275	7.03181775	6.657906225	7.12404785625	6.8339633625	6.683978075	7.0556239125	6.8418649875	6.769893025	6.9933515	6.767632	6.8466857875	6.8675136125	6.8241395875	6.684536275	6.72489415	7.1405907875	7.1496852125	7.013349575	7.4669864375	6.94139625	6.932086525	6.8425576	6.766653875	6.900996625	6.8031094	7.04292345	6.5470848875	6.90035235	7.2323736125	6.7057684375	6.46923715	7.2650901375	6.622395775	6.8264178625	6.8554426875
APOB	5.7648395375	5.5882090625	5.5281048375	5.5033592375	5.58204745	5.54758165	5.5636151125	5.847855775	5.5440887	5.4780285	5.51468295	5.6105247125	5.5478765875	5.75552415	5.51497085	5.6972866375	5.4300383125	5.630747575	5.507365325	5.5089636625	5.6152571375	5.6169188375	5.503635	5.702248575	5.5975741	5.558772725	5.4895915875	5.848791025	5.5496689625	5.5628337625	5.6378701	5.572551825	5.7682781375	5.5672325625	5.527585775	5.5788311	5.5940035625	5.565431125	5.745964025	5.6481625625	5.5415659625	5.6586144	5.4021607375	5.5097996	5.62831913125	5.5143853375	5.437596825	5.8267465875	5.6554052375
APOBEC1	5.8686649875	5.60815685	5.688736525	5.5723308375	5.6197561375	5.6063421125	5.67624945	5.87258025	5.6588446625	5.521342525	5.5962598125	5.5582253375	5.51156915	5.495601875	5.6471985375	5.4328737	5.6110464	5.411111675	5.65052795	5.5540755875	5.5363564375	5.571326575	5.5446447125	5.74551365	5.58204745	5.6316665375	5.6182506625	5.7058315625	5.4322979875	5.56114805	5.584143225	5.62270955	5.4181369625	5.418445425	5.53649225	5.4459234625	5.7130246125	5.4371027625	5.3923359	5.5614162	5.453322975	5.64793665	5.3202602	5.6139538375	5.6889863	5.4651646125	5.6195408	5.6333945875	5.41146434375
APOBEC2	6.5959019375	6.571354075	6.480014575	6.459928725	6.5908929125	6.39241105	6.5694209375	6.6055627625	6.43704305	6.47088725	6.8412337625	6.4775760625	6.6891653625	6.4338475125	6.2701348	6.6236274125	6.7156435875	6.4083761625	6.6034727	6.5735959375	6.4001792625	6.390884475	6.6922003	6.4655088375	6.385061025	6.5577154	6.2841516375	6.5600948875	6.7463405	6.5580117625	6.7931955125	6.51397825	6.72767825	6.618163	6.5937338125	6.5493536375	6.3639915625	6.7246099375	6.7453329375	6.640570875	6.5574601375	6.907484075	6.607605825	6.4803229125	6.5419368875	6.7211747625	6.5110764125	6.540849775	6.55382715
APOBEC3B	4.7456574375	4.9198195125	5.13154865	4.89879985	6.500491075	4.7906343125	4.838466625	4.9918982125	4.84036405	5.0194402	5.4340606375	6.1185467625	4.979661275	6.5755617	5.0379161875	5.1177321875	4.882931525	4.9669984125	4.92237265	4.9003320875	6.900996625	5.017933925	9.9650763	4.9653129375	4.9881230875	5.094058425	4.9424068875	5.0210836	4.90442485	4.979661275	4.8505871	4.9325994625	4.8530451875	5.00712265	4.9902180875	6.8274693375	4.82182525	6.417715275	4.964874825	4.9445491	7.272008675	4.9536174	4.8858825	4.8817978125	7.294343225	4.911467625	4.7600755875	5.0689598625	4.8805832
APOBEC3C	7.380314375	7.1366179125	7.3763820625	7.3129189625	7.3945439	7.453074875	7.44731435	6.914309725	7.27365965	7.2782830875	7.585673825	7.3968123	7.3869032	7.56539505	7.5213158125	8.19405795	7.549541225	7.43456158125	7.631057275	7.64069515	7.4132461	7.7291721625	7.3057894375	7.109748225	7.40101770625	7.44858045	7.676385475	7.2767123875	7.0567048875	7.4561642	7.04918975	7.3169904375	7.3746635875	7.5240856875	7.43921245	7.7539014375	7.39632455	7.188669775	7.4634807625	7.2030018125	7.65768755	7.0211188625	7.67545585	7.4788480625	7.198851075	7.1049188875	6.975565125	7.1932165375	7.99692
APOBEC3F	5.590224575	5.7167124125	5.727430425	5.5187803125	6.2274819875	5.6257462875	5.5513875125	5.9956051	6.1702477125	5.53098915	5.8630028375	5.4054258125	5.943602925	5.605850775	5.7920426	6.042614125	6.110741825	6.066687525	5.7238452625	5.9132627625	5.967468675	5.824040475	5.796325825	5.7547320125	5.9010834625	5.8641906	5.662121	5.763200175	5.7269891875	5.99012545	6.0269356625	6.184618825	6.45025555	6.0498426875	5.8900246125	5.8561177125	5.630747575	5.61878295	5.69100705	5.9636148	5.4780285	6.0650374125	5.6966987125	5.5788311	5.2974913375	5.9769698625	5.6936553125	5.590742125	5.563350625
APOBEC3G	8.1677630875	8.171521625	8.0378354125	8.15802005	8.5488280625	8.1061229875	8.1074088375	8.182012175	8.05890365	8.2759029375	8.4304448625	8.0087982375	8.1983701	7.9898328	8.1281610375	8.3424661875	8.4715428	8.1531896125	8.2987025	7.940388675	8.264610625	8.1814293125	8.2719533875	8.304233475	8.367382475	8.0961142625	8.2248382	8.0982966875	8.2726480125	8.0929943375	8.1655899125	8.2196812	8.3339864875	8.1081010625	8.261976975	8.4318497875	8.3772172375	7.8671175625	8.1720576	8.0378354125	8.460508825	8.0467772625	8.703472775	8.0761962375	8.3128475	8.2293034875	8.19405795	8.2361555375	8.5013486375
APOBR	8.69130835	8.7882660625	8.4130674125	8.5433358	7.9438884625	8.3643461125	8.4204557625	8.23180595	8.5034312125	8.7230793125	7.97947695	8.5927907375	8.539319625	8.6452126875	8.26533175	8.65589095	8.5220652625	8.8262251875	8.1519823	8.3162557125	8.4223585125	8.5363072	8.240114225	8.3881893375	8.4618312375	8.38750835	8.50632215	8.409380025	8.3339864875	8.3725948375	8.6131478125	8.7578736125	9.074481425	8.5165314625	8.8292912625	8.3090024875	8.0450260875	8.845799925	8.6038663625	8.8653334	8.0077410875	7.621302975	7.77508095	8.3667450375	8.223500575	8.48980505	8.0467772625	8.11003445	8.2772854875
APOC1	7.7280301	7.642699675	7.6296717	7.641218575	7.841782275	7.6296717	7.5380433	7.731655675	7.5829449	7.7023091	7.445044425	7.9543699625	7.7622678	7.647942625	7.649319925	7.4046431125	7.8491289375	7.6363470625	7.8190797625	7.617979975	7.690493	7.3824368375	7.4652207625	7.5518191625	7.40978135	7.6677966375	7.3945439	7.584735825	7.66886065	7.7023091	7.806504675	7.781643275	7.741303475	7.679847775	7.6349526375	7.767080475	7.7145244	7.6585867125	7.7708898375	7.7881637875	7.8339830875	7.9344882875	7.7681530875	7.88488564375	7.6815430625	7.73219705	7.4309588625	7.6076767625	7.678013975
APOC3	5.763082875	5.6249661375	5.677761575	5.8048895625	5.6603153	5.711159075	5.7152321125	5.8070706625	5.79132485	5.734000525	5.6961156625	5.6546610875	5.859154575	5.7981791125	5.7961094625	5.725076875	5.7699603875	5.8761217375	5.6848740625	5.88007465	5.8632787375	5.7238452625	5.6839241875	5.65832645	5.8025533125	5.8255651	5.7861801	5.74379645	5.7677974	5.7861801	5.844333175	5.759165025	5.8507315	5.8228079875	5.766536775	5.9325493375	5.6791717625	5.7885773625	5.8019883625	5.9013762	5.6922355	5.88324835	5.785148125	5.783617775	5.8073074875	5.800830625	5.832592575	6.0692313	5.851442
APOD	6.3509054625	6.58175055	6.5447257375	6.3297568125	6.5777524125	6.4786657875	6.301142025	6.3521658	6.3766158125	6.455528075	6.5641320125	6.693164925	6.4908591875	6.4461431875	6.20242575	6.2726118	6.1398457	6.439215425	6.4997584125	6.20623965	6.483812875	6.3305159375	6.211147	6.1520179625	6.6166188	6.594291425	6.3249627125	6.3814433125	6.2305502375	6.489419325	6.7012844375	6.3939577	6.5068135375	6.1638254625	6.4120220875	6.3763296625	6.439994025	6.50357898125	6.5231490375	6.61749215	6.331281275	6.12052325	6.4666256625	6.494710325	6.3080728	6.4435632625	6.4038526375	6.2790054125	6.5306511875
APOE	6.3929265375	6.333969825	6.3542023375	6.225715675	6.64094845	6.4192889875	6.4908591875	6.5455969875	6.525661675	6.195767475	6.290361975	6.4048419625	6.599711625	6.4246150875	6.397836875	6.35828165	6.5549071875	6.5464591875	6.3526550875	6.5727804625	6.66152415	6.3259175125	6.601158825	6.3680433	6.41644095	6.391864225	6.3675039375	6.4056023125	6.505056625	6.6797931875	6.5598211	6.6059580125	6.7398705	6.503715925	6.5895443625	6.441915275	6.2500679375	6.6434142	6.5635839125	6.35671455	6.230324625	6.625490525	6.462002775	6.2726118	6.2459829625	6.759998675	6.24199255	6.2019190375	6.2627393
APOF	4.8152145	4.782136375	4.9131106625	4.746721125	4.7928575625	4.83565025	4.75565105	4.7134026	4.83565025	4.9166125	4.816492375	4.778022225	4.8124041625	4.808873125	4.7950101875	4.846090625	4.7526236875	4.764574125	4.7805691625	4.798177125	4.756498	4.8441876375	4.8337244	4.8677530875	4.8053985625	4.7874589625	4.9463690625	4.841702625	4.8535784	4.8021395	4.7928575625	4.7507236	4.767172625	4.7843676875	4.81953715	4.8028999125	4.85187125	4.841702625	4.8028999125	4.7316077	4.8096068125	4.765434	4.870134225	4.76629715	4.7628018125	4.78899725	4.8441876375	4.8367324375	4.7456574375
APOH	5.9256815375	5.88541675	5.8777762375	6.3634424875	6.07670825	5.89539585	6.179686975	5.8164898	5.8439183375	5.93628175	5.9677354125	6.1600637125	5.711159075	5.760354	5.9018469	5.8837508875	5.808989875	5.73471245	5.8672676625	5.8470257875	5.92384695	5.83061615	5.93197751875	5.7906541625	5.9702157	5.9737015875	5.737843875	5.9619399625	5.73516315	5.7519243375	5.873735925	5.7019654375	5.88324835	5.6588446625	5.8212707875	5.7235925875	5.9018469	5.9248926125	5.8356901875	5.887524425	5.6171866625	5.80958125625	5.984214825	5.9780018125	6.051991	5.8782946	5.8804703125	5.791083225	5.882322425
APOL1	6.8551010625	6.745619725	7.0846325875	6.8813701	6.46764985	6.7850458	6.4888886375	7.0450767875	6.8726394875	6.8104932	6.8583098625	7.051218675	7.1116490625	6.773839225	6.828308775	6.9917020625	7.093645375	7.053386975	6.8385884875	6.6609386375	6.9272117	7.1308188	6.825750325	6.8807424375	7.13901165	6.6775266125	7.039784775	6.7983760125	6.9984677125	6.8280596	6.6327717875	6.7175541875	6.7887282625	6.9181140125	6.8442891125	6.9860409875	6.752009475	6.6760419	6.584588375	6.7514293	7.0563259375	6.794876775	6.7392892125	6.8333087375	6.7144016875	6.829840975	6.9921219	7.01445855	7.2666001875
APOL2	7.4212606125	7.2530016375	7.36025825	7.45125605	7.3527745125	7.315478125	7.4062641375	7.3860787625	7.47749005	7.3940842125	7.5213158125	7.35321525	7.5825018	7.3661948625	7.3475628875	7.4355037875	7.7471662375	7.4853404125	7.47844205	7.5227387375	7.3491947375	7.334810025	7.344673075	7.3807434	7.4647505875	7.443294275	7.16056215	7.4708181	7.2894217625	7.4521507	7.2398488125	7.273271925	7.3373523375	7.5319009625	7.3327441875	7.518028375	7.400796275	7.3327441875	7.433129825	7.2533646125	7.4088485	7.371473475	7.5634637	7.2626132	7.198422425	7.49854095	7.29990145	7.611245025	7.3852239375
APOL3	9.2752368625	9.0141122125	9.15280665	9.616164925	8.8332053125	9.0692801875	8.86847475	9.1848097	9.2795671375	9.196753	9.5688550125	9.2580398	9.363458325	9.175111	9.008119025	9.5016419875	9.4931497625	9.42682565	9.2539419125	9.0337342375	9.459538975	9.6223823625	8.9614740625	9.3148654	9.5834247625	8.995605075	9.053993775	8.723768	8.9710250375	9.16168805	8.7445643375	9.0992458	9.1011864875	9.1739467875	9.12016965	9.524774025	9.3182449	9.0438877875	9.1089474625	9.2465946875	9.0992458	8.866883825	9.094326125	9.1423024	9.2718444875	9.135953525	9.215844625	9.4403756875	9.3474021
APOL5	6.3788528375	6.743556375	6.7917173	6.609033925	6.7202829	6.4510774375	6.87521585	7.110135225	6.8342855	6.59245021875	6.359855225	6.8926527375	6.850230925	6.69303054375	6.5498950125	6.62445128125	7.2148592125	6.6969520125	6.4424625625	6.6316501875	6.6466065	6.5803434875	6.599711625	6.5746881125	6.4928695125	6.4982995875	6.579329875	6.535878625	6.6797931875	6.81790145	7.069654	6.7463405	6.7679822	6.84811045	6.762774325	6.8225162875	6.6119660875	6.805128825	6.952277825	6.6966120125	6.58760615	6.6388026125	6.7533896	6.8540405	6.6412248375	6.929270375	6.88233335	6.5594915375	6.6190545125
APOL6	7.5649411	7.5431430875	7.6165569875	7.6107499125	7.07313765	7.335682325	7.5752125125	7.6867527	7.3790216	7.5205998875	7.908499925	7.4203644375	7.5030017375	7.213237075	7.0807043375	7.53761765	7.5575337375	7.4076067625	7.13901165	7.7576017625	7.8132688	7.8171469125	7.4424296	7.2939623	7.7772278	7.503988575	7.6202829625	7.4406113375	7.3169904375	7.2398488125	7.3427578	7.3500308	7.42777985	7.66886065	7.2148592125	8.09669915	7.47408120625	7.1893728625	7.5528021875	7.6003193	7.2647084875	7.4704347125	7.4898071875	7.6262059625	7.4669864375	7.371061425	7.5625864375	7.8132688	7.96441735
APOLD1	5.593759525	5.5543806375	5.9513127375	5.7142568375	5.6311989375	5.527285675	5.7050041375	5.70555045	5.6231662375	5.58555705	5.7077631875	5.938607775	5.7292825125	5.7195554625	5.6056154375	5.4479553	5.762556925	5.6020352125	5.7157054125	5.4328737	5.5415659625	5.6298705625	5.728171475	5.6636479375	5.697505875	5.642723875	5.7226012625	5.6982186	5.56114805	5.6404973625	5.663419125	5.543571875	5.6719313125	5.602557175	5.6139538375	5.587988325	5.8050143	5.536220625	5.617998525	5.6459515125	5.7248545125	5.6819902125	5.7187729375	5.6491441	5.6736134625	5.6807573375	5.560267025	5.589977825	5.57557085
APOM	6.9839222375	6.949823975	6.8771046	6.839738725	6.736896575	6.878726125	6.8736290125	7.0229915125	6.7482146875	6.66412885	6.7709490125	6.8353529125	6.8887688125	6.8425576	6.6029184375	6.8072871875	6.7819921625	6.5878346875	6.7881358375	6.8440043625	6.6863287375	6.7644034875	6.7923472125	6.79260515	6.782286025	6.7695962375	6.7144016875	6.899628575	6.8963119	6.9244011625	6.8304564125	7.0165276375	6.7218300625	6.8040482625	6.9258957	6.98736385	6.6560549125	6.907116775	7.01445855	6.8771046	6.8320681125	6.857630125	7.004206575	6.9971210125	6.8726394875	7.09821885	6.867837925	6.7678071	6.85300975
APOO	6.8163490625	6.9704405125	7.2095238375	6.8926527375	6.99884955	6.8457442	6.9896441625	6.757579275	7.0893677875	7.12461375	7.2981104375	7.225752525	7.025850025	7.109748225	6.6981218	6.91841575	6.7508264375	6.781046125	7.18289085	7.0112115	6.7514293	7.0161818	7.0380979625	6.96084285	7.0957821	7.281440125	7.0574830375	7.0865244625	6.8852705875	6.9317645	7.1304105125	6.8855754	7.071153	6.8748946875	6.9364583125	7.2111733875	7.0355032625	7.1738787875	7.0307432	7.0743744375	7.3483446125	6.964798275	6.928590625	6.98736385	7.271636125	7.0537221375	7.091278825	7.0978355	7.3828294625
APOOL	6.4083761625	6.488060475	6.6239277875	6.5721933375	6.7709490125	6.4816057125	6.5507425875	6.558272375	6.626597725	6.6128974625	6.53346	6.623055775	6.50211215	6.438657325	6.5231490375	6.5135783375	6.412539	6.4510774375	6.6593781625	6.501214175	6.4789278875	6.528542875	6.46764985	6.6202986125	6.6709165375	6.5493536375	6.6034727	6.527688875	6.4716239	6.45336995	6.4536711125	6.4107000875	6.5031333125	6.5079596625	6.46344845	6.294207225	6.680119975	6.50026	6.4753595625	6.4515919375	6.618488125	6.7420233125	6.5504773625	6.604607825	6.5237188375	6.5073971	6.545307925	6.4515919375	6.5210987625
APP	8.8192161625	7.66679235	7.9649963375	7.821484625	8.088133725	7.690493	7.659081	7.73319465	7.9398246625	7.65768755	8.143837075	7.826484175	7.74077325	7.9278691125	8.8501251	7.741303475	7.7171332375	7.89363565	7.9078741625	7.8790833125	7.7596467375	7.5389353625	7.8380232875	8.3062803125	7.6329882875	7.635900225	7.7336489	8.1295886625	7.5372054125	7.6745361875	7.8763445	7.942197575	7.99692	8.02415565	7.7731226	7.73524495	7.78011345	8.1726537375	7.550955575	7.8690247625	7.92616605	8.336955675	7.4812091	7.7280301	7.479736675	8.2012493125	7.691956275	7.66522025	7.77508095
APPBP2	5.7618321875	5.926432125	6.0823844625	6.0264744	5.8354666375	5.8870333875	5.8293659125	5.7831189875	6.0023709375	5.992560325	6.066687525	5.9380617625	5.8116442375	6.0872880625	5.9729583875	5.8902526375	5.742647425	5.9717272	6.161506425	5.860727375	5.9117806375	5.9467555	5.9759708625	6.03180225	5.964109775	5.896381975	6.089782675	5.8761217375	5.8705896875	5.783341575	5.814172	5.72520825	5.8070706625	5.762556925	5.8361487375	5.6827057375	5.9306717125	5.806794125	5.8054796375	5.7497138875	5.9535570375	5.82725595	5.95593155	5.8085006875	5.9652774125	5.8359217625	5.97032895	5.9769698625	5.9717272
APPL1	6.37573805	6.600254075	6.9082157125	6.6886006875	6.9085563125	6.6132559	6.5188707875	6.426504525	6.698455775	6.665284375	7.174224025	6.627407025	6.2867519375	7.028709675	6.8429085625	6.6233303125	5.8458123375	6.6218106875	6.6633058375	6.847371375	6.7857052625	6.6257441125	6.3466467375	6.916240125	6.913039725	6.4970680375	6.9660559125	6.708473475	6.17924795	6.5361228	6.2064956625	5.5041851875	6.27340615	6.061080125	6.3414414125	6.344032775	6.7644034875	6.3657734125	6.462884075	6.2373554625	6.3420983375	6.826806375	6.70734885	6.3073346375	6.5649985875	6.5053378875	6.111035275	6.3423115375	6.3932098
APPL2	5.31177645	5.6984607	5.5338156375	5.310497675	5.1686743125	5.4805459125	5.3934968125	5.2714594875	4.973689175	5.3888138	5.0920476625	5.1047081	5.205651025	5.429179	5.41639545	5.3956858875	5.306296425	5.302575425	5.18157115	5.250839925	5.54758165	5.34050965	5.3054315875	5.4051597375	5.5834097125	5.156373625	5.6593908875	5.463743675	5.3579368875	5.18193495	5.3416862375	5.1830275875	5.275187675	5.290863725	5.318469375	5.207848875	5.2490402375	5.34872335	5.4459234625	5.4219573375	5.309598125	5.0301718625	5.02976585	5.449941375	5.3830153	5.19692776875	5.1410437375	5.28637845	5.44705355
APRT	7.9210758125	8.54848350625	7.8029822125	8.38750835	7.9799804	8.3917632	8.3627880375	8.61098105	8.257197825	8.0117461875	8.092389375	8.05890365	8.7561708875	8.4485479625	8.2719533875	8.644295825	8.61098105	8.529607925	8.453134875	8.3606230375	8.5355522375	8.48619085	8.34012805	8.189662425	8.4457896375	8.34012805	8.4668003125	8.3543777625	8.7723683375	8.610236525	8.4728649375	8.47812355	9.01789655	8.552037075	8.5888063875	8.544654075	8.4223585125	8.63412835	8.4825032375	8.5582835625	8.4348372125	7.9078741625	8.0205803	8.5537048	8.34513805	8.6280013875	8.3223530625	8.52741955	8.5574064625
APTX	6.663821175	6.48862655	6.930026575	6.5771380875	6.727092375	6.4972466125	6.80219875	6.53539235	6.713727575	6.7541450125	6.5780332625	6.2705944125	6.64760385	6.6925525625	6.8389859625	6.545048225	6.4505303875	6.6922003	6.58669285	6.3970790875	6.7131060875	6.6402186125	6.484581675	6.751106875	6.5568886125	6.8421910375	6.8234450875	6.7233600875	6.296713075	6.4856978125	6.5652712875	6.4854578375	6.414667925	6.4495188875	6.499147575	6.48862655	6.74022305	6.2019190375	6.2867519375	6.445152775	6.693164925	6.635826275	6.5708010125	6.4724704375	6.8385884875	6.4478002375	6.772883375	6.98736385	6.3794013125
AQP1	6.4631950375	6.1921716875	6.074530075	6.1840997	6.196207225	6.126477625	6.31081475	6.225466875	6.2034180375	6.1646151625	6.1162688375	6.1274981875	6.1067673125	6.004836825	6.050078	6.1088361	6.1641186	6.102556025	6.1255361375	6.31579165	6.143960925	6.0999722375	6.0580202875	6.0788938875	5.97461535	5.9761981875	6.021440475	6.2079560375	6.131470575	6.1780833125	6.188606725	6.10727665	6.13600705	6.1699892375	6.06526485	6.1032976125	6.1284911375	6.247257475	6.11408155	6.230787175	6.1861183375	6.1485160625	6.1239035875	6.0706521375	6.225715675	6.189623	6.0620388875	6.211147	6.1780833125
AQP2	7.623322775	7.8042382375	7.362791275	7.407993675	7.5240856875	7.4910414375	7.736667875	7.7434771625	7.66208585	7.365806675	7.3865130125	7.679847775	7.6076767625	7.2977331	7.341789875	7.5252741375	7.6804598875	7.3852239375	7.4586480875	7.4123372125	7.502562125	7.57642835	7.5157784375	7.5143983125	7.4535202	7.6572347625	7.4570430875	7.56539505	7.7892003375	7.688464175	7.868346775	7.631057275	7.6997778625	7.165034575	7.4217229875	7.4494511625	7.44731435	7.862164075	7.553797025	7.688464175	7.51989845	7.5921699625	7.79841899375	7.593240175	7.6474093375	7.65536295	7.4539835125	7.51039635	7.4962635375
AQP3	6.524272725	6.5231490375	6.612309775	6.626284975	7.0803691	6.59493505	6.743244825	6.8432335	6.5458637625	6.5863748375	6.8234450875	6.6725397125	6.647851425	6.4813599875	6.6236274125	6.90035235	6.6731637625	6.6596912125	6.56663905	6.781046125	6.5774042625	6.59523965	6.55382715	6.5895443625	6.6199731	6.6529447	6.503980925	6.607605825	6.7016266	6.5095850125	6.483284525	6.6236274125	6.6894298625	6.7341508625	6.6969520125	7.7517267125	6.5510448125	6.5549071875	6.5694209375	6.698769075	7.3670241125	6.615521125	6.786929575	6.736270525	6.727092375	6.5095850125	6.6218106875	6.543956325	6.6166188
AQP4	4.8608769125	4.9906590375	4.9166125	4.9713930875	4.9330871	4.963143825	4.954044	4.9234784125	4.8578411875	4.9569226625	5.0182651125	4.964874825	4.904993475	4.9687875625	4.8871157875	4.9722571625	4.9330871	4.9079426	4.966233125	4.9458436375	4.9075179125	4.970908225	4.932062275	4.988538725	4.902939775	4.9289004875	4.980606175	5.000298575	4.958805675	4.987687725	4.9683476625	4.9182953375	4.96747795	4.9120170875	4.950607025	4.9325994625	4.846090625	4.90181585	4.9213845	5.0245480375	4.919326175	4.980606175	4.927998625	4.9315622875	4.9330871	4.9142223	4.902939775	4.9289004875	4.91045625
AQP5	6.0098655125	5.799865575	5.6611617625	5.88324835	5.62368175	5.79308045	5.9910786375	5.8455634	5.883487775	5.7391172375	5.7403986375	6.0043982625	5.7956038875	5.63060294375	5.6606084625	5.7568126375	5.763317475	5.766536775	5.7452802375	6.170820125	5.797639825	5.9163761	6.06402725	5.7796847	5.9601440125	6.008929775	5.725492925	5.8038654125	5.913473625	5.7940496625	5.8495585125	5.7601111125	5.9180246625	5.739358825	5.990809075	5.912031525	5.8507315	5.895874775	5.8374792375	5.9259099625	5.66291675	5.87422515	6.0300279125	5.918484675	5.8151938	5.8166889375	5.6369031625	5.9503049125	5.889354625
AQP6	6.97214215	6.953314825	7.093645375	6.942583575	6.9347603125	6.8477698875	6.90197985	7.0693081625	7.0240548	6.9640850625	6.9758561875	7.027648475	7.0890958625	6.8765063375	7.039784775	7.24406305	7.1058350375	7.14240695	6.9094767	7.1335233875	7.0165276375	6.9107180875	6.907484075	6.8722823125	6.8983715875	7.0246983625	6.9741626625	6.916240125	6.97214215	7.090124975	7.160131575	7.1242539875	6.9107180875	7.152645375	7.1116490625	7.2613381875	6.971845725	7.07807115	6.9810464125	7.152645375	6.9946069125	7.025850025	7.1079927375	7.1157043625	6.956957825	7.29651385	7.01226815	7.0645785875	6.957520175
AQP8	6.278783	6.196207225	6.23066870625	6.4259491375	6.6866627	6.301142025	6.32580514375	6.11408155	6.40105898125	6.281768125	6.4243477875	6.231333775	6.3869690125	6.3662264375	6.1883889625	6.42621425	6.33543175	6.0178699625	6.254265275	6.38768275	6.18014865	6.076043525	6.2980612	6.2547776125	6.036203025	6.3575306375	6.2930358875	6.307851475	6.341173625	6.3869690125	6.431585625	6.4644320375	6.32241045	6.2059347875	6.296239	6.5612764625	6.26579234375	6.258359275	6.1901062	6.2632332875	6.4360468125	6.2910693375	6.2857238875	6.175812475	6.3840829375	6.3970790875	6.3631928125	6.35828165	6.094409225
AQP9	9.6114694375	9.757381975	10.2338691375	10.399531275	9.2224103875	9.9668726375	9.9900621875	10.0289403	10.2338691375	10.562634775	9.4216051125	9.7835686625	10.05976335	9.900996075	10.03393835	9.957751	9.83890215	10.1741187375	9.84060835	9.7669861	9.912749575	9.8678112625	10.1765910625	10.6096871625	10.4138620375	10.475153025	10.2045125125	9.65033585	9.477857	9.8585357375	10.8219556875	9.6319974625	9.658677025	9.4403756875	10.2754452375	9.59430845	9.5719364625	10.0266438375	9.5819794875	9.3067548375	8.7018820875	9.956098225	10.1276450125	9.9351419875	10.024505825	10.2886699	9.8485427125	9.9263957125	10.377758525
AQR	7.69336395	7.3986251125	7.6149495125	7.67545585	7.4420341875	7.5071643375	7.455744	7.437471825	7.4428640625	7.5435935375	7.6140398625	7.4871716125	7.413608025	7.745567075	7.43879115	7.5607007625	7.4574141375	7.2482655625	7.690493	7.6862181375	7.3373523375	7.6301503375	7.464316	7.4716706875	7.495894275	7.5601960625	7.4704347125	7.503988575	7.45667185	7.4420341875	7.4437113875	7.4355037875	7.2192468375	7.3990782875	7.1980468625	7.4586480875	7.55598245	7.2793432375	7.4602877875	7.2183946625	7.5806056	7.5697322625	7.5157784375	7.55418095	7.43879115	7.433500925	7.5564817375	7.5852677125	7.49957045
AR	6.04412515	5.9881412625	6.10034116875	6.0971128875	6.0249008	5.9636148	6.0444059875	6.16611415	5.9694632375	5.9655326	6.05755375	6.045923475	5.9513127375	6.0111395625	5.9858666625	6.094409225	5.898808375	5.978753275	5.9633884	5.95102835	6.018877075	5.9061878625	5.94656745	5.9438563125	5.97442685	5.978753275	6.01037425	5.945609325	6.1019654125	6.0008486	6.007593725	5.9450941625	6.0739374125	5.9155955125	6.0435751	5.7659562625	5.97398265	6.0613442625	5.96849305	6.0337883	5.84832205	6.16786015	5.929487225	5.8670028	6.0026015875	6.1532385625	5.9866710625	6.1456334125	6.0171130125
ARAF	8.9013505	9.26489105	9.095136	8.925171825	7.97947695	9.058882575	9.0141122125	9.096289625	8.8192161625	8.7503572125	8.8518883625	9.1461634875	9.22012325	8.9013505	8.8581868375	8.912609675	9.462230375	9.4061208625	8.8781571375	8.9872211	8.993484125	9.003415475	8.67397375	8.48899325	9.1297107625	8.8874899875	8.777828325	8.7337447	9.2256852	9.1172812375	9.171822775	9.02987835	8.8985739125	9.1142321125	8.9540527	9.0754128	8.925171825	9.1503316875	9.0692801875	9.1000628875	8.807824575	8.3543777625	8.959720725	9.074481425	8.9681018	8.9795679875	8.874691925	9.0197681	8.9317435375
ARAP1	8.73852405	9.3138884125	8.6820432875	8.845799925	8.240114225	9.06626035	8.667907075	8.7926692375	8.570737475	8.85368475	8.609481525	8.8653334	9.2870307	8.8610555625	8.5089052875	8.643594575	9.092478625	9.2500152875	8.6955630875	8.4480004	9.1213616	8.731892175	8.9993163625	8.657676375	8.8157542625	8.44354135	8.607956125	8.5013486375	8.982463775	8.7439396	8.9097753375	9.262762275	9.2454726625	8.9739878125	9.096289625	8.5102929125	8.627211825	8.611671925	9.0754128	9.0735590375	8.5158781625	8.3167491375	8.7243758375	9.0229739125	8.56279385	8.83394955	8.5026733125	8.6311877375	8.803983375
ARAP3	8.5111366375	8.5537048	8.0719607375	8.3739125625	8.3590342625	8.6178754	8.643594575	8.4230986375	8.257795725	8.6014934875	8.0679314375	8.6162762125	8.583166375	8.2739823	8.3895695375	8.1745993125	8.4948779	8.5425401125	8.490406875	8.1281610375	8.3223530625	8.5439742	8.2706198	8.3833134	8.3530889	8.1000331375	8.3265383125	8.473504475	8.839662625	8.34811675	8.6765954625	8.356351375	8.61713845	8.3195331375	8.3488427	8.3863105625	8.625729525	8.058335225	8.664811625	8.630408975	8.4969973375	8.7096692	8.8388239875	8.5659260875	8.4325415	8.588160025	8.561989425	8.7644341625	8.6218269375
ARC	5.6349371875	5.918484675	5.857517625	5.8255651	5.82725595	5.8505471875	5.859154575	5.8428862	5.5858203875	5.84853765	5.9791773	6.021944975	5.9769698625	5.9061878625	5.6954477375	5.8042424	5.7689993375	5.9375865375	5.9549289625	5.8670028	5.8085006875	5.9130518625	5.9638553	5.9110806125	6.01965235	5.749273475	5.773579475	5.9375865375	5.95367494375	6.1755607625	5.9355216625	5.97430775	5.8703887	5.7301173125	5.793564025	5.946313125	5.902303125	5.9801430875	5.756705375	6.0692313	5.73808565	5.6982186	5.865543525	6.0730440375	6.0233137625	5.9861231375	5.74551365	6.0900167	6.06402725
ARCN1	9.1878256125	9.5673635	9.5054575125	9.3523526375	9.462230375	9.2500152875	9.1423024	9.3795858375	9.4676477125	9.176237325	9.5459388	9.3400073875	9.3126583	9.3846769125	9.4310765875	9.0754128	8.9402937875	9.5605255125	9.536090025	9.1857871	9.574521525	9.2477371125	9.252960025	9.36969965	9.3044255375	9.3148654	9.4338713625	9.3436707375	9.1868376875	9.3313713625	9.3583921375	9.410271875	9.2718444875	9.0844949	9.290832	9.4735151375	9.2998305125	9.4140648625	9.4749689625	9.2795671375	9.3732720125	9.4529218125	9.1641887625	9.3657843125	9.3078657875	9.374366425	9.4390532875	9.2281081	9.27749895
AREG	4.84358565	4.8649015125	4.7965810125	4.8237395	4.838466625	4.8152145	4.9569226625	4.8748215	4.841702625	4.8817978125	4.896652975	4.83496475	4.85912675	4.791310875	4.8876649375	4.8441876375	4.76905425	4.8302619375	4.9468817875	4.8671517875	4.8689881875	4.9657669875	4.863639125	4.876337875	4.9697673625	4.84801575	4.8695455375	4.9013803375	4.87192075	4.896105625	4.8379359375	4.8689881875	4.8571469125	4.87427515	4.8553435	4.9147211	4.8448409	4.8846759125	4.84801575	4.8441876375	4.8448409	4.8411251875	4.8671517875	4.8343378125	4.90230245	4.7805691625	4.90181585	4.924540275	4.8448409
AREL1	6.5518174375	7.170013125	7.488415875	7.4570430875	6.9244011625	7.3197943875	6.83454875	6.5746881125	7.114892075	7.48201625	6.9372772125	7.0097686125	7.2366233625	7.56692105	7.4932855	6.9098077375	6.6585393125	7.2662345	7.5299846875	6.8742165375	7.2224557	7.3905548875	7.154967575	7.6184160375	7.2546951375	6.960486575	7.1961829125	7.0197746	6.65143645	6.833626025	6.940384275	6.84811045	6.8160125	6.92245635	7.4347587625	6.8986956625	6.9429236875	6.8469772375	6.91841575	7.0179219625	7.0211188625	6.9174319	6.9837503625	7.0583083125	6.9513131375	6.782286025	7.0463415375	6.8277667625	6.9849496
ARF3	9.387117525	9.7181255	8.990923525	9.34504475	9.06440115	9.5234394625	9.4362686875	9.703579925	9.3436707375	9.1651162	9.21880785	9.3549263625	9.72983525	9.3436707375	9.3709497375	9.37207755	9.8425275	9.7780297	9.177520425	9.4023494125	9.503091825	9.3657843125	9.522029675	9.1944933	9.5016419875	9.491733025	9.451526475	9.5561023	9.570529075	9.477857	9.785400975	10.009499	9.6018178375	9.7103254875	9.7703823125	9.759146525	9.2952017375	9.7120835875	9.71674295	9.9900621875	9.284731725	9.3237937125	9.276455	9.5619053125	9.353654975	9.580179375	9.4227572625	9.4171804125	9.410271875
ARF4	9.90295195	10.0894976875	9.7959785625	9.860232125	9.83709595	9.930742475	9.5648622625	9.7940537875	9.7835686625	9.2434158	9.900996075	9.7610204375	9.522029675	9.86583695	10.1854262625	9.6598671875	9.54315915	9.8926411875	9.817506	10.00726485	10.0849533875	9.7467888	9.9165409375	9.996586725	9.742004725	9.9204414	10.00726485	9.9845408	9.7940537875	9.5234394625	9.90295195	9.6335960625	9.880106925	9.584813075	9.759146525	10.1975261875	9.9412608	9.804089825	9.6934669	10.0161070625	9.976219225	9.9204414	9.736204675	9.7312670625	9.8314082625	9.7819766625	9.8967485	9.9987167875	9.7888091625
ARF5	8.657676375	9.1142321125	8.3719056	8.7044269375	7.886807375	8.990923525	8.8555340375	8.8836541375	8.759499375	8.223500575	8.440700175	8.8363485875	9.1739467875	8.7337447	8.74683275	8.759499375	8.9993163625	8.955009825	8.685370075	9.042856975	8.8967679125	8.8931821375	8.7961370875	8.53478055	8.9162685375	8.8626822125	8.711493775	8.9917755125	8.9872211	9.1089474625	8.920762175	9.087992975	9.05759368125	9.096289625	9.1266571	9.027955075	8.5721947	8.9614740625	8.8372198125	8.9436762125	8.4668003125	8.5959727375	8.355812525	9.0671658	8.59190715	8.7671145625	8.5792679375	8.2471318125	8.6497272
ARF6	8.612443125	9.3833367125	9.1944933	9.3941516375	8.981496425	8.9472865375	9.0307863	9.329994625	9.51792655	8.7277429375	9.3928119625	9.300946525	9.251962625	9.61276045	9.251006675	8.803983375	8.8763114625	8.82093485	9.1857871	9.57307965	9.3148654	9.110017275	9.0634688125	8.8253305625	8.905130025	9.2998305125	9.2032786375	9.135953525	9.1297107625	9.2411797875	9.131039175	9.5234394625	9.3237937125	8.635605825	9.3645913	9.10774325	9.2500152875	9.1587961375	9.4073091375	9.3275166	8.7251164	9.0981783375	9.2834411125	9.2454726625	9.34128045	8.7486005625	9.032819075	9.12016965	9.08702855
ARFGAP1	7.8496259375	7.703298925	7.78675875	7.804812675	8.1837381125	7.810222775	8.0229447375	8.0507383375	7.8725722375	7.5380433	7.5880170125	7.814856825	8.25658735	7.8042382375	7.7053804375	7.8527700375	8.244532125	8.0083102875	7.7280301	7.7206741875	8.104381275	7.6543098625	7.7776671	7.6543098625	7.661059925	7.807967875	7.5687446875	7.433129825	8.0782003125	7.9543699625	8.17777225	8.2987025	8.26533175	8.155505675	8.0775271	7.8907708125	7.881229	7.8428952875	8.0038254875	7.9149373625	7.7418630875	8.045652975	7.8132688	7.9339090875	7.51039635	8.0072101125	7.8440424375	7.4853404125	7.6774340875
ARFGAP2	8.89478325	8.882814075	8.7853987125	8.7803482125	8.193482	8.6783324	8.8626822125	8.85368475	8.76109315	8.663991475	8.4554973	8.8068081125	9.08920805	8.7360229	8.8149429625	8.74224375	9.1518243125	8.8676414625	8.63711375	8.925171825	8.8363485875	8.955009825	8.7551959125	8.567476925	8.90707975	8.8288397125	8.83394955	8.6064236	9.12016965	8.7026205375	8.7010221	8.2242588625	8.7853987125	9.0606966625	8.962366775	9.1381728125	8.6138810625	8.777828325	8.82093485	8.8518883625	8.8253305625	8.6606531375	8.5927907375	8.82093485	8.8572483375	8.9244217625	8.745408875	8.628873325	8.5173172875
ARFGAP3	8.3765388625	8.5341672375	8.4413995375	8.5822475	9.008119025	8.2667602375	8.5551544625	8.3537195125	8.89478325	8.552037075	8.283569225	8.28494619375	8.08269155	8.3109698125	8.920762175	8.5282273625	8.3725948375	8.3354347	8.27121715	8.7010221	8.7329266625	8.3464522875	8.630408975	8.6475631875	8.4071252875	8.13738765625	8.2598209625	8.38696785	8.1335076	8.5048855	8.6544247	8.08269155	8.73115465	7.9078741625	8.301231975	8.3577876875	8.3162557125	8.26533175	8.1364557625	8.3695651875	8.5699288375	8.9540527	7.962686175	8.187677825	8.4876274375	8.4334874875	8.3772172375	8.355065875	8.3188607375
ARFGEF1	7.99692	8.02415565	8.3606230375	8.20728175	8.373273425	8.1087669	8.1655899125	8.08269155	8.202558475	8.05645615	8.1979011375	8.2958598625	8.1049387125	8.327813025	8.2349985375	7.92616605	7.8200213375	8.0134723375	8.26533175	8.373273425	8.1636823625	8.21744785	8.300581375	8.3076791625	8.058335225	8.050186525	8.207878575	7.973289075	8.024738775	8.006255325	7.8851932125	8.0015562125	7.603381625	7.86547775	7.9078741625	8.036780025	8.0338755625	7.635900225	7.93177925	7.7444022125	8.02688855	8.5257925875	8.1599317125	8.081725225	8.0629163875	7.894826875	8.1074088375	8.010561	8.031888925
ARFGEF2	6.6550686375	6.48965245	6.72275985	6.792868075	6.793883025	6.6504433	6.876175325	6.5113250125	6.601158825	6.51517525	6.7447231125	6.7893929	6.4767636375	6.7517439	6.625490525	6.5455969875	6.4492602125	6.515746225	6.6113501875	6.4737616	6.5982244125	6.8059926625	6.7917173	6.92657415	6.6304540125	6.675400525	6.794876775	6.6925525625	6.4997584125	6.4649409	6.6532368625	6.620903075	6.604044425	6.4154097625	6.5000145	6.414667925	6.80954555	6.58669285	6.496776475	6.45081335	6.6453411625	6.8496350125	6.605221775	6.407329525	6.799385075	6.6469889875	6.5889225875	6.63637775	6.656676
ARFIP1	7.3413356625	7.391428525	7.9339090875	7.7265560375	8.09669915	7.5472071625	7.47749005	7.728560825	8.29808595	7.8241761875	7.57799405	7.9028870625	7.3661948625	7.8884593	7.688464175	7.379813925	7.4282154	7.3335623875	7.9496924	8.098880675	7.6572347625	7.9409427875	7.66886065	7.7539014375	7.9194408875	7.848599075	7.9136237125	8.03855365	7.68895625	7.4327204	7.7185182125	7.2588584625	7.35532415	7.475717275	7.364036025	7.336156425	7.6615938625	7.7011459125	7.3289178125	7.464316	7.73524495	8.034997675	7.7254201625	7.7517267125	7.8615718125	7.7877478625	7.95377455	7.669935275	7.9278691125
ARFIP2	8.64863528125	8.731892175	8.000934575	8.5721947	8.356351375	8.54669115	8.3710879125	8.6218269375	8.5020052625	8.4297726875	8.2732990125	8.659228375	8.854491425	8.5089052875	8.39978375	8.3571383875	8.612443125	8.82000205	8.3895695375	8.3903560875	8.7961370875	8.4554973	8.4325415	8.205785675	8.625729525	8.384942475	8.385663475	8.4457896375	8.83394955	8.6868977375	8.81135015	8.8676414625	8.834812625	8.5056365625	9.01594635	9.143180875	8.3643461125	8.690602675	8.9748663625	8.8165922625	8.504166225	7.838603925	8.304233475	8.7602935	8.375110175	8.645934775	8.41011355	8.612443125	8.540315525
ARFRP1	7.2224557	7.3519317375	7.2018631125	7.32019685	6.928590625	7.2677091375	7.4161417375	7.2662345	7.2666001875	7.13901165	7.0689742	7.255824975	7.5412352	7.299469325	7.3431247375	7.2632488125	7.658128075	7.1902954125	7.1980468625	7.1168263875	7.3661948625	7.3081256125	7.254271675	7.2786676625	7.3763820625	7.4084365625	7.368543375	7.1337989	7.3611085125	7.492404025	7.433129825	7.4477528375	7.7171332375	7.4318949875	7.4734459625	7.4228900625	7.2216020625	7.4937940375	7.480675025	7.4652207625	7.13301515	6.993533825	7.1568503375	7.3586514125	7.30496095	7.4951383125	7.27045535	7.25217065	7.1749875625
ARG1	6.7376530875	6.698769075	7.25217065	5.984214825	7.6615938625	6.373932875	6.3326988875	6.18064945	6.316657125	6.438895825	6.62192681875	8.22157685	7.0672794	5.84008995	7.3557250375	6.230324625	6.02570935	7.051218675	6.01396955625	6.02502655625	6.1164991125	6.2530258375	7.661059925	7.8648828875	6.4251829875	8.2164018875	6.6327717875	6.600254075	6.598567975	8.1492914625	6.09467255	6.9946069125	6.3282079125	7.5417287125	5.996135075	9.1131778875	6.0285433375	5.94148325	5.9948016	6.1277351375	6.0045855625	8.6774733625	5.9915278375	6.6257441125	6.15370505	6.7422902	5.964831725	6.919146025	6.076043525
ARG2	6.021440475	5.9277878875	5.9633884	5.938607775	5.960706775	6.003669375	5.832592575	5.8162077	6.054992325	6.093720075	6.1512905625	5.8315831875	5.879622125	5.840395525	5.8368378875	5.9086728625	5.8900246125	5.8151938	5.8092317	6.1078312625	5.838007925	5.7373114	5.8293659125	5.9261977375	5.7202835	5.753992975	5.8798461	5.94148325	5.797639825	5.887306775	5.87258025	5.85439485	5.7164693875	5.8333596625	5.88822265	5.8250909375	5.961441075	5.8428862	5.8116442375	5.8159440125	5.74653101875	5.9020499125	5.914856925	5.838448675	5.88822265	5.7511475375	5.8808631625	5.75423205	5.86442075
ARGLU1	10.4557789125	9.8064465	9.7610204375	9.986164375	10.673174825	9.9371897625	9.77215205	10.441457325	9.7505425375	9.8567528875	9.603492675	9.738220125	10.0556575125	9.9537871375	10.1160819375	10.1899112375	10.07067485	9.717434225	9.86379555	10.087139625	10.316639375	10.012038875	10.0962116375	10.2431774875	9.726525875	10.2251147625	9.8865029	9.9688202375	10.2338691375	10.209606225	10.012038875	10.3189667875	10.2147350625	10.0849533875	10.2251147625	9.5401780125	10.1461524375	10.1899112375	10.2271617	10.0404496375	10.2527669875	10.28028775	10.2754452375	10.009499	10.336983425	9.7978747625	9.912749575	10.0225995125	10.00726485
ARHGAP1	8.0875893125	8.3863105625	7.8677976	8.092389375	7.9697433375	8.1144457625	8.2181958375	8.3863105625	8.1426521875	7.868346775	7.948415425	8.0900507375	8.29431785	8.0606273125	8.118730225	8.0216932375	8.4956553	8.2349985375	7.8630588	8.2355085375	8.2406815	8.1841016125	8.1376964375	7.9799804	8.1492914625	8.1401350125	8.0900507375	8.0775271	8.32986775	8.25658735	8.2667602375	8.263961775	8.344553175	8.308495125	8.365155525	8.29985235	8.072516375	8.299320525	8.3354347	8.3836118	8.0971400125	8.13243965	8.2261043375	8.249196225	8.123552325	8.3257777	8.066525	8.0961142625	8.0719607375
ARHGAP10	6.199762775	6.41404408125	6.51327085	6.230787175	6.3595853	6.46344845	6.3547406125	6.161017125	6.2934650375	6.218620175	6.2292052125	6.247257475	6.071387225	6.3652610375	6.1299687	6.446981625	5.8973818125	6.1883889625	5.9764944875	5.97483735	6.284717275	6.1728853375	6.28367	6.4107000875	6.3514292875	6.2064956625	6.61749215	6.2487400125	5.9966451125	6.2084324375	6.178427975	6.008929775	6.109301425	6.1931698	6.0273574125	5.977459475	6.2208050125	6.3542023375	6.320705775	6.1561718625	6.04777465	6.304528875	6.285508725	6.165855325	6.2208050125	6.06549545	6.1532385625	5.7687519125	6.0505251875
ARHGAP11A	5.0371768875	5.096632825	5.3544997375	5.258223625	5.2854519625	5.081329125	5.1513126875	5.1580259625	5.09473155	5.1269302375	5.2463132875	5.060525125	5.222434025	5.07252465	5.11362775	4.9840398625	5.28170405	5.0853249625	5.0962212875	5.2241577125	5.074435725	5.1292596875	5.148150725	5.2456677125	5.236595875	5.05847075	5.1386908875	5.081329125	4.9822844625	5.1928563375	5.0621846	5.084913375	5.1451627375	5.1435609375	5.084558975	5.2924243625	5.287749675	5.1764582125	5.1422810625	5.0541139	5.119918725	5.425308125	5.1150134375	5.1153702125	5.1080119	5.2965911125	5.1580259625	5.1617463875	5.2496619
ARHGAP12	5.31647653125	5.2959704125	5.43028755	5.17437045	5.530276775	5.4096532375	5.343025275	5.1128459	5.2959704125	5.356497575	5.6656115	5.1440956375	5.3657166875	5.3235195875	5.5887064625	5.7075378625	5.2053077875	5.4464455375	5.40296235	5.3315279875	5.50129685	5.4938376625	5.34371121875	5.898574625	5.573221275	5.302575425	5.4521922125	5.1205720125	5.41270915	5.2879985625	5.060092975	5.270298275	5.473485675	5.1898854	5.6613727375	5.2536080375	5.800344825	5.1139898	5.3218121625	5.074435725	5.4322979875	5.17258405	5.51497085	5.289592225	5.44478725	4.99668835	5.258223625	5.5917653625	5.4860327
ARHGAP17	9.36969965	9.381040625	9.1705312875	8.87711875	8.955009825	9.1868376875	9.1266571	9.458264525	9.06626035	9.2074646375	9.1695973125	9.0561426625	9.6661296375	9.256705825	9.12016965	9.570529075	10.048833925	9.34128045	9.05018565	9.3941516375	9.26489105	9.3203787125	8.73691325	8.8332053125	9.3313713625	9.46905545	9.06440115	9.451526475	9.522029675	9.7347920625	9.3056594875	9.57307965	8.4868607375	9.5880791125	9.329994625	9.6793732875	9.2742067125	9.450122875	9.35714585	9.8485427125	9.36969965	8.8626822125	9.1878256125	9.860232125	9.4362686875	9.34128045	9.600328025	9.310245075	9.3021138625
ARHGAP19	7.2190460875	6.8092551125	7.055957025	6.999597175	7.0540905625	7.067612275	7.0590605	6.9317645	6.8933631375	6.950914425	6.9576998625	6.862655525	7.0065285375	7.02518895	7.0873153625	6.9630312875	6.986995275	6.93222794375	6.9984677125	7.0294078	6.9393101625	7.0540905625	6.83561005	6.915959325	7.025562475	6.8990481375	7.079575525	7.0362327	6.8685220875	6.7514293	6.894736575	6.7389679375	6.7156435875	6.7298449375	6.679158675	6.9113744375	7.0700298	6.6473022125	6.9555341125	6.709338675	7.121738125	7.1108651625	6.8771046	6.9460092125	7.0151796	6.9006707	7.0887086125	7.0447018125	7.1366179125
ARHGAP22	5.60539625	5.472147225	5.7659562625	5.44478725	5.21012155625	5.6996395375	5.3561644625	5.524505825	5.3880129375	5.4783144625	5.357358775	5.4264765625	5.408139525	5.5965708625	5.526979675	5.408139525	5.7361009625	5.6076981875	5.8179287	5.4305765625	5.52969735	5.3126948625	5.65257325	5.3614156125	5.5748963	5.4849955	5.52771171875	5.4895915875	5.5664426375	5.6819902125	5.5425849	5.6074268375	5.556438625	5.4326224	5.4645019	5.5041851875	5.4190025625	5.48325695	5.441731125	5.509554425	5.540336375	5.3725096375	5.8561177125	5.65832645	5.485362375	5.4108305375	5.420443425	5.5999641875	5.5084468875
ARHGAP24	6.58559205625	6.3970790875	6.4461431875	6.604607825	6.25876985	6.442201175	6.1948165875	6.2920518875	6.419759325	6.4607267875	6.4484056875	6.4490055625	6.2208050125	6.282714925	6.390884475	6.2235459375	6.02108244375	6.34329115	6.1217268625	6.3887759125	6.2414613125	6.2795961875	6.3662264375	6.55382715	6.2352316625	6.35253084375	6.438657325	6.2952279875	6.0887736125	6.29469145	6.150059025	6.06526485	6.3731906375	6.0854228375	6.385061025	6.1723483125	6.1790020125	6.3509054625	6.17222038125	6.333969825	6.3219180375	6.4300093625	6.69912835	6.2661859	6.2220060125	6.2245252875	6.199284375	6.422097	6.415670375
ARHGAP25	8.49920225	8.6412365875	9.0111273625	8.9364582	9.0141122125	8.9520248125	8.8635701625	8.8626822125	9.0833771875	9.0653418	8.9767019	8.913446025	8.9774994375	8.690602675	8.866883825	8.8493282125	9.1142321125	8.842229125	9.1739467875	9.074481425	9.0347085875	9.0561426625	8.925171825	9.0417916125	8.9041033125	8.8581868375	8.9427829125	8.8763114625	8.8332053125	9.2134853	8.922608875	8.8555340375	8.6729933625	9.1423024	9.110017275	8.915404325	8.8985739125	8.958571775	9.0317632	8.734504375	8.7002514	8.7697560625	9.4154920125	9.0992458	9.01874825	9.024059925	9.0580493375	8.945499725	9.17844425
ARHGAP26	6.7380048125	6.72767825	6.881726075	6.7398705	6.5708010125	6.8186184	6.7838229875	6.668070175	6.70734885	6.626284975	6.6813866875	6.7376530875	6.754523375	6.7504728375	6.7996659375	6.7548119	6.871956475	6.876175325	6.709054375	6.5970280375	6.7392892125	6.8260708875	6.8557339625	6.7292265875	6.9636993125	6.917132775	6.8385884875	6.8648755875	6.7252363625	6.754523375	6.8874476875	6.8204949125	6.7791388875	6.7887282625	6.8635631875	6.61723195	6.7438595125	6.8072871875	6.7350682375	6.891613625	6.7695962375	6.6113501875	6.7945594	7.0045457125	6.8483971	6.80093405	6.7913727	6.7557992375	6.8833813125
[truncated: 11,892 more rows]
[truncated: 31 more columns]
