# Supplementary material for: Identification of ferroptosis-associated biomarkers for the potential diagnosis and treatment of postmenopausal osteoporosis
Source: Front Endocrinol (Lausanne). 2022 Aug 29;13:986384. doi: 10.3389/fendo.2022.986384 (PMC9464919; doi:10.3389/fendo.2022.986384)
Supplement: Supplementary file 1 [file DataSheet_4.zip › Original data an R codes 1/06.normalize/s1.txt]

GSM1369756
GSM1369757
GSM1369758
GSM1369759
GSM1369760
GSM1369761
GSM1369762
GSM1369763
GSM1369764
GSM1369765
GSM1369766
GSM1369767
GSM1369768
GSM1369769
GSM1369770
GSM1369771
GSM1369772
GSM1369773
GSM1369774
GSM1369775
GSM1369776
GSM1369777
GSM1369778
GSM1369779
GSM1369780
GSM1369781
GSM1369782
GSM1369783
GSM1369784
GSM1369785
GSM1369786
GSM1369787
GSM1369788
GSM1369789
GSM1369790
GSM1369791
GSM1369792
GSM1369793
GSM1369794
GSM1369795
