# Supplementary material for: Identification of ferroptosis-associated biomarkers for the potential diagnosis and treatment of postmenopausal osteoporosis
Source: Front Endocrinol (Lausanne). 2022 Aug 29;13:986384. doi: 10.3389/fendo.2022.986384 (PMC9464919; doi:10.3389/fendo.2022.986384)
Supplement: Supplementary file 1 [file DataSheet_4.zip › Original data an R codes 1/06.normalize/s2.txt]

GSM1369796
GSM1369797
GSM1369798
GSM1369799
GSM1369800
GSM1369801
GSM1369802
GSM1369803
GSM1369804
GSM1369805
GSM1369806
GSM1369807
GSM1369808
GSM1369809
GSM1369810
GSM1369811
GSM1369812
GSM1369813
GSM1369814
GSM1369815
GSM1369816
GSM1369817
GSM1369818
GSM1369819
GSM1369820
GSM1369821
GSM1369822
GSM1369823
GSM1369824
GSM1369825
GSM1369826
GSM1369827
GSM1369828
GSM1369829
GSM1369830
GSM1369831
GSM1369832
GSM1369833
GSM1369834
GSM1369835
