# Supplementary material for: Identification of ferroptosis-associated biomarkers for the potential diagnosis and treatment of postmenopausal osteoporosis
Source: Front Endocrinol (Lausanne). 2022 Aug 29;13:986384. doi: 10.3389/fendo.2022.986384 (PMC9464919; doi:10.3389/fendo.2022.986384)
Supplement: Supplementary file 1 [file DataSheet_4.zip › Original data an R codes 1/07.m6aExp/ferrExp.R]

library(limma)              
expFile="normalize.txt"     
geneFile="gene.txt"         
rt=read.table(expFile, header=T, sep="\t", check.names=F)
rt=as.matrix(rt)
rownames(rt)=rt[,1]
exp=rt[,2:ncol(rt)]
dimnames=list(rowname(exp),colnames(exp))
data=matrix(as.numeric(as.matrix(exp)),nrow=nrow(exp),dimname=dimnames)
data=avereps(data)
data=data[rowMeans(data)>0,]

gene=read.table(geneFile, header=T, check.names=F, sep="\t")
sameGene=intersect(as.vector(gene[,1]), rownames(data))
geneExp=data[sameGene,]

out=rbind(ID=colnames(geneExp), geneExp)
write.table(out, file="ferrGeneExp.txt", sep="\t", quote=F, col.names=F)
