# Supplementary material for: Identification of ferroptosis-associated biomarkers for the potential diagnosis and treatment of postmenopausal osteoporosis
Source: Front Endocrinol (Lausanne). 2022 Aug 29;13:986384. doi: 10.3389/fendo.2022.986384 (PMC9464919; doi:10.3389/fendo.2022.986384)
Supplement: Supplementary file 1 [file DataSheet_4.zip › Original data an R codes 1/07.m6aExp/ferrGeneExp.txt]

ID	GSM1369756_con	GSM1369757_con	GSM1369758_con	GSM1369759_con	GSM1369760_con	GSM1369761_con	GSM1369762_con	GSM1369763_con	GSM1369764_con	GSM1369765_con	GSM1369766_con	GSM1369767_con	GSM1369768_con	GSM1369769_con	GSM1369770_con	GSM1369771_con	GSM1369772_con	GSM1369773_con	GSM1369774_con	GSM1369775_con	GSM1369776_con	GSM1369777_con	GSM1369778_con	GSM1369779_con	GSM1369780_con	GSM1369781_con	GSM1369782_con	GSM1369783_con	GSM1369784_con	GSM1369785_con	GSM1369786_con	GSM1369787_con	GSM1369788_con	GSM1369789_con	GSM1369790_con	GSM1369791_con	GSM1369792_con	GSM1369793_con	GSM1369794_con	GSM1369795_con	GSM1369796_Osteoporosis	GSM1369797_Osteoporosis	GSM1369798_Osteoporosis	GSM1369799_Osteoporosis	GSM1369800_Osteoporosis	GSM1369801_Osteoporosis	GSM1369802_Osteoporosis	GSM1369803_Osteoporosis	GSM1369804_Osteoporosis
GPX4	9.530536	10.528446	10.053493	10.245582	9.783569	10.311252	10.255385	10.118206	10.30642	9.686696	9.974609	10.353891	10.548163	10.265693	10.107272	10.330001	10.270538	10.382848	10.172339	10.214735	10.221974	10.120563	10.118206	10.084953	10.372013	10.192531	10.217073	10.303959	10.461276	10.268011	10.195002	10.419312	10.268011	10.382848	10.469205	9.875451	10.252767	10.363992	10.402205	10.285943	9.871753	9.73822	9.922273	10.433404	10.252767	10.231686	9.788809	10.417039	10.132647
AKR1C1	6.894737	6.84637	6.856353	7.025562	7.028026	6.883381	7.073556	7.217143	6.928591	6.753247	6.95814	7.036908	6.924791	6.865641	6.835353	6.967624	7.011211	6.829841	6.829573	7.118683	6.916821	6.807287	6.988499	6.789063	6.907484	6.964448	6.967088	6.904308	6.855883	6.972142	6.907888	6.842558	6.925495	6.873265	6.802794	6.892653	6.927571	6.883075	6.80891	6.954466	6.949485	7.02871	7.042923	6.886605	7.03143	6.924791	6.892653	6.91624	6.988884
AKR1C3	5.371139	5.200304	5.300375	5.304189	5.349619	5.295614	5.235122	5.199643	5.112012	5.619541	5.201266	5.294726	5.111	5.218819	5.487605	5.454383	5.181571	5.437103	5.457481	5.413001	5.563615	5.296891	5.54673	5.45872	5.37997	5.362892	5.540585	5.299705	5.293841	5.190866	5.199318	5.139783	5.25084	5.36482	5.228743	5.165875	5.260991	5.199937	5.276464	5.119603	5.169925	5.169279	5.746895	5.385152	5.407236	5.2215	5.153817	5.222434	5.328123
RB1	7.691956	7.556482	7.892469	7.806505	8.197137	7.313762	7.597586	7.838023	7.949692	7.603382	7.928857	7.653876	7.509025	7.762783	7.845221	7.464751	7.525274	7.33481	7.860567	8.187678	7.587204	7.83629	7.750728	7.995638	7.720416	7.845756	7.910671	7.946187	7.408437	7.767625	7.804238	7.607677	7.557011	7.34179	7.643207	7.31942	7.443294	7.642167	7.615439	7.733195	7.737637	8.415192	7.486723	7.638277	7.829266	7.820021	7.934488	7.639248	7.777228
HSPB1	6.47432	6.806613	6.778236	5.856816	6.726113	7.150083	6.833309	6.779139	7.658587	6.383536	6.782631	6.4414	7.668324	6.637935	7.179495	7.203002	7.354038	7.365807	6.300888	7.981095	7.769282	6.985309	6.79909	7.03477	7.357385	7.060686	6.696952	6.91402	6.824773	6.84002	6.869195	8.008798	6.84777	7.366195	6.773183	7.148207	6.251258	6.874615	7.200002	7.176823	6.608466	7.31174	6.149288	5.960942	6.22859	7.156108	6.514348	6.476516	6.188389
HSF1	6.231334	6.884046	6.015307	6.41361	5.98113	6.317038	6.150321	6.299843	6.105737	6.204398	6.368766	6.211363	6.522543	6.547085	6.21335	6.22695	6.492363	6.489419	6.329281	6.25603	6.458616	6.49287	6.512417	6.323669	6.422097	6.226703	6.416998	6.358781	6.339879	6.261049	6.468153	6.486621	6.748948	6.554907	6.41541	6.458616	6.541102	6.220574	6.490288	6.491434	6.303963	6.099972	6.292052	6.32294	6.311349	6.325472	6.311637	6.317038	6.282508
SLC7A11	5.160335	5.220441	5.293512	5.198719	5.215008	5.183028	5.202907	5.256009	5.286378	5.212501	5.159715	5.265026	5.150404	5.116894	5.249969	5.276464	5.16834	5.246984	5.170305	5.234982	5.233033	5.266698	5.217562	5.215365	5.187193	5.23199	5.256308	5.283924	5.195461	5.15303	5.192856	5.110601	5.181571	5.19776	5.20461	5.229367	5.326926	5.232282	5.243453	5.176458	5.283924	5.327209	5.203876	5.19571	5.227692	5.19194	5.244067	5.200678	5.268293
GCLC	6.41953	6.872282	6.836714	6.838588	7.077258	6.874755	6.856031	6.788415	6.85963	6.867514	6.959852	6.653843	6.609951	6.85963	7.073556	6.818989	6.48136	6.897385	6.883075	6.713404	6.893698	7.155772	6.758935	6.982023	6.728274	6.893363	6.818074	7.030743	6.714955	6.68549	6.501214	7.021925	6.511076	6.877376	6.792605	6.656676	6.846977	6.565271	6.769045	6.506587	6.861398	6.887802	6.6591	6.792347	6.908556	6.489652	6.468153	6.715313	6.887162
NFE2L2	10.250453	10.05119	10.717518	10.683291	10.780615	10.14375	10.007265	10.28867	10.539312	10.472035	10.245582	10.390501	9.890582	10.192531	10.130266	10.399531	9.644081	10.308699	10.551036	10.057574	10.461276	10.102619	10.161376	10.472035	10.211884	10.102619	10.436127	10.60669	9.982243	9.802356	10.247943	10.038212	10.080256	9.966873	9.275237	9.53609	10.366976	9.965076	10.169868	10.533489	10.161376	10.439198	10.23848	10.209606	10.425007	10.207269	10.399531	10.192531	9.892641
SQSTM1	8.055249	8.295113	8.102567	8.032504	7.690969	8.037364	8.216973	8.173315	8.170879	7.881735	8.06723	8.006688	8.247842	8.062916	8.147383	8.181429	8.331971	8.397726	7.942701	8.304233	8.083365	8.18829	8.186512	7.926166	8.186512	8.073631	8.061239	8.091862	8.154901	8.384942	8.395337	8.478904	8.234396	8.43856	8.090051	8.138825	7.946187	8.231806	8.220268	8.314925	7.791709	7.807031	7.914937	8.238822	8.081431	8.216402	8.127496	7.964417	7.992013
NQO1	6.365019	6.417224	6.420002	6.453129	6.43031	6.381989	6.386632	6.57278	6.33397	6.51719	6.421599	6.480551	6.439994	6.434213	6.444292	6.388265	6.430872	6.347138	6.516901	6.511325	6.385326	6.484088	6.424615	6.393713	6.480323	6.563584	6.383295	6.420002	6.473253	6.506358	6.378853	6.317038	6.492073	6.480551	6.477576	6.438896	6.548334	6.439215	6.495252	6.50184	6.578648	6.474017	6.49857	6.450813	6.389274	6.441915	6.447527	6.503716	6.441915
HMOX1	9.166371	8.858187	8.574116	8.902438	7.519898	8.818329	8.469485	8.65211	8.726871	8.595273	8.778611	8.478124	9.171823	8.927769	9.058883	8.940294	9.529178	8.941046	8.710449	8.832303	9.329995	8.797729	9.013074	9.118273	8.851888	8.5856	8.897612	8.690603	8.494878	8.941046	8.848456	9.116241	9.141065	9.172906	9.512657	8.487627	8.264611	9.053994	8.713213	8.619457	8.101241	7.628769	8.110699	8.583825	8.291393	9.229147	8.407864	8.425061	8.854491
FTH1	11.909676	11.413386	11.712983	11.648101	11.604481	11.618252	11.510683	11.559107	11.684631	11.540298	11.825422	11.518542	11.091519	11.698742	11.93104	11.559107	11.749759	11.311359	11.498148	11.597871	11.442133	11.47873	11.632912	11.450364	11.791089	11.456184	11.632912	11.578599	11.434761	11.442133	11.648101	11.378609	11.484306	11.553796	11.434761	11.405309	11.442133	11.326183	11.491493	11.540298	11.510683	11.698742	11.684631	11.655879	11.808847	11.611396	11.784346	11.712983	11.655879
MUC1	6.231884	6.215888	6.21862	6.06252	6.352407	6.201466	6.209164	6.283929	6.285271	6.241461	6.379401	6.326152	6.276416	6.347709	6.191512	6.2918	6.324963	6.098518	6.253026	6.059519	6.204636	6.257567	6.162281	6.217886	6.199284	6.214578	6.194352	6.204398	6.262739	6.352407	6.286283	6.220805	6.305811	6.114082	6.377313	6.247	6.297761	6.291571	6.256643	6.243186	6.332974	6.303651	6.389036	6.330005	6.242262	6.258359	6.354202	6.236244	6.384547
SLC3A2	8.303064	8.637975	8.579268	8.631188	7.953142	8.562392	8.523488	8.529608	8.622529	8.391763	8.445048	8.269256	8.701882	8.710449	8.377217	8.465474	9.07735	8.455497	8.439664	8.592791	8.373913	8.481022	8.291741	8.402778	8.64824	8.663014	8.406525	8.507156	8.594326	8.757096	8.601493	8.926882	8.718793	8.756171	8.797003	8.684433	8.419815	8.744564	8.583825	8.510293	8.386311	8.131218	8.664812	8.686898	8.59684	8.621079	8.562794	8.561237	8.674874
MT1G	6.925139	7.163538	7.081477	7.091279	7.083227	7.164378	7.125402	6.9477	7.059982	7.128835	7.236406	7.343493	7.145984	7.110527	6.960487	7.208328	7.201143	7.089734	6.917133	6.901302	7.103811	7.11947	7.216464	7.050227	7.233113	7.208721	7.111321	7.145211	7.123842	7.121738	6.994607	7.090125	6.93931	7.273272	7.227393	7.255825	7.140894	7.226603	7.039431	7.170436	7.050227	6.962723	7.135895	7.142816	7.079166	7.06104	7.060686	7.221602	7.127379
CISD1	6.170248	6.320938	6.042125	6.134243	5.906897	6.248486	5.912663	6.090169	5.951869	5.823538	6.385326	6.27723	5.939813	6.008117	5.966035	6.407886	5.705243	6.079069	6.235728	5.990125	6.274398	6.307851	6.325693	6.455528	6.064542	5.946313	6.282247	6.144177	5.705004	5.892516	6.191512	5.921269	6.024901	6.037642	5.775494	6.554087	6.115517	6.078379	5.999382	6.254525	6.570549	6.124409	6.213855	6.136252	6.334443	6.208658	6.003132	6.073044	6.065937
HSPA5	10.318967	10.407798	10.533489	10.724244	10.796254	10.308699	9.978441	10.038212	10.185426	10.197526	10.209606	10.094152	10.272908	10.263279	10.217073	10.157287	10.123267	10.393223	10.489508	10.252767	10.393223	10.157287	9.914561	10.396638	10.199944	10.113907	10.551036	10.335542	9.956098	9.724603	10.697128	10.245582	10.243177	9.679373	10.042799	11.210662	10.28867	10.192531	10.047036	10.211884	11.03154	10.197526	10.08714	10.161376	10.313699	10.219254	10.255385	10.327482	10.303959
ATF4	11.398383	10.585476	10.714529	10.531161	10.517137	10.982079	11.048512	10.680127	10.669838	10.441457	10.591759	10.625768	10.825929	10.773632	10.911967	10.76174	10.800001	10.769416	10.656498	10.469205	10.566118	10.478207	10.579104	10.673175	10.707213	10.944986	10.632759	10.784502	10.86981	10.545234	10.744284	10.492811	10.717518	10.800001	10.807815	11.157351	10.865859	10.792706	10.733915	10.890256	10.974225	10.61662	10.703872	10.86981	10.784502	10.903226	10.62941	10.777305	10.700717
TP53	6.42182	7.660065	6.715644	6.972494	5.829142	6.993534	6.578648	7.070759	6.700962	6.50099	6.700329	6.854403	7.065693	7.223244	6.434731	6.885271	6.942203	7.163538	6.669903	6.671193	7.235817	6.602598	6.486316	6.481606	6.96931	6.505871	6.72276	6.769045	6.869195	6.632504	6.688335	7.008701	7.203002	6.955222	7.275583	6.76835	6.642771	6.773183	7.20333	7.212854	6.577752	6.1136	6.040901	7.16097	6.530155	6.658832	6.607848	6.388265	6.333241
HELLS	5.40759	5.254531	5.32026	5.399093	5.699409	5.176458	5.228015	5.323259	5.431439	5.157392	5.439072	5.262147	5.289287	5.403581	5.34936	5.45719	5.304452	5.286127	5.29057	5.505527	5.233336	5.171928	5.229073	5.295377	5.298406	5.315225	5.094732	5.343025	5.20606	5.381172	5.371421	5.32026	5.194967	5.281121	5.330599	5.468047	5.473486	5.165875	5.276706	5.313332	5.457481	5.372775	5.152313	5.372381	5.234316	5.350551	5.225758	5.327209	5.109794
SCD	6.49471	6.673164	6.678839	6.541666	6.39321	6.434453	6.510164	6.509282	6.4478	6.536943	6.542221	6.633084	6.527689	6.460188	6.471891	6.471139	6.413917	6.459093	6.487489	6.505871	6.487489	6.456309	6.526536	6.426505	6.465199	6.55746	6.50611	6.463195	6.385578	6.44528	6.386632	6.517471	6.609672	6.417477	6.445899	6.931088	6.50154	6.580577	6.525391	6.457456	6.390884	6.652945	6.408618	6.527411	6.54085	6.50026	6.447249	6.445899	6.452371
FADS2	5.931621	6.15153	6.25603	6.064807	6.116777	6.060714	5.939339	6.798376	6.187258	6.369257	5.941483	6.075784	6.55892	5.933328	6.439215	6.239097	6.607848	6.31628	6.313194	6.549895	6.242713	6.32736	6.495004	6.263433	6.216928	6.315792	6.021945	6.086025	6.304197	6.257838	6.178428	6.146158	6.826806	6.369494	6.257344	6.493134	6.171084	6.21335	6.287246	6.794559	6.320134	6.035671	5.868665	5.878057	5.93187	6.212311	6.032965	6.22695	6.618778
SRC	6.765722	6.907888	6.739644	6.764075	6.707053	6.887802	6.78753	6.761848	6.72398	6.665579	6.738968	6.762774	6.94911	6.785705	6.792046	6.699128	7.051219	6.963699	6.748215	6.942924	6.883381	6.690241	6.736581	6.685174	6.74229	6.767317	6.641535	6.714125	6.708235	6.94464	6.871619	6.932657	6.620299	7.098219	6.977966	6.843234	6.76835	6.819331	6.68943	6.895335	6.599991	6.611673	6.736897	6.861398	6.664996	6.879028	6.861398	6.720283	6.676042
STAT3	9.768383	10.163458	9.998717	9.994153	9.456822	9.91275	9.640941	9.776183	10.01798	9.810033	9.846195	9.838902	10.026644	9.848543	9.996587	9.710325	9.817506	9.94341	9.846195	9.651822	9.831408	10.150468	9.988362	9.802356	9.986164	9.894715	9.724603	9.671193	9.82359	10.102619	10.172339	9.902952	9.743632	9.712084	10.14375	10.063799	9.89892	9.980364	9.842527	9.914561	9.476397	9.541758	9.871753	10.096212	9.829354	9.698152	9.708382	9.965076	10.0226
PML	6.634061	6.830456	6.551045	6.522272	6.454734	6.686663	6.598224	6.617492	6.546459	6.519797	6.530957	6.636378	6.820844	6.5149	6.496776	6.615521	6.903005	6.819894	6.538902	6.677527	6.688335	6.747297	6.666859	6.513868	6.68328	6.667416	6.561592	6.612897	6.704108	6.58406	6.630454	6.656055	6.691558	6.872282	6.784732	6.986344	6.575562	6.687329	6.737653	6.782783	6.468448	6.484088	6.46418	6.666454	6.530957	6.618488	6.52712	6.520092	6.659977
MTOR	6.566989	6.355481	6.430872	6.329023	6.514589	6.54307	6.493657	6.36424	6.312919	6.510749	6.551045	6.276961	6.466891	6.594585	6.359585	6.282508	6.740554	6.272612	6.62685	6.531215	6.36424	6.47536	6.462256	6.51719	6.479497	6.432942	6.2918	6.444868	6.456599	6.502758	6.443249	6.72677	6.248263	6.603473	6.542789	6.53292	6.391418	6.429715	6.562994	6.500491	6.359855	6.597922	6.585726	6.573042	6.320938	6.578648	6.771534	6.452894	6.651737
NFS1	6.942584	6.938883	6.687659	6.700649	6.74229	6.666859	6.63165	6.682349	6.582066	6.886907	6.468745	6.82806	6.63559	6.654795	6.591173	6.879684	6.400422	6.427264	6.504537	6.284954	6.616061	6.716557	6.685174	6.642426	6.593998	6.743708	6.742944	6.760606	6.49561	6.376616	6.626285	6.288418	6.576519	6.645603	6.747297	6.619055	6.368254	6.350678	6.710625	6.536675	6.636378	6.705768	6.80529	6.549895	6.905391	6.516262	6.681743	6.609672	6.641837
TP63	6.104809	5.924064	5.871618	5.953557	5.899582	5.908361	5.858449	6.032496	5.966035	5.953793	5.952114	5.985674	5.907149	5.98276	5.908001	5.913901	5.957135	5.905482	5.861768	6.032965	5.928247	5.876343	5.887307	5.905273	5.917835	5.962146	5.883029	5.955676	5.997173	5.933328	5.964588	5.979177	6.013348	5.928039	5.932319	5.899049	5.878536	5.856579	5.979177	6.001099	5.947058	6.006506	5.895163	5.97509	5.881776	5.954831	5.989687	5.920768	6.05649
CDKN1A	9.220123	8.830648	8.789997	9.250015	8.635606	9.318245	9.224529	9.218808	9.004388	9.294606	8.970251	9.006099	8.934526	9.028874	9.235742	9.29871	9.166371	9.319264	8.948341	8.853685	8.996451	9.010027	9.221152	8.786449	9.302114	9.247737	8.983255	9.347402	9.273075	9.221152	9.144136	9.400909	9.062618	9.519235	9.498499	9.207465	9.463627	9.648538	9.202108	9.446113	8.861056	9.220123	9.396996	9.155728	9.053072	9.303396	8.908875	8.99262	8.83395
ENPP2	6.349882	6.31269	6.413072	6.430872	6.318378	6.459093	6.477576	6.329757	6.388776	6.521399	6.355681	6.714402	6.161017	6.26128	6.546192	6.489419	6.530333	6.358282	6.688024	6.249343	6.298317	6.307096	6.567846	6.476516	6.224285	6.35446	6.430009	6.472968	6.344303	6.358045	6.400908	6.408376	6.32948	6.333737	6.104809	6.24055	6.464654	6.133913	6.318079	6.2523	6.602032	6.200027	6.500491	6.325231	6.356715	6.210904	6.469237	6.686023	6.303651
VDAC2	10.351199	10.463421	10.475153	10.44451	10.569391	10.390501	10.311252	10.24108	10.430716	10.486439	10.666674	10.523066	10.489508	10.609687	10.439198	10.387739	10.478207	10.37473	10.625768	10.44451	10.34096	10.483658	10.268011	10.492811	10.176591	10.588732	10.301467	10.469205	10.070675	10.330001	10.492811	10.452941	10.247943	10.457987	10.23848	10.588732	10.622563	10.313699	10.528446	10.498333	10.659807	10.463421	10.402205	10.399531	10.59775	10.622563	10.777305	10.461276	10.600302
FH	7.067958	7.047662	7.330902	7.142816	7.454432	7.152303	7.148598	6.857956	7.267709	7.18097	7.516692	7.178697	7.044332	7.286192	7.177915	7.302485	6.594291	6.935112	7.463956	7.196532	7.150415	7.356519	7.214453	7.289422	7.247436	7.380743	7.294685	7.183604	7.081477	6.927909	6.782286	7.027335	7.004546	7.011211	7.099014	7.296914	7.294685	7.124614	7.161596	7.026919	7.458648	7.297733	7.423383	7.220694	7.286527	7.023363	7.527205	7.233113	7.277894
CBS	4.9747	4.977433	4.844188	4.908507	4.98147	4.877851	4.958806	4.983112	5.042672	5.011586	5.0386	5.065742	5.070538	4.870134	4.954547	4.975525	5.209948	4.882932	4.94087	4.982284	4.94872	4.92454	4.871346	4.91514	4.996688	4.97876	5.035382	4.877346	5.029766	5.108194	5.036228	5.176458	5.105878	4.925956	5.044065	4.933087	5.024089	5.072525	5.207177	5.134628	4.925956	5.003658	5.092917	4.927571	4.980134	5.06696	4.957861	5.014867	5.024548
ISCU	10.478207	10.252767	10.366976	10.361593	10.551036	10.562635	10.390501	10.296433	10.34096	10.751841	10.382848	10.280288	10.258285	10.247943	10.520238	10.447594	10.548163	10.258285	10.348551	10.533489	10.399531	10.316639	10.481031	10.68651	10.572222	10.478207	10.351199	10.427823	10.366976	10.501438	10.335542	10.23848	10.34096	10.741211	10.585476	10.399531	10.361593	10.187886	10.293947	10.346058	10.533489	10.327482	10.542242	10.338425	10.419312	10.430716	10.75873	10.609687	10.680127
ACSL3	6.807956	6.688601	7.197213	6.971451	6.792347	6.764403	6.506358	6.583791	6.896713	7.31942	7.076583	7.030743	6.607356	7.019775	6.995884	7.148911	6.54307	6.860052	7.05787	6.819618	6.830749	7.056326	6.983578	7.166537	6.9577	7.066425	7.060274	6.964798	6.497714	6.513868	6.795824	6.587835	6.513002	6.580343	6.814691	6.678194	6.997813	6.651737	6.679502	6.357269	7.062059	6.98495	7.078472	6.637576	7.068303	6.736271	7.277894	7.059061	7.042174
CD44	9.996587	10.10069	9.392812	9.772152	9.388316	9.926396	9.916541	9.941261	9.66613	9.598968	9.527636	9.900996	9.966873	9.978441	9.806446	9.432446	9.914561	9.570529	9.523439	9.627305	9.601818	9.581979	9.693467	9.511264	9.790723	9.690436	9.491733	9.527636	9.892641	9.918643	10.026644	10.01798	10.003448	9.718125	9.776183	9.42966	9.554785	9.810033	9.962991	9.92852	9.318245	9.537621	9.488831	9.960443	9.458265	9.667975	9.50703	9.550454	9.547321
BRD4	7.566921	7.909045	6.905024	7.071153	6.996032	7.771402	7.415787	7.412337	7.039785	7.131055	6.74229	7.317787	7.672012	7.31867	7.419548	7.443711	7.708976	8.105553	7.184429	6.917133	7.576428	7.403003	7.360696	7.198851	7.37734	7.228562	7.335682	7.281053	7.43272	7.404643	7.430494	7.724341	7.663535	7.576428	7.540792	7.646925	7.487687	7.46962	7.465221	7.846802	7.382035	6.952629	7.351932	7.833089	7.53048	7.100558	7.601769	7.579022	7.388556
PRDX6	9.863796	9.770382	10.016107	9.781977	10.013929	10.109539	10.180958	10.102619	10.14171	9.768383	10.176591	10.055658	9.840608	9.910848	10.05119	10.204513	9.867811	9.852341	10.174119	10.14171	9.785401	9.854489	10.113907	10.053493	9.994153	10.096212	10.048834	9.910848	9.867811	9.80409	9.831408	9.646964	9.706881	9.875451	9.706881	9.648538	10.387739	9.701654	9.584813	9.491733	9.962991	10.072598	9.945262	9.909111	10.109539	9.900996	10.301467	10.154956	9.92852
NF2	5.449423	5.639783	5.556439	5.532793	5.614974	5.575571	5.508703	5.585021	5.562834	5.515208	5.573643	5.540336	5.627432	5.624718	5.61554	5.519145	5.582327	5.728462	5.526429	5.614699	5.627188	5.548157	5.630748	5.586662	5.611289	5.565926	5.531781	5.543845	5.596822	5.576627	5.617187	5.67123	5.634682	5.647713	5.61554	5.553621	5.564137	5.553351	5.634682	5.609248	5.473798	5.659391	5.522951	5.54622	5.481292	5.623166	5.528105	5.537898	5.528909
ARNTL	7.640695	7.299469	7.904342	7.487687	7.801316	7.294685	7.82532	7.774172	7.95437	7.575213	7.643207	7.49714	7.5314	7.843505	7.570209	7.698411	7.395854	7.395404	7.900512	8.024156	7.707397	7.687896	7.86956	8.056456	7.754505	7.880127	7.899496	8.032504	7.894293	7.750199	7.746125	7.682032	7.550956	7.733649	7.66732	7.386513	7.833089	7.805862	7.704885	7.769282	7.982871	7.337792	7.805356	7.742984	7.922582	7.469185	7.694464	7.646454	7.827641
HIF1A	11.018522	10.227162	11.044262	11.269023	10.531161	10.710831	10.492811	10.472035	10.825929	10.75873	10.644327	10.803384	10.335542	10.724244	11.003274	10.803384	10.641844	10.737484	10.788185	10.741211	10.707213	10.673175	10.693469	11.1358	11.014376	10.693469	10.990804	10.265693	10.707213	10.562635	11.163498	10.34096	10.483658	10.202398	10.351199	10.026644	10.744284	10.316639	9.886503	10.139228	10.405077	11.053437	10.280288	10.553597	10.700717	10.873497	11.014376	11.101449	11.006914
JUN	6.133227	6.061558	5.817451	5.770458	5.757707	5.644952	5.650311	5.752985	5.613954	5.636903	5.74144	5.617999	5.581838	5.531255	5.669956	5.677975	5.628161	5.789487	5.869155	5.612753	5.649606	5.54533	5.559544	5.698713	5.576333	5.628478	5.591498	5.718338	5.670867	5.613954	5.859918	5.74121	5.704768	5.774377	5.586379	6.025955	5.466046	5.843379	5.587708	5.657563	5.566922	5.69315	5.431762	5.595692	5.650778	5.735163	5.507126	5.56938	5.471574
CA9	6.502112	6.528256	6.509585	6.469237	6.221474	6.216383	6.531215	6.562141	6.402195	6.609034	6.560095	6.582664	6.669065	6.648432	6.318629	6.443773	6.765722	6.451866	6.511601	6.907484	6.398891	6.485991	6.267659	6.491144	6.368043	6.609951	6.587955	6.410394	6.463195	6.815637	6.56325	6.52712	6.542789	6.582664	6.529377	6.451592	6.278249	6.72276	6.546459	6.488627	6.625331	6.473381	6.959533	6.58406	6.439215	6.614621	6.496776	6.51824	6.519797
TMBIM4	9.456822	9.304426	9.191287	9.96882	9.835084	9.346219	9.700156	9.551878	9.584813	10.157287	9.333618	10.096212	9.234526	9.94341	9.884137	9.759147	9.187826	9.880107	9.89892	9.986164	9.764957	10.207269	9.444575	10.091848	9.663021	9.684641	8.957734	9.970765	9.472062	9.17752	9.962991	9.628958	9.509835	9.367058	9.642417	9.455778	9.650336	9.169597	9.766986	9.637985	9.53609	10.44451	10.005385	9.303396	9.606963	9.459539	9.455778	9.706881	9.922273
PLIN2	7.32932	6.82806	7.585268	7.354504	7.276712	6.867838	7.47613	7.156108	7.648439	7.421261	7.520295	7.170841	6.937277	7.322152	7.192853	7.342758	7.431895	7.082171	7.775586	7.622285	7.075861	7.345489	7.519063	7.245114	7.503002	7.161954	7.330103	7.069308	6.992122	7.074374	7.196532	7.100097	6.979374	7.534465	6.940772	6.91431	7.173535	7.066859	7.134801	7.163137	7.353215	7.32808	7.643207	7.34227	7.582502	7.359419	7.154968	7.156108	7.179495
LAMP2	8.893182	8.831592	9.110017	9.005119	9.169597	8.808696	8.800482	9.033734	9.261574	9.06928	8.953103	8.750357	8.626512	9.013074	8.833205	9.040689	8.828089	8.606424	9.182625	8.823548	8.861852	9.093244	8.985443	9.250015	8.906134	9.24118	9.042857	9.059797	8.644296	8.86357	8.894783	8.628873	8.714065	8.563643	8.707233	8.494197	8.921753	8.723768	8.688642	8.796137	8.857248	9.275237	8.890321	8.757096	9.020758	8.919043	9.365784	8.989126	9.162899
ZFP36	11.611396	11.611396	11.853708	11.626424	10.751841	11.491493	10.940772	11.684631	11.1358	11.282078	11.262867	10.68651	10.811312	10.845004	10.952882	10.811312	11.216127	11.525093	11.12094	11.225633	11.03154	11.129536	10.676747	10.369206	11.111241	10.591759	10.556803	11.618252	11.03154	11.185894	11.898886	11.749759	10.974225	11.571973	10.857633	11.825422	10.525616	12.23932	11.221066	11.611396	10.313699	10.700717	10.531161	11.262867	11.157351	11.359005	10.332787	10.455779	10.433404
CHMP5	8.943676	8.568346	9.574522	8.978515	9.60983	8.665519	8.957734	9.064401	9.362058	9.275237	9.486064	9.008119	8.507156	8.908875	9.053072	9.081208	8.973101	8.723079	9.139144	9.009147	9.084495	9.28588	9.166371	9.415492	9.334932	9.202108	9.205363	9.34128	8.566644	8.844919	8.862682	8.494197	8.674874	8.621079	8.457715	8.404925	9.089208	8.990022	8.455497	8.552754	9.172906	9.551878	9.28588	8.372595	9.333618	9.06626	9.055154	8.988179	9.143181
CHMP6	6.933323	7.266235	6.963031	7.225347	6.458026	7.369754	7.163137	7.247436	6.955534	7.177151	6.504811	7.141297	7.223959	7.076583	6.989644	7.287434	7.264708	7.464751	6.746689	7.32468	7.156108	7.300302	7.127767	6.962723	7.185092	7.114524	7.124985	7.065693	7.351932	7.446546	7.117219	7.398179	7.277089	7.398179	7.090513	6.963699	7.022325	7.253002	7.211173	7.272009	6.793593	6.778236	6.831073	7.282034	6.79909	7.388135	7.189897	6.869845	7.096157
CAV1	5.74948	5.830616	5.706103	5.750628	6.76212	5.789718	5.700656	5.830852	5.575571	5.679447	5.742647	5.753709	5.665351	5.706587	5.687322	5.860727	5.669028	5.63732	5.643957	5.566922	5.765356	5.632654	5.682706	5.684415	5.74188	5.633636	5.617422	5.737844	5.768508	5.606892	5.658614	5.614192	5.712371	5.660059	5.578076	6.806294	5.684874	5.670989	5.710674	5.74528	6.01813	5.745964	5.586662	5.600221	5.856333	5.556967	5.772348	5.737844	5.777708
GCH1	10.427823	10.638185	10.396638	10.469205	10.486439	10.358903	10.811312	10.425007	10.377759	10.492811	10.990804	10.303959	10.298909	10.272908	10.192531	10.737484	10.572222	10.68651	10.511295	10.436127	10.957116	10.828495	10.603826	10.911967	11.057787	10.277737	10.483658	10.211884	10.084953	10.335542	9.819578	10.275445	10.005385	10.353891	10.332787	10.828495	10.811312	10.107272	10.123267	10.258285	10.575411	10.457987	10.469205	9.884137	10.478207	10.402205	10.644327	10.311252	10.75873
PTGS2	6.968061	6.714125	9.49315	8.90708	7.542629	7.878481	6.946343	7.547698	7.686753	8.209073	8.245074	6.288173	5.683423	6.436047	6.584588	6.832865	6.341174	7.751236	8.757096	7.521316	6.170248	8.32088	6.5029	6.932657	7.762783	6.226211	7.0126	8.722101	6.509282	6.19243	8.653655	7.553797	5.96411	7.828794	5.472147	8.859112	5.842886	9.446113	6.253989	6.860052	5.935039	9.176237	6.506358	6.491578	7.750982	7.855371	6.438381	6.374453	7.136255
DUSP1	10.765488	10.361593	11.337883	11.180798	9.672764	10.096212	9.794054	10.533489	10.387739	9.561905	10.899063	9.398471	9.357146	9.515221	9.88188	9.743632	9.691924	10.000851	11.180798	10.433404	9.861818	10.159504	9.635058	9.523439	10.24108	9.537621	9.734792	10.873497	9.726526	9.406121	11.106519	10.911967	10.358903	10.965535	10.265693	11.175536	9.469055	11.28714	10.372013	10.13455	9.57308	9.733135	9.534621	9.580179	10.656498	10.663226	10.007265	9.637985	9.982243
NOS2	6.034034	5.916376	5.993823	5.874967	5.936026	5.940998	6.153921	5.996135	5.874725	5.821996	5.930672	5.942422	6.024901	5.980895	6.129432	5.963149	6.094957	6.157927	5.982029	6.40639	6.007845	6.122093	5.97677	6.067747	5.853415	6.144415	6.013348	5.92591	6.062779	6.023821	6.127498	6.041453	5.817451	6.212205	5.98113	6.049843	5.849308	5.963388	6.151059	5.999839	5.880863	6.033524	5.920768	5.825812	6.02144	6.051319	6.063282	5.945609	6.014808
NCF2	12.02701	11.909676	12.01709	12.01709	11.712983	12.02701	11.96198	11.919563	12.113966	12.068818	11.941916	11.93104	11.919563	12.081313	11.919563	12.01709	11.880799	11.773762	12.046592	11.86196	11.898886	11.971414	11.93104	12.036836	11.998555	12.125415	12.01709	11.989281	12.036836	11.952113	12.103469	11.891171	12.046592	11.791089	12.081313	11.655879	11.952113	12.036836	11.971414	11.971414	11.791089	12.007522	11.843732	12.057869	11.941916	12.092026	12.113966	11.952113	12.068818
MT3	6.101232	5.908134	5.981789	5.918994	6.097113	5.842689	5.887749	6.111599	6.081437	5.776485	5.898047	5.919763	5.881776	6.207319	5.986411	6.08364	6.047775	6.044125	5.863526	6.1228	6.026192	5.919763	5.930672	5.910595	5.800345	6.251029	5.972667	5.965533	6.190812	6.132992	6.203418	6.260594	6.166397	6.099972	6.065495	5.997857	5.81979	5.987162	6.051771	6.107547	5.929924	6.167627	6.056267	5.879622	6.054509	6.135741	6.115282	5.688986	5.751017
UBC	13.337421	13.218242	13.337421	13.285605	12.863077	13.109259	13.201158	13.218242	13.182368	13.705286	12.937277	13.182368	13.128632	13.128632	13.046313	13.128632	13.337421	13.01706	13.166183	13.166183	13.235214	13.218242	13.218242	13.218242	13.182368	13.14831	13.056539	13.235214	13.166183	13.337421	13.301765	13.218242	13.14831	13.218242	13.337421	13.218242	13.109259	13.353239	13.235214	13.14831	13.128632	12.976963	12.999644	13.201158	13.201158	13.267992	13.14831	13.056539	13.14831
ALB	5.117326	5.138323	4.976469	5.125423	5.059665	5.082638	5.048189	4.998068	5.081329	5.103108	5.079698	5.084171	5.013587	5.05332	4.94733	5.075136	5.068366	4.993958	4.987688	5.052908	5.050543	5.012353	5.001996	4.957861	5.061308	5.054114	5.022334	5.095085	5.12026	5.033727	5.116144	5.12893	5.066497	5.095863	5.049336	5.031021	5.026516	5.042353	5.042672	5.080935	5.058471	5.055402	4.998938	5.02496	5.073374	5.059253	5.040751	5.031749	4.984533
TXNRD1	9.126657	9.418538	9.406121	9.360843	9.304426	9.048213	8.850125	9.167539	9.299831	9.28588	9.541758	9.28952	9.025204	9.128667	9.200949	9.053994	9.067166	9.208721	9.412932	9.588079	9.161688	9.251963	9.018748	9.364591	9.048213	9.167539	9.271844	9.319264	8.82884	9.018748	9.187826	9.07137	8.660653	9.032819	9.396996	9.102093	9.321611	9.185787	9.351274	8.985443	9.296385	9.396996	9.49315	9.079114	9.294011	8.890321	9.452922	9.166371	9.246595
GPX2	8.091862	8.006255	7.663034	7.899496	8.096114	7.935135	8.080754	8.462535	7.931779	7.886328	7.913624	7.980496	7.976061	7.777228	7.951417	7.649891	7.885193	8.09692	7.714524	7.93922	8.005593	7.736273	7.799716	7.697966	7.915504	7.818193	7.624684	7.906657	8.275903	7.83629	7.935135	7.863656	8.032504	7.894827	7.984381	8.337617	7.798711	8.034998	7.885193	7.987443	7.738731	8.197137	7.934488	7.89761	7.820525	8.113821	7.826994	8.000935	7.879583
BNIP3	5.633874	5.629315	5.585273	5.658045	5.595112	5.690543	5.602819	5.582047	5.462391	5.66874	5.749037	5.449423	5.563091	5.588442	5.51878	5.59925	5.492607	5.574523	5.760623	5.716469	5.636139	5.661373	5.459005	5.775059	5.563221	5.616384	5.557225	5.815681	5.525049	5.578286	5.537114	5.500177	5.388524	5.655121	5.533032	5.61445	5.522378	5.533323	5.492607	5.58391	5.585557	5.511883	5.545628	5.525858	5.613439	5.591005	5.782277	5.574203	5.588706
OXSR1	8.986236	8.970251	8.962367	8.993484	9.187826	8.972137	9.073559	8.906134	9.273075	9.009147	9.172906	8.937604	9.085668	9.025204	8.921753	9.233369	9.14015	9.14932	9.25296	8.865333	8.987221	9.210108	9.242277	8.92984	8.924422	9.052095	9.137095	8.973101	8.642879	9.325592	9.052095	8.982464	8.641237	9.017897	9.020758	9.192373	9.028874	8.951075	8.884553	8.783757	8.751995	9.277499	9.127672	9.169597	9.165116	8.880025	9.161688	9.106671	8.796137
ANGPTL7	5.70175	5.805229	5.64846	5.705004	5.526429	5.774607	5.914413	5.766204	5.807857	5.80449	5.65413	5.881347	5.734712	5.627188	5.767797	5.575571	5.608157	5.755409	5.864421	5.90068	5.750628	5.887033	5.752222	5.725864	5.667868	5.900318	5.869923	5.844808	5.79308	5.670489	5.720504	5.72743	5.868876	6.045684	5.884674	5.863991	5.695448	5.517413	5.708237	5.787874	5.698015	5.853415	5.743124	5.780392	5.527586	5.771926	6.147321	5.637102	5.641747
CHAC1	7.516692	7.623812	7.423886	7.608174	7.605275	7.366675	7.482016	7.872572	7.435504	7.309995	7.356114	7.686218	7.488416	7.385602	7.499045	7.208721	7.49957	7.477036	7.263249	7.462061	7.517085	7.456164	7.445413	7.15594	7.567765	7.375575	7.269723	7.477915	7.70068	7.709833	7.545831	7.788695	7.587204	7.550956	7.445822	7.431895	7.321776	7.663034	7.477036	7.467826	7.24149	7.755024	7.266988	7.35988	7.314629	7.550182	7.398625	7.451702	7.256611
DDIT4	5.665481	6.167372	6.102238	6.059802	5.867763	5.947925	6.055779	5.820063	5.864971	5.812912	5.88599	5.758466	5.976494	5.912032	6.327109	5.857518	6.15297	5.961691	6.171811	5.937329	6.46629	5.900548	6.065037	6.071602	5.890946	6.047494	5.97677	6.092989	6.117232	5.944753	5.995605	6.125768	6.387683	6.033524	6.146414	6.054992	6.023062	6.097831	6.216167	6.190812	6.24874	5.980642	5.857311	6.012576	6.169227	6.244321	6.094673	5.996645	5.731824
ASNS	5.491309	5.154868	5.307425	5.287477	5.589211	5.676249	5.304189	5.284554	5.170305	5.410831	5.543335	5.334592	5.396857	5.179416	5.414404	5.449941	5.395686	5.281704	5.419863	5.307425	5.316623	5.32131	5.347799	5.389165	5.516922	5.26188	5.339264	5.205651	5.455521	5.574762	5.254209	5.403581	5.428081	5.429892	5.387166	6.608175	5.379715	5.124449	5.362047	5.570822	6.429715	5.341686	5.589211	5.25084	5.777218	5.408945	5.491159	5.795604	5.434613
TSC22D3	9.909111	9.951567	9.81581	9.844748	8.959721	9.835084	9.611469	9.846195	9.513876	9.538848	9.437627	9.688973	9.642417	9.58637	9.860232	9.398471	9.965076	9.331371	9.933031	9.472062	9.811811	9.491733	9.400909	9.487426	9.505458	9.170531	9.657121	9.679373	9.848543	9.603493	9.88188	9.896748	10.02894	9.743632	9.788809	9.411684	9.486064	9.861818	9.972418	9.748523	9.66613	9.398471	9.495417	9.701654	10.009499	9.840608	9.742005	9.748523	9.794054
DDIT3	7.690969	7.549541	7.800327	7.67899	7.704885	7.5821	7.519455	7.831332	7.666361	8.003186	7.921559	7.694464	7.883429	7.681543	7.586678	7.548573	8.130707	7.611245	7.785758	7.518028	7.543594	7.535413	7.551394	7.391429	7.644455	7.693364	7.564498	7.786759	8.034413	7.776937	7.918176	7.919441	7.891359	7.891359	8.056456	8.063459	7.785758	8.000391	7.992013	7.942198	7.995032	7.571225	8.015896	7.941525	7.66522	7.950145	7.772061	7.914937	7.786759
SLC1A4	6.488889	6.7624	6.735699	6.792347	6.90465	6.608175	6.53459	6.722417	6.563584	6.881047	6.75017	6.813377	6.803109	6.883381	6.744723	6.87678	6.858725	6.665894	6.775565	6.530651	6.618488	6.760269	6.581751	6.696612	6.585458	6.693473	6.532429	6.683597	6.678194	6.803389	6.55917	6.74445	6.792197	6.685713	6.601159	7.310961	6.796198	6.771858	6.717554	6.743556	6.922123	6.564132	6.390121	6.780124	6.785046	6.628012	6.483533	6.587045	6.62685
PCK2	7.723816	7.719021	7.714524	7.702789	7.582945	8.02116	7.710371	7.677434	7.683656	7.764912	7.405087	7.517492	7.890771	7.46745	7.384342	7.903378	7.751236	7.664133	7.529054	7.439212	7.798127	7.813269	7.674997	7.645963	7.741863	7.877849	7.547698	7.651374	7.72757	7.735245	7.706066	7.575213	7.863656	7.891962	8.032504	7.825898	7.535867	7.644057	7.920535	8.096114	7.597586	7.531901	7.64539	7.757602	7.745003	7.374664	7.676385	7.929371	7.763415
TXNIP	12.135357	12.398913	12.628011	12.542406	12.542406	12.125415	12.555243	12.224367	12.604344	12.398913	12.628011	12.640243	12.32351	12.280345	12.310635	12.280345	12.178128	12.092026	12.501034	12.337837	12.44677	12.310635	12.628011	12.69235	12.515594	12.370083	12.566067	12.337837	12.555243	12.515594	12.167699	12.212504	12.32351	12.007522	12.733774	11.698742	12.566067	12.310635	12.430781	12.528255	12.458915	12.733774	12.640243	12.430781	12.58019	12.385073	12.591313	12.604344	12.542406
VLDLR	5.150404	5.445369	5.374893	5.245382	5.045708	5.216349	5.207849	5.183028	5.283588	5.34691	5.227069	5.15267	5.254531	5.301354	5.211936	4.983112	5.144096	5.213743	5.371421	5.095863	5.107633	5.149662	5.196777	5.081778	5.268629	5.238417	5.2215	5.195113	5.205651	5.252928	5.262829	5.161746	5.094732	5.234627	5.19571	5.193493	5.213446	5.141905	5.288981	5.32494	5.101406	5.308572	5.177912	5.181935	5.075136	5.346063	5.44828	5.11537	5.244067
PSAT1	6.460188	6.516262	6.389802	6.593227	6.780446	6.469445	6.691558	6.728832	6.574404	6.45053	6.67187	6.59524	6.534864	6.462884	6.63165	6.534486	6.743556	6.542221	6.270885	6.510474	6.504811	6.528256	6.562994	6.46765	6.46418	6.524028	6.589841	6.596163	6.391418	6.495128	6.460473	6.559821	6.638479	6.500014	6.480015	6.890214	6.604608	6.515996	6.311637	6.579471	6.573596	6.718966	6.425674	6.44926	6.508748	6.452371	6.607356	6.40639	6.470887
SLC7A5	6.674764	6.879684	6.796198	6.782934	6.767632	6.550162	6.784732	6.497974	6.757251	6.858725	6.73221	6.718407	6.990677	6.905024	6.840938	6.877105	7.057111	6.80696	6.757925	6.681387	6.727678	6.650443	6.826418	6.752987	6.716835	6.816349	6.736007	6.733009	6.862656	6.971451	7.036233	7.172395	6.74445	6.943285	6.948768	7.352775	7.001868	6.835935	6.722157	6.885575	7.097449	6.512144	6.727415	6.857321	6.733516	7.226603	6.782934	6.832392	6.798376
HERPUD1	10.807815	10.533489	10.911967	10.93652	11.152043	10.865859	10.825929	10.76174	10.777305	10.638185	10.849699	10.612502	10.619446	10.683291	10.940772	10.923983	10.656498	10.948855	10.907659	11.057787	11.080895	10.609687	10.800001	11.125582	10.755044	10.982079	11.003274	10.982079	10.894817	10.75873	11.022863	10.525616	10.800001	10.733915	10.455779	11.022863	11.096106	10.773632	10.595044	10.769416	10.952882	10.737484	10.965535	10.551036	10.961189	11.062071	11.096106	11.096106	10.653793
XBP1	8.807825	9.115333	9.414065	9.705106	10.322362	9.030786	8.854491	9.025204	9.135954	9.454216	9.055154	9.266336	8.851075	9.383337	9.14932	9.318245	8.820935	8.954053	9.164189	9.002473	9.350075	8.77954	9.004388	9.329995	9.034709	8.924422	9.390723	9.167539	8.995605	8.935575	9.418538	9.117281	9.365784	8.548139	8.940294	10.410829	9.323794	9.326247	9.173947	8.998358	10.130266	9.342437	8.961474	8.687768	9.099246	8.872103	9.233369	9.072363	9.508307
ATF3	6.631064	6.468448	7.088362	6.792605	6.387993	6.559821	6.242262	6.416728	6.309083	6.742568	6.600254	6.478103	6.157226	6.283189	6.262242	6.513002	6.280614	6.24102	6.156172	6.406889	6.234558	6.510474	6.389036	6.388265	6.4464	6.110272	6.40639	6.512417	6.351166	6.264657	6.365019	6.248486	6.401946	6.490288	6.189378	6.654473	6.462003	6.45582	6.347462	6.433966	6.313933	6.759999	6.300378	6.438657	6.299843	6.471139	6.208939	6.245717	6.566149
ZNF419	7.230876	7.376861	7.179106	7.302037	7.386079	7.139012	7.203002	7.404643	7.251238	7.126626	7.319794	7.299469	7.294685	7.095061	7.281053	7.288652	7.20333	7.198851	7.069308	7.089368	7.309775	7.170841	7.112083	7.114524	7.095061	7.155772	7.188335	7.142407	7.291073	7.376382	7.368543	7.229722	7.134438	7.192096	7.325531	7.218735	7.21033	7.270087	7.299029	7.286192	7.110135	7.179495	7.380743	7.338626	7.312919	7.129673	7.064928	7.234657	7.220694
KLHL24	7.150415	6.67254	6.981304	6.990015	7.015826	6.864215	6.942203	6.823445	6.915959	6.892303	6.96931	6.907117	6.676042	6.914728	6.940384	6.762774	6.807552	6.848753	7.206991	6.914728	6.927571	6.85831	6.92927	7.130041	6.979707	6.795824	6.876175	7.004546	6.739289	6.707349	6.851303	6.728832	6.849349	6.664129	6.770048	6.76702	6.98	6.780446	6.744159	6.804967	7.007685	7.110135	7.095442	6.886237	7.003556	6.728832	6.924065	6.900352	6.975218
TRIB3	8.052559	7.99692	8.014101	8.017705	8.100649	7.894293	8.155506	7.881229	8.014754	7.961105	7.983418	8.170577	7.536284	7.794432	7.878481	7.785256	7.970966	7.552262	7.820021	7.594169	7.696437	7.992598	7.927249	8.00831	7.775081	8.092994	7.878481	7.890217	7.960043	8.090051	7.966696	7.699101	7.780638	7.76708	7.622774	7.831332	7.628769	7.924979	7.999787	8.040344	8.3019	7.958305	8.322996	7.843505	7.997701	7.790667	8.164923	7.949692	7.939825
ZFP69B	4.83908	4.968348	5.072525	4.79501	4.900842	4.851871	5.064541	4.911468	4.889917	4.849981	5.021084	4.872609	4.878484	4.910456	4.826983	4.741399	4.925036	4.909466	4.840364	4.830996	4.902302	5.003199	4.811597	4.921917	4.893853	4.825721	4.925706	4.913111	4.766297	4.898246	4.885274	4.991898	4.82249	4.769054	4.805399	4.798806	4.888711	4.850587	4.925956	4.9203	4.839771	4.908507	4.80214	4.837337	4.859639	4.925036	4.958806	4.885274	4.803691
ATP6V1G2	5.945094	6.105312	6.075784	6.305311	6.102923	5.998425	6.303651	6.25877	5.887307	6.014356	6.227482	6.073503	5.912269	6.036915	5.979419	5.943357	6.102556	5.945967	6.023821	5.964331	5.998686	6.128491	5.891228	6.000849	5.953305	5.890253	6.06538	5.821271	6.129432	6.039702	6.080955	6.172092	6.319111	6.221049	6.003911	6.053051	5.768016	6.109199	5.838715	6.019105	6.03427	6.145133	6.073284	6.071602	5.928739	6.285509	6.144177	6.087045	5.78618
VEGFA	7.572171	7.471671	7.333562	7.529054	7.295011	7.323342	7.369314	7.338143	7.47613	7.257333	7.193217	7.402557	7.350383	7.471671	7.221602	7.378181	7.260103	7.221602	7.279036	7.372198	7.428215	7.145611	7.430494	7.487687	7.406264	7.534465	7.476605	7.633388	7.601343	7.34797	7.563035	7.556482	7.625213	7.573863	7.233482	7.511716	7.268913	7.442034	7.453984	7.529452	7.359419	7.46745	7.219448	7.407607	7.450848	7.608174	7.411089	7.502101	7.166537
GDF15	5.344936	5.34205	5.47044	5.350551	5.372253	5.40268	5.367236	5.367544	5.429746	5.34412	5.443681	5.322394	5.440571	5.419863	5.352673	5.524257	5.427543	5.268629	5.443095	5.445369	5.427267	5.375233	5.499341	5.4822	5.377039	5.411854	5.528618	5.462391	5.547264	5.369542	5.373439	5.491789	5.419609	5.447054	5.425566	5.494453	5.455244	5.459005	5.535208	5.39453	5.358762	5.389431	5.453862	5.407353	5.40574	5.532028	5.433164	5.361136	5.596571
CEBPG	7.782676	7.986888	8.209922	7.468774	7.304106	7.844616	7.937552	7.459442	7.784184	7.964417	7.720674	7.64168	7.706957	8.16067	7.416629	7.784184	7.766111	7.438365	8.334851	7.74392	7.92329	8.089435	7.893636	7.536808	8.010027	7.879583	7.917144	8.185298	7.709833	7.720158	7.314629	7.688464	7.764912	7.95931	7.76661	7.719592	7.620283	7.72542	7.942701	8.118119	7.845756	7.521779	7.457414	8.133508	7.756563	7.560701	7.544048	7.877237	7.597586
RGS4	5.907828	5.937329	5.777708	5.913474	5.961691	5.927488	5.870389	5.996645	5.890484	5.873736	5.978753	5.907588	5.891228	5.96411	5.775059	5.788809	5.843918	5.891751	5.728988	5.786401	5.842167	5.806794	5.818987	5.814675	5.759624	6.044972	5.842886	5.859682	5.938062	5.911529	5.974837	5.850273	5.803246	5.764566	5.888474	5.800572	5.866016	5.979177	5.855121	5.898165	5.851442	5.863769	5.879163	5.851737	5.802119	5.931408	5.831855	5.847856	5.995081
EIF2S1	8.094907	8.026889	8.372595	8.264611	8.696125	8.101885	8.163041	8.211274	8.416788	8.404205	8.387508	8.129589	8.163041	8.402778	8.241295	8.27062	7.907227	8.098881	8.484607	8.394734	8.209073	8.413846	8.134622	8.10466	8.119421	8.23378	8.243993	8.218816	8.142016	8.134068	7.94681	8.081431	8.090051	8.106732	8.016485	8.33133	8.393271	8.215698	8.092994	7.783239	8.475796	8.598974	8.508905	8.080754	8.301232	8.07076	8.402093	8.156143	8.372595
IL6	5.720027	5.698937	5.833907	5.614699	5.634937	5.560267	5.753709	5.834938	5.814556	5.425058	5.604883	5.85892	5.733037	5.691249	5.669221	5.711887	5.725646	5.639036	5.698825	5.677975	5.767311	5.866016	5.730117	5.775494	5.74359	5.641978	5.544645	5.862638	5.694904	5.760354	5.62395	5.629871	5.836495	5.707763	5.683555	5.817207	5.797896	5.659072	5.549255	5.621791	5.62108	5.60121	5.724855	5.714487	5.814436	5.622908	5.650528	5.7219	5.790654
CXCL2	5.595112	5.462699	5.564369	5.389792	5.525858	5.485237	5.618509	5.617999	5.64846	5.550434	5.495272	5.387698	5.488155	5.458096	5.497213	5.636614	5.483	5.7181	5.283291	5.489592	5.611167	5.50583	5.749954	5.534067	5.523233	5.449941	5.639519	5.691249	5.524506	5.487371	5.695179	5.515756	5.364523	5.615987	5.525566	5.845299	5.292424	5.534332	5.597866	5.769249	5.201621	5.521464	5.540856	5.334194	5.48842	5.531506	5.420748	5.532542	5.397683
RELA	7.861572	8.453135	7.739736	7.840127	7.616075	8.164923	8.050738	7.945621	7.748763	7.639248	7.942701	7.849626	8.144494	7.77259	7.901825	7.794432	8.041828	8.182615	7.576428	7.6851	8.051959	7.89761	7.845221	7.516692	7.994468	7.804238	7.831951	7.876718	8.201918	7.821485	8.065964	7.92329	8.095476	8.103157	8.114446	8.004386	7.934488	8.101241	7.982381	8.227401	7.971558	7.411857	7.666361	7.98919	7.817147	7.885193	7.738199	7.90116	8.018977
HSD17B11	10.784502	10.296433	10.877318	11.062071	11.062071	11.03154	11.199901	10.504555	11.096106	10.747919	11.275409	10.807815	10.697128	11.163498	10.923983	10.744284	10.755044	10.508014	11.1358	11.12094	10.877318	10.957116	10.932005	10.93652	10.978147	10.800001	10.84054	10.923983	10.60669	10.957116	10.861896	10.948855	10.650936	10.755044	10.18324	10.247943	10.873497	10.885546	10.731223	10.76174	10.425007	11.125582	11.463441	11.1358	11.022863	10.76174	10.978147	10.986671	11.022863
AGPAT3	7.279343	7.691453	7.547698	7.417846	7.270087	7.500859	7.375125	7.51269	7.504863	7.395854	7.177552	7.303717	7.561199	7.403344	7.247436	7.270455	7.773611	7.360696	7.191222	7.445822	7.426896	7.580283	7.122294	7.261338	7.493794	7.532331	7.46745	7.428607	7.484338	7.385224	7.752609	7.434364	7.15534	7.600319	7.358995	7.766111	7.204505	7.398179	7.444561	7.66106	6.995011	7.341336	6.728587	7.494731	7.374664	6.987364	7.264349	7.282247	7.130819
SETD1B	10.14171	9.591077	9.588079	9.671193	9.844748	9.574522	9.884137	9.614166	9.589613	9.757382	9.561905	9.755887	9.918643	9.661369	9.774097	9.724603	9.976219	9.583425	9.625765	9.435012	9.650336	9.600328	9.810033	9.715187	9.650336	9.858536	9.495417	9.92852	9.817506	9.880107	9.616165	9.920441	9.420294	9.80409	9.978441	9.547321	9.729835	9.774097	9.73822	9.80825	9.88188	9.875451	9.768383	9.827569	10.013929	9.708382	9.880107	9.88188	9.642417
TF	5.777218	5.905734	5.973468	5.888682	5.907357	5.881564	5.827852	5.87059	5.862752	5.875908	5.809232	5.894453	5.949115	5.890727	5.850732	5.871129	5.88059	5.829142	5.813943	5.811005	5.855384	5.96797	5.8766	5.873736	5.879846	5.811873	5.902597	5.890946	5.981337	5.905734	5.833907	5.905734	5.889555	5.839812	5.848322	5.857518	5.86953	5.928247	5.770692	5.915596	5.850045	5.862027	5.814436	5.85323	5.898575	5.940998	5.878817	5.922685	5.881564
FTL	13.472867	13.568199	13.448474	13.568199	12.976963	13.610194	13.534302	13.472867	13.501066	13.448474	13.267992	13.428114	13.610194	13.390273	13.285605	13.501066	13.658128	13.501066	13.374054	13.374054	13.501066	13.568199	13.409306	13.409306	13.501066	13.472867	13.534302	13.568199	13.448474	13.610194	13.448474	13.610194	13.472867	13.610194	13.610194	13.374054	13.182368	13.568199	13.568199	13.534302	13.267992	13.285605	13.501066	13.501066	13.448474	13.610194	13.250767	13.353239	13.501066
RPL8	12.224367	12.224367	12.718806	12.733774	12.604344	12.354506	12.651143	12.759929	12.759929	12.883312	12.617051	12.69235	12.58019	12.918168	12.678135	12.718806	12.733774	12.604344	12.69235	12.678135	12.617051	12.69235	12.555243	12.32351	12.591313	12.555243	12.747722	12.678135	12.678135	12.733774	12.718806	12.772669	12.705083	12.555243	12.678135	12.772669	12.747722	12.705083	12.69235	12.501034	12.957518	12.135357	12.44677	12.718806	12.81455	12.604344	12.883312	12.69235	12.69235
TFRC	8.818329	7.619318	7.982871	8.005593	8.884104	8.242639	8.494878	8.40045	7.911245	8.446544	8.459844	8.090723	7.909045	7.907227	8.758764	8.467496	8.119991	8.463944	8.40938	8.236771	8.027423	8.296449	8.372595	8.430445	8.361379	8.327085	8.173315	8.205133	8.060126	8.231806	8.075566	8.027957	8.194613	7.98919	8.201918	8.673974	8.939489	8.027423	7.993268	8.204527	9.395846	8.508905	8.607078	7.887362	8.407864	8.083365	8.455497	8.566644	8.488382
MAFG	7.973289	7.091588	7.048451	7.543143	7.119058	7.35782	7.595834	7.433501	7.16097	6.923721	7.296914	7.19685	7.33481	7.063495	7.683656	7.790188	7.304745	7.494731	7.239328	7.032586	7.389353	7.504863	7.35155	7.134124	7.258079	7.495561	7.250117	7.358226	7.290715	7.563982	7.259707	7.681543	7.514398	7.27091	7.35988	7.752609	7.722256	7.637296	7.390954	7.598652	7.27972	7.322528	7.411857	7.595343	7.49714	7.009357	7.750728	7.161311	7.193927
IL33	4.873736	4.953617	4.764574	4.834338	4.839771	4.819212	4.878979	4.839771	4.848579	4.771443	4.854787	4.814427	4.826043	4.807474	4.814427	4.881151	4.828819	4.842359	4.852438	4.94733	4.868427	4.859127	4.852438	4.789819	4.887116	4.796581	4.867152	4.946882	4.77239	4.831672	4.929392	4.887665	4.895546	4.918295	4.794207	4.871346	4.939911	4.871346	4.877851	4.852438	4.880003	4.889917	4.808873	4.859127	4.858842	4.778022	4.834965	4.846845	4.919326
HAMP	5.658045	5.870151	5.715961	5.910595	6.794221	5.845062	5.842167	6.091285	6.161369	5.660608	5.726748	5.692963	6.343729	5.795604	6.136007	5.746432	6.610761	6.447115	5.561148	6.351166	6.046166	5.900318	6.039702	5.890484	5.818232	5.840661	5.770235	5.921521	5.757945	6.30961	6.78753	6.233312	6.33027	6.077915	6.126478	5.918742	5.574762	6.047494	5.904783	5.903794	5.66661	6.021694	5.5831	5.766537	5.752222	6.265417	5.851442	5.312355	5.694362
STEAP3	7.182473	7.782676	7.130819	7.293097	7.213237	7.377762	7.4078	7.489807	7.0126	7.268913	7.131426	7.391786	7.741303	7.109363	7.014812	7.35235	7.287828	7.447753	7.326133	7.321451	7.430494	7.088709	7.021312	7.169248	7.090125	7.181766	7.317787	7.229722	7.522291	7.372629	7.2666	7.364537	7.371473	7.139012	7.287434	7.04953	7.43313	7.426478	7.221976	7.354946	7.148207	7.358226	7.647409	7.325118	7.120198	7.467826	7.068665	7.529985	7.216125
DRD5	7.016914	7.149685	7.030103	7.021506	6.802794	6.911655	7.079973	7.17985	6.942924	6.925495	7.117581	7.183604	6.990015	6.908216	6.794877	7.053387	7.107993	6.799666	6.885575	6.995318	6.839739	6.865252	6.875216	6.975565	6.991039	7.124985	6.960132	7.022795	7.357385	6.846686	7.240687	7.199251	6.93408	6.976243	6.860727	7.00153	6.642426	7.033674	6.999223	7.282851	6.965721	6.884419	6.818618	6.968813	7.020751	7.399078	7.045461	6.86328	7.320979
DRD4	5.464502	5.689207	5.839179	5.707538	5.634682	5.650311	5.512182	5.557488	5.630144	5.783844	5.572776	5.760976	5.834685	5.858008	5.685619	5.636368	5.902853	5.691731	5.69916	5.697287	5.679447	5.790852	5.711037	5.682193	5.662367	5.795604	5.814436	5.755524	5.908921	5.854647	5.897382	5.822266	5.727652	5.753214	5.714016	5.988667	5.661373	5.789269	5.600944	5.825565	5.808101	5.490652	5.662367	5.74121	5.776998	5.868876	5.911286	5.600655	5.874225
MAP3K5	9.280482	8.639653	8.940294	9.039588	9.056143	8.850125	9.018748	8.686158	8.889334	9.162899	9.112261	9.049333	8.399154	8.939489	9.165116	8.649031	8.624189	8.930824	8.785399	8.712498	8.860107	8.575365	8.918074	9.067166	8.961474	8.553705	8.951075	8.866027	8.608776	8.902438	8.814099	8.851888	8.789082	8.698543	8.757874	8.194613	8.963404	8.90513	8.579268	8.480261	8.426433	9.001404	8.873138	8.712498	8.681027	8.674874	8.847584	8.706187	8.748601
MAPK14	8.525793	8.392559	8.675778	8.649727	7.906657	8.654425	8.667101	8.479618	8.709669	8.303591	8.210539	8.613148	8.591344	8.52122	8.327085	8.301232	8.318281	8.218816	8.660653	8.773067	8.598974	8.681027	8.78184	8.78184	8.636417	9.100063	8.816592	8.711494	8.82269	8.838824	8.883654	8.534167	8.553705	8.752678	8.781069	9.067166	8.546691	8.789997	8.589508	8.662204	8.529608	8.420456	8.474355	8.597552	8.470096	8.74394	8.568346	8.555957	8.52742
SLC2A1	6.61231	6.719912	6.729845	6.681743	6.907117	6.564398	6.574688	6.651436	6.690867	6.708473	6.654473	6.712524	6.683597	6.549572	6.609327	6.660299	6.684843	6.509282	6.585726	6.640219	6.570549	6.640948	6.42796	6.593998	6.619334	6.591485	6.647851	6.55917	6.536123	6.724307	6.745	6.670917	6.600254	6.62333	6.578904	6.529377	6.715644	6.444292	6.700962	6.760269	6.5149	6.52712	6.579471	6.631398	6.649653	6.638803	6.55598	6.748215	6.565271
SLC2A3	8.919043	8.760293	8.888327	8.757096	8.470096	8.556812	8.46476	8.722101	8.865333	8.565163	8.415192	8.381385	8.297196	8.642879	8.43567	7.982381	8.047281	8.687768	8.49385	8.713213	8.153697	8.375813	8.760293	8.889334	8.663014	9.324937	8.226104	8.369565	8.085312	8.387508	9.377129	8.583166	8.15802	7.988062	8.224838	8.479618	8.258476	8.499971	7.771402	8.261227	7.874245	9.101186	8.058335	8.052559	8.333244	8.312116	8.281548	8.247842	8.174599
SLC2A6	8.19837	8.309002	7.813269	7.745567	7.608174	8.122394	7.910153	7.981742	7.861572	7.970966	7.72281	7.826994	8.393877	7.6097	7.791172	8.504886	8.153697	8.420456	8.095476	7.75712	8.599617	7.929902	8.149291	7.722256	7.803642	7.872572	7.563982	7.70068	7.970414	8.449256	8.114998	8.555154	8.572195	8.208476	8.362095	8.51361	7.802361	8.084017	8.143281	8.373273	7.659081	7.997446	7.702309	8.159353	7.674536	8.09762	7.870684	7.605766	7.73017
SLC2A8	6.510164	6.551294	6.207956	6.197008	6.454956	6.344033	6.375738	6.587835	6.434994	6.365515	6.362177	6.260818	6.759999	6.563584	6.520596	6.241225	6.652607	6.474597	6.395842	6.515746	6.470302	6.412539	6.445407	6.403853	6.372917	6.483813	6.464654	6.539775	6.609951	6.539174	6.723021	6.579811	6.417972	6.675249	6.657004	6.584885	6.374757	6.423699	6.590577	6.440868	6.376841	6.42342	6.372917	6.35526	6.405602	6.52034	6.242449	6.41335	6.458486
ALOX5	9.172906	8.764434	8.942783	8.889334	8.450012	9.053072	9.101186	9.084495	8.954053	8.836349	8.682978	8.769756	9.262762	8.852549	8.810373	9.198874	9.374366	8.869407	8.789082	9.048213	9.001404	9.042857	9.107743	8.902438	9.040689	8.961474	8.919822	9.022974	8.99262	9.16865	9.125525	9.092479	9.065342	9.157674	9.155728	8.827213	8.87131	9.07137	9.244458	8.926064	8.737685	8.558284	8.52742	8.966081	8.739955	8.981496	8.701022	8.83722	8.947287
ALOX12	6.650443	6.376841	6.955982	6.074781	6.448739	8.221577	7.079576	7.183252	6.74951	6.495004	7.458287	6.870955	6.547085	6.266951	6.732816	6.63165	5.990125	7.078826	6.815637	7.007685	6.963031	6.39321	7.164677	6.680779	6.841234	6.382481	6.614621	6.646989	6.449519	6.909642	6.382241	6.198305	5.940274	6.831397	6.780446	6.334705	7.358995	6.703129	6.291304	6.722417	6.210642	6.339879	7.088038	6.448406	6.543667	6.357003	7.049865	6.388493	6.092289
ALOX15	6.179248	5.884334	5.817689	6.217548	5.915865	5.953042	5.918025	6.082623	5.881347	6.031802	6.036674	5.773206	5.913901	5.897115	5.950769	5.715232	6.070128	5.910109	6.309083	5.991528	5.751668	5.939813	5.826747	5.871129	5.892018	5.787159	5.952538	5.793796	5.872103	5.889099	5.883248	5.940789	5.858449	5.80449	6.243393	5.920269	5.853098	6.104809	5.953557	5.967469	6.001099	5.846095	6.245717	5.855862	6.031548	5.863991	5.968493	5.988944	5.954733
ACSF2	6.309337	6.348785	6.376841	6.431586	6.391864	6.439703	6.241461	6.31269	6.408884	6.460473	6.534046	6.494157	6.910414	6.445153	6.675748	6.757579	6.641225	6.978328	6.537529	6.394497	6.888769	6.379401	6.536001	6.165407	6.482169	6.362177	6.507154	6.404842	6.232659	6.708235	6.572328	6.639154	6.254525	6.673883	6.49857	6.4983	6.339879	6.455263	6.581751	6.581482	6.53346	6.499148	6.399155	6.575562	6.434994	6.61965	6.471891	6.654473	6.400637
IREB2	5.555128	6.24874	6.120267	6.191851	6.632638	5.715461	5.934045	5.647937	5.770458	5.761832	6.23406	5.728742	5.810491	5.903794	6.203418	5.735163	5.596571	5.817451	6.319111	5.760111	5.890025	6.032275	5.766204	6.025433	5.885417	5.927488	5.843918	5.83569	5.775269	5.73033	5.618783	5.838449	5.824455	5.413827	6.024272	5.377346	5.854395	5.661373	5.935785	5.63732	5.646485	6.095181	5.511883	5.856579	5.712128	6.053553	5.714964	5.714964	5.638322
HMGB1	11.525093	11.28714	11.66283	11.532412	12.280345	11.47873	11.498148	11.359005	11.626424	11.559107	11.843732	11.66283	11.25058	11.618252	11.632912	11.372742	10.948855	11.463441	11.736016	11.498148	11.365411	11.326183	11.540298	11.632912	11.385573	11.510683	11.525093	11.398383	11.199901	11.269023	11.282078	11.152043	11.372742	11.057787	11.359005	11.691386	11.597871	11.372742	11.231027	11.28714	11.880799	11.891171	11.669798	11.578599	11.532412	11.29331	11.597871	11.553796	11.398383
ELAVL1	8.312848	8.726871	8.501349	8.522744	8.613148	8.616276	8.561237	8.553705	8.741294	8.511931	8.883654	8.46476	8.856407	8.705353	8.860107	8.481022	8.61467	8.762476	8.773067	8.937604	8.790771	8.763407	8.548139	8.604701	8.690603	8.617875	8.664812	8.778611	8.5856	8.613148	8.573034	8.608776	8.474974	8.616276	8.570737	9.021931	8.711494	8.62573	8.65211	8.698543	9.006099	8.105553	8.668734	8.814943	8.607956	8.634859	8.897612	8.642879	8.765221
TFAP2C	5.401537	5.515489	5.148151	5.240724	5.207177	5.276464	5.235122	5.338421	5.276706	5.205651	5.37997	5.307147	5.251815	5.388221	5.332928	5.323259	5.159389	5.262147	5.201266	5.381468	5.219097	5.350209	5.34412	5.274575	5.273983	5.208567	5.283924	5.203547	5.352969	5.295614	5.243103	5.29597	5.292424	5.251184	5.354876	5.216349	5.353849	5.312695	5.287477	5.266378	5.234316	5.376762	5.265738	5.34133	5.315225	5.235262	5.305113	5.413001	5.346645
SP1	6.930406	7.073138	7.023363	7.00834	6.485176	6.94911	6.727678	7.046528	7.351932	6.578516	6.793883	6.980698	6.693784	6.899629	6.73221	7.064163	7.21033	6.387683	6.778837	6.963322	6.911037	7.128835	7.124254	6.918416	6.964798	6.748948	6.865252	7.128145	6.723661	7.124254	7.046155	7.204505	7.279343	6.88499	7.159799	7.062059	6.919532	7.01518	7.027335	7.042174	6.84777	6.949824	6.828655	6.911037	6.971113	6.930027	6.96546	6.590893	6.295474
HIC1	5.161746	5.072142	5.175747	5.195113	5.162109	5.171613	5.208185	5.116144	5.269359	5.274295	5.253285	5.121668	5.404132	5.235551	5.19776	5.514114	5.549115	5.138691	5.517056	5.307147	5.284242	5.253912	5.308257	5.224988	5.230705	5.188107	5.318469	5.142969	5.303574	5.351784	5.296891	5.471574	5.349066	5.401214	5.538428	5.312695	5.194491	5.322394	5.305976	5.194145	5.301354	5.020603	5.489812	5.40814	5.301937	5.345214	5.294148	5.317373	5.390724
STMN1	6.520596	6.449519	6.491144	6.523149	6.729517	6.488627	6.623056	6.624318	6.56325	6.518556	6.790692	6.685174	6.672195	6.459663	6.832724	6.772883	6.522861	6.758295	6.624585	6.616619	6.611966	6.53512	6.703129	6.755799	6.489652	6.616345	6.617232	6.576823	6.537278	6.521673	6.644423	6.600591	6.495252	6.738968	6.451077	7.145984	6.747576	6.372148	6.672195	6.6684	6.969739	6.627853	6.678194	6.601692	6.544226	6.789393	6.621529	6.455528	6.48806
RRM2	5.609757	5.664673	5.692495	5.625428	7.731656	5.540856	5.627188	5.469003	5.548876	5.621547	5.947058	5.88557	5.668449	5.435138	5.621791	6.091064	5.425566	5.602286	5.61554	5.543141	5.454621	5.602035	5.669221	5.792754	5.386925	5.821996	5.618783	5.638551	5.65383	5.943357	5.437103	5.758204	5.385152	5.721623	5.571327	9.215845	5.598342	5.330916	5.47498	5.527586	8.90135	5.989911	5.570028	5.626517	5.701965	5.560597	5.398936	5.722601	5.313954
CAPG	10.16559	10.489508	10.523066	10.669838	8.865333	10.219254	10.096212	10.644327	10.358903	10.545234	10.291324	10.481031	10.591759	10.717518	10.091848	10.788185	10.669838	10.498333	10.243177	10.053493	9.902952	10.612502	10.322362	10.111868	10.399531	10.393223	10.324862	10.396638	10.603826	10.625768	10.37473	10.127645	10.579104	10.974225	10.109539	10.308699	10.258285	10.154956	10.622563	10.402205	10.283455	9.631997	9.713745	10.644327	10.285943	10.003448	10.489508	9.924593	10.098276
HNF4A	6.061344	6.066454	5.993591	6.07453	5.983771	6.094162	6.128491	6.21862	6.143474	5.908268	6.029287	6.152684	6.086807	6.002834	6.081437	6.057284	6.140065	6.175221	5.859918	6.156172	6.088271	6.066688	6.212311	5.933565	6.143474	6.164615	5.977214	6.070128	6.137303	6.163011	6.115086	6.13512	6.220027	6.062779	6.18091	6.052225	5.935294	6.225716	6.043356	6.06812	6.013112	6.116777	6.066193	6.00893	6.072261	6.263233	6.064542	6.066962	6.110012
NGB	6.13486	6.095654	6.230669	6.066454	6.283929	6.104809	5.906897	6.079878	6.418517	5.963615	6.165162	6.02144	6.173284	6.242449	6.092989	6.033788	6.466015	6.214308	6.319638	6.267197	6.072022	5.971183	6.201919	6.182521	6.140065	6.05802	5.975182	6.042855	6.201919	6.339607	6.463448	6.426214	6.754523	6.077644	6.160557	6.060118	6.021945	6.224997	6.27749	5.939339	6.132992	6.144177	5.972082	6.191961	5.95618	6.45819	5.914857	6.01813	6.133462
YWHAE	7.42778	9.837096	7.825898	7.943257	7.052968	8.137696	7.515292	8.532416	7.936884	7.659549	7.953142	8.164248	8.86357	8.003186	8.00831	7.418755	8.547433	8.686898	8.075566	8.145846	8.421046	8.316749	8.015396	7.199251	8.373273	7.889051	7.680956	7.748763	8.205786	7.817147	8.624189	8.994404	9.277499	8.768883	8.53932	8.461176	8.142652	8.331971	8.807825	9.3697	7.889051	7.091887	7.520905	8.646857	7.7892	8.128161	8.329868	7.776163	7.568214
GABPB1	6.631398	6.783516	6.799385	6.856671	6.895666	6.609034	6.676594	6.804048	6.98263	6.807552	6.937591	6.905713	6.641837	6.864876	6.968061	6.520596	6.62685	6.742944	7.175355	7.177552	6.793196	6.707053	6.761848	6.786324	6.840938	6.880373	6.774912	6.771858	6.569958	6.933323	6.792605	6.621202	6.572462	6.589544	6.794221	6.861727	6.778513	6.622043	6.557715	6.568765	6.919532	6.889093	6.62685	6.755799	6.822516	6.662767	6.844975	6.686663	6.782286
AURKA	5.700656	5.72534	5.704768	5.551388	5.874508	5.556729	5.577529	5.669028	5.649606	5.672419	5.554613	5.587188	5.589757	5.594588	5.517191	5.568923	5.566701	5.668135	5.513306	5.652345	5.573883	5.606117	5.600944	5.571612	5.635877	5.497213	5.622033	5.648163	5.568434	5.582047	5.493343	5.613439	5.626748	5.631667	5.51878	6.036203	5.567233	5.545119	5.532278	5.559544	5.79764	5.635648	5.535722	5.604883	5.598766	5.522615	5.655875	5.498809	5.548157
RIPK1	7.138562	7.04953	6.868522	7.411857	6.839879	7.173535	7.31699	7.15534	6.977631	6.98263	6.960132	6.943285	6.901685	7.044332	7.302485	7.136977	6.978328	6.974877	7.105394	6.495252	7.019341	7.375998	7.368948	7.119801	7.201522	7.081113	7.158376	6.942924	7.096157	7.171625	7.176092	7.006104	7.30289	7.007685	7.286527	7.000026	7.16097	7.309357	6.963322	7.075531	7.20333	6.944984	6.623056	7.109748	7.275583	6.699767	7.041853	6.931926	7.106851
PRDX1	10.531161	10.260724	10.644327	10.700717	11.091519	10.185426	10.531161	10.899063	10.852802	10.498333	10.857633	10.680127	10.399531	10.923983	10.737484	10.845004	10.486439	10.277737	10.86981	11.035517	10.441457	10.974225	11.039692	10.741211	10.769416	11.003274	10.724244	10.811312	10.845004	10.724244	10.60669	10.59775	10.644327	10.603826	10.62941	10.915718	10.807815	10.821956	10.62941	10.293947	11.157351	10.978147	10.911967	10.693469	11.080895	10.811312	10.836362	10.978147	10.619446
CS	10.13455	10.663226	9.746789	9.982243	9.50703	10.407798	10.154956	10.070675	9.966873	9.696507	9.982243	10.063799	10.59775	9.986164	10.146152	10.089498	10.559469	10.396638	9.941261	9.785401	10.187886	10.192531	9.926396	9.686696	10.169868	9.835084	9.800449	9.886503	10.236446	10.466678	10.301467	10.410829	10.595044	10.407798	10.472035	10.517137	10.209606	10.08714	10.285943	10.539312	10.012039	9.57308	9.582702	10.504555	10.061791	10.009499	10.217073	10.082974	9.941261
EMC2	7.6097	7.2249	8.068979	7.885193	8.573034	7.604271	7.280614	7.521316	7.765396	8.055249	7.956707	7.544418	7.272009	7.339384	7.717998	7.736668	7.190295	7.244431	7.989833	7.986411	7.600319	7.911818	7.801809	8.216402	7.689506	7.811199	8.061808	7.743477	7.524805	7.248573	7.369314	7.372629	7.198047	7.371874	7.447753	7.628274	7.793352	7.42778	7.313325	7.335282	8.1132	8.137696	7.829266	7.452691	7.813269	7.616971	7.792327	7.729657	7.895378
NOX1	6.107831	6.205935	6.132249	6.193838	6.174273	6.008374	6.11829	6.19243	6.134243	6.192938	6.161231	6.140065	6.185388	6.154939	6.188607	6.074196	6.160802	6.089027	6.141004	6.271838	6.160802	6.053553	6.119562	6.172769	6.138806	6.138041	6.102238	6.150574	6.203157	6.185135	6.211147	6.112075	6.09611	6.162528	6.157681	6.11186	6.124409	6.234558	6.120267	6.203617	6.070906	6.14324	6.09901	6.11829	6.053315	6.194102	6.152018	6.204148	6.216167
CYBB	9.381041	9.156633	9.319264	9.403644	9.062618	8.966081	9.398471	9.743632	9.718125	8.717989	9.66966	9.44757	9.242277	9.53609	9.282446	8.672993	9.418538	9.212307	9.407309	9.658677	9.246595	9.040689	9.293071	9.181538	9.316061	9.726526	9.442984	9.476397	9.234526	9.420294	9.426826	9.151824	9.402349	9.152807	9.375819	9.221152	9.287031	9.534621	9.221152	9.152807	9.187826	9.360843	9.223396	9.431077	9.431077	9.354926	9.787263	9.299831	9.350075
NOX3	5.159024	5.171928	5.07763	5.229367	5.197078	5.033727	5.118821	5.103502	5.208185	5.090954	5.34051	5.22971	5.149242	5.094732	5.216349	5.316079	5.137641	5.240724	5.106561	5.173633	5.126524	5.177912	5.287263	5.205308	5.143746	5.244067	5.258845	5.206512	5.298114	5.04039	5.150017	5.148473	5.075982	5.145163	5.237484	5.13305	5.172926	5.07949	5.154868	5.192243	5.133845	5.16489	5.105447	5.161415	5.072525	5.165567	5.251184	5.268629	5.055026
NOX4	5.355243	5.282487	5.187193	5.357073	5.363652	5.438718	5.493838	5.432622	5.347234	5.289592	5.32494	5.443681	5.28695	5.376274	5.254209	5.409304	5.320977	5.381468	5.411854	5.187509	5.280874	5.34133	5.302265	5.29057	5.191557	5.202314	5.434882	5.15303	5.131549	5.330264	5.273293	5.419003	5.35968	5.344936	5.251815	5.228743	5.474139	5.537114	5.283588	5.318814	5.481624	5.403581	5.308257	5.319429	5.311776	5.351179	5.323259	5.265026	5.331196
NOX5	7.490675	7.642167	7.520905	7.291867	7.760823	7.462557	7.576428	7.594534	7.656308	7.702789	7.778734	7.669935	7.886807	7.647409	7.528134	7.484338	7.672485	7.438791	7.639713	7.546671	7.572572	7.480675	7.623812	7.374664	7.525731	7.633388	7.507164	7.428215	7.577994	7.824804	7.839601	7.772061	7.735748	7.682598	7.687379	7.708464	7.519063	7.747747	7.495894	7.760288	7.53048	7.745003	7.797666	7.5927	7.564941	7.762783	7.415787	7.583876	7.826484
DUOX1	5.599964	5.646744	5.709191	5.59925	5.665121	5.599425	5.687849	5.608456	5.628161	5.596822	5.695683	5.638322	5.655405	5.576627	5.610525	5.511266	5.73706	5.624718	5.720504	5.629871	5.626942	5.607931	5.632899	5.586379	5.586662	5.647937	5.664412	5.662121	5.640022	5.691731	5.676249	5.70684	5.710674	5.598534	5.660059	5.647199	5.650067	5.716953	5.61926	5.691249	5.587487	5.640497	5.776485	5.608742	5.497213	5.720504	5.606892	5.596571	5.591765
DUOX2	5.266538	5.625211	5.550867	5.345214	5.379715	5.3634	5.300556	5.398017	5.478885	5.488007	5.366403	5.418137	5.505147	5.627432	5.371421	5.354876	5.40268	5.440313	5.478028	5.525858	5.415531	5.315477	5.3634	5.396024	5.283291	5.40516	5.390455	5.447662	5.342357	5.4066	5.4685	5.360851	5.1938	5.581606	5.522378	5.355243	5.382365	5.437856	5.431439	5.561711	5.2487	5.234316	5.275824	5.404374	5.562537	5.499899	5.26344	5.458401	5.224158
G6PD	8.592791	8.833577	8.259821	8.143281	7.843505	9.07735	8.626512	8.301232	8.340128	8.42574	8.032504	8.213156	9.062618	8.104381	8.894082	9.115333	8.670491	8.994404	8.200611	8.591626	8.812198	8.655217	8.753595	8.778611	8.617875	8.90513	8.705353	8.924422	8.556812	8.869407	9.093244	9.214637	9.307866	9.446113	9.293071	9.279567	8.433487	9.408822	8.620288	8.859112	8.236156	7.973827	8.393271	8.745409	8.621827	8.704427	8.516531	8.408645	8.665519
PGD	10.646924	10.995716	10.923983	11.080895	9.842527	11.035517	10.923983	11.053437	11.231027	10.693469	10.646924	11.057787	11.256212	10.982079	10.999112	10.965535	11.331847	11.216127	11.062071	10.952882	11.003274	11.035517	10.982079	10.915718	10.961189	11.243383	10.999112	10.861896	11.086824	11.306135	11.41955	11.185894	11.163498	11.106519	11.231027	11.456184	10.800001	10.978147	10.974225	10.952882	10.525616	10.04045	10.591759	11.243383	10.710831	11.129536	10.952882	10.792706	10.747919
PIK3CA	7.068303	7.083888	7.375575	7.345489	7.564498	7.151073	6.900352	6.583515	7.24795	7.519063	7.647943	7.205211	6.446143	7.591745	7.276712	6.752987	6.442991	6.759603	7.969203	7.371061	7.030103	7.230526	6.853719	6.984646	7.236623	7.01518	7.048783	7.050899	6.67187	6.659977	6.580577	6.73443	6.795204	6.779139	6.669336	6.786627	7.161954	6.694125	6.592052	6.82575	7.045803	7.125402	7.405087	7.289015	7.2249	6.702229	7.536076	7.045461	6.93476
FLT3	7.223959	7.264708	7.257333	7.163538	7.198851	7.330103	7.49803	7.071153	7.234225	7.043274	7.068665	7.116826	7.400796	6.987784	7.83742	6.972494	7.352775	7.31699	7.182086	7.482469	7.172017	6.978328	7.010075	7.247436	7.133015	6.970094	7.556482	7.325118	7.129673	7.343882	7.463481	7.258469	7.282247	7.313762	7.221183	7.284769	7.714026	7.070359	7.129673	7.527661	7.44243	7.461147	7.278668	7.470818	7.373118	7.350778	7.524805	7.870116	7.498541
SCP2	10.080256	9.886503	10.348551	10.263279	10.700717	9.896748	9.80825	9.926396	10.28867	10.209606	10.204513	10.195002	9.81581	10.221974	10.18324	9.779951	9.70358	9.541758	10.109539	10.009499	9.956098	10.0226	9.743632	10.125791	9.92852	9.860232	10.146152	10.024506	9.441704	9.49315	9.781977	9.42966	9.848543	9.574522	9.544574	9.364591	10.197526	9.698152	9.691924	9.933031	10.033938	10.548163	9.910848	9.867811	10.031513	9.856753	10.038212	9.844748	9.70358
ACSL4	8.509607	8.555957	9.061718	8.990924	9.07137	8.373273	8.377847	8.677473	9.102093	8.842229	9.015946	8.567477	8.446544	9.007194	9.063469	8.214437	8.330641	8.273299	8.545395	8.716382	8.645213	8.43701	8.501349	8.973988	8.573034	8.388893	8.516531	8.692871	7.886328	8.154901	8.605611	7.87201	8.372595	7.782183	8.423099	7.949692	8.733745	8.272648	8.452343	8.404925	8.408645	8.726051	8.44579	8.38957	8.450012	8.483136	8.358372	8.53173	8.560113
LPCAT3	6.182375	6.369494	6.552955	6.339607	6.177594	6.237632	6.391526	6.440727	7.011211	6.425674	6.312149	6.358045	6.621202	6.799666	6.539775	6.515871	6.976981	6.523388	6.610761	6.908216	6.459362	6.699128	6.489921	6.631064	6.416728	6.781671	6.586042	6.531537	6.289158	6.880742	6.404393	6.773183	6.645341	6.771858	6.878366	6.42342	6.447249	6.405336	6.597922	6.424615	6.482169	6.311905	6.33027	6.372148	6.484329	6.893363	6.36424	6.735699	6.53292
NRAS	7.283978	7.428607	8.164248	7.872999	7.978896	7.265493	7.80082	7.851242	8.138825	7.464316	7.852275	7.417032	7.403798	8.052559	7.636798	7.430019	7.687379	6.816965	8.316749	8.228026	7.509025	8.005593	7.866525	7.898857	7.844616	7.936884	7.824804	7.752201	7.658587	7.501307	7.853349	7.073556	7.385224	7.642167	7.511716	7.782676	7.806505	7.572572	7.293097	7.664658	8.040807	7.914937	7.537618	7.653455	7.824176	7.739736	7.82532	7.453075	7.618885
KRAS	8.077527	7.840127	8.263295	8.113821	8.533401	7.85436	8.089435	8.056456	8.066525	8.265332	8.181429	8.205786	7.965559	8.224838	8.25549	8.163682	8.003825	7.982871	8.222942	7.922034	7.979477	8.060126	8.158714	8.220268	8.012886	8.00721	7.994468	8.056456	7.903878	7.83742	7.969743	7.802361	7.714992	7.346358	7.692855	7.859489	7.869025	8.015396	7.9085	7.904342	8.042759	8.474355	8.046257	7.990969	7.95931	7.799716	7.788164	7.897059	7.850692
HRAS	5.700962	6.137037	5.537771	5.443991	5.772163	5.617422	5.752222	5.846753	5.869671	5.592258	5.409304	5.451651	5.739607	5.672419	5.776198	5.713025	6.037376	6.055517	5.450575	5.685619	5.87059	5.752432	5.634119	5.646218	5.711159	5.749714	5.76484	5.821011	5.806794	6.220805	6.022753	6.093466	5.988141	5.973195	6.026936	5.874725	5.74832	5.827256	5.790852	5.850547	5.559273	5.723845	5.419736	5.993823	5.51878	5.906897	5.358198	5.528358	5.616384
TFR2	5.776485	5.827256	5.77308	5.923847	5.995605	5.966981	5.945609	5.814675	5.960707	5.829608	5.855862	5.844561	6.103553	5.833634	5.917379	5.867268	6.155935	6.01358	5.980642	6.008117	5.988141	5.952794	5.970216	5.984486	5.926687	6.021945	5.90205	5.926687	5.917158	6.001626	6.063564	6.021945	5.898165	6.103298	5.90936	5.987386	5.936519	5.910595	5.914413	5.977752	5.893273	5.892018	5.967469	6.067391	5.848066	6.039702	5.85892	5.913792	5.905734
SLC38A1	6.888769	7.565889	7.821982	7.425243	9.498499	7.122813	7.423383	7.42778	7.61301	7.688464	8.549717	7.545398	7.214453	7.021506	7.599893	7.73017	7.202648	7.985201	7.696437	8.146868	7.369754	7.151917	7.612637	7.185928	7.265853	7.828207	7.35235	7.326776	7.798127	6.8243	7.118004	7.412337	6.806294	7.485759	6.888446	8.697046	7.515292	7.03659	7.151472	6.938425	8.551179	7.742984	7.589389	7.499045	8.145205	7.185092	7.201143	7.564498	7.413608
SLC1A5	7.970966	8.578556	7.401693	7.79656	7.540346	7.993268	7.882758	8.117824	7.509503	7.838023	7.738199	7.799716	8.121812	7.807031	7.85713	7.748253	8.293994	8.250448	7.864209	8.145205	8.073631	7.948415	8.234999	7.624684	7.669935	7.583876	7.57566	7.851242	8.029076	7.963827	7.983418	8.291393	7.889649	8.379128	8.374536	8.323755	7.643207	8.03981	8.045653	8.181429	7.703299	7.437985	7.762783	8.129589	7.715544	7.76661	7.696992	7.726556	7.938654
GLS2	5.610525	5.551111	5.188107	5.512182	5.56938	5.388814	5.588706	5.586662	5.551639	5.592002	5.347072	5.602286	5.703577	5.568139	5.674617	5.592258	5.746432	5.671686	5.706587	5.527586	5.518225	5.572107	5.480785	5.216349	5.50583	5.496206	5.348095	5.454621	5.509274	5.739359	5.664165	5.775977	5.552493	5.545628	5.568139	5.700175	5.405426	5.573221	5.595998	5.539512	5.519849	5.669956	5.462699	5.508447	5.513537	5.572107	5.443341	5.544645	5.456308
GOT1	6.754523	6.934425	6.782934	6.518871	6.90198	6.94464	6.559821	6.877105	6.575886	6.720283	6.798757	6.833626	6.924065	6.553827	6.74562	6.834549	6.649035	6.90198	6.876175	6.675401	6.943658	6.85388	6.596733	6.54773	6.691836	6.588923	6.599991	6.759603	6.837053	6.638479	6.844289	6.524853	6.685174	6.861398	6.574688	7.090933	6.811089	6.495252	6.811089	6.781671	6.9188	6.630454	6.888446	6.905713	6.743556	6.810825	6.843637	6.745	6.826418
KEAP1	6.85887	7.596225	7.121738	7.300691	6.971113	7.458648	7.04953	7.136255	7.160562	7.192853	7.297733	7.521779	7.079973	7.513579	7.091279	7.2666	7.313325	7.562076	7.107675	6.742944	7.269723	7.248266	7.175355	7.120568	7.224466	7.26509	7.201143	7.217143	6.951615	7.045077	7.529054	7.511301	7.338143	7.348157	7.591301	7.347243	7.361109	7.38356	7.724921	7.323342	7.28825	6.781393	7.021506	7.438365	7.03477	7.29811	7.108318	7.263438	6.931395
ATG5	6.608466	6.709999	7.189373	6.959992	6.786032	6.774203	6.719912	6.607036	6.883075	6.845363	6.875562	6.46629	6.482414	6.837988	6.76702	6.626285	6.335693	6.503442	6.844975	6.695031	6.637576	6.992122	6.931088	7.094746	6.862656	6.887802	6.907117	6.906481	6.485458	6.463901	6.579811	6.446143	6.568187	6.560095	6.568765	6.688335	6.847371	6.684536	6.572193	6.583515	7.081835	6.690538	7.025189	6.762774	6.834286	6.47059	6.827767	6.602918	6.895335
ATG7	7.964417	8.4668	8.436409	8.299321	7.513154	8.11201	8.11201	8.286714	8.341593	8.193482	8.129589	8.114446	8.2485	8.403518	7.810672	8.022235	7.998673	8.101241	8.213815	8.285277	7.867118	8.457715	8.280672	8.041275	8.167763	8.258476	8.109443	8.175245	8.022945	7.761316	7.859489	8.135721	7.881735	8.019719	8.316256	7.9085	7.866525	8.149932	7.880691	7.946187	7.575213	8.30628	7.684654	8.189662	8.168428	7.735748	8.26983	7.591301	8.289168
NCOA4	12.640243	12.266108	12.501034	12.370083	12.678135	12.542406	12.415555	12.19937	12.665269	12.370083	12.69235	12.430781	12.146642	12.44677	12.473239	12.385073	12.370083	12.224367	12.370083	12.370083	12.415555	12.415555	12.354506	12.617051	12.370083	12.385073	12.415555	12.617051	12.297694	12.370083	12.280345	12.23932	11.898886	12.02701	12.135357	12.125415	12.528255	12.178128	12.178128	12.19937	12.280345	12.772669	12.628011	12.370083	12.212504	12.297694	12.415555	12.280345	12.188412
ALOX12B	5.620547	5.585273	5.429179	5.335873	5.235262	5.590225	5.389165	5.578831	5.583654	5.770235	5.684162	5.528105	5.67123	5.547133	5.384824	5.585273	5.848791	5.558225	5.621912	5.67123	5.499899	5.509274	5.511883	5.630965	5.543335	5.510966	5.515622	5.537338	5.658614	5.543572	5.597574	5.648887	5.497775	5.622033	5.581051	5.817929	5.49093	5.733037	5.484694	5.580464	5.505147	5.297645	5.680544	5.602819	5.543011	5.837053	5.853872	5.757151	5.600944
ALOX15B	7.402557	7.170436	6.793738	6.907484	6.814978	7.177915	6.784114	7.06527	7.123483	7.095061	7.241034	7.140894	7.09443	6.862338	6.833007	6.892653	7.073979	6.925495	7.134438	6.771858	6.908556	6.74951	6.809855	6.831073	6.908216	6.905024	6.710625	6.979707	6.850231	7.048783	7.101639	7.039065	7.129223	7.118314	7.066859	7.158675	7.066859	7.086524	6.850972	7.140435	6.950197	7.045077	7.272468	7.079576	6.973808	7.087315	7.061362	7.107834	6.950197
ALOXE3	6.056017	5.977214	6.004586	6.051319	6.246235	6.015797	6.266059	6.144415	6.163517	5.908921	5.980642	6.2523	6.099234	5.877022	6.229606	6.018402	6.063794	6.036449	5.80548	6.099234	6.101486	5.947925	6.153921	6.037642	6.035456	6.033524	5.96579	6.109301	6.276961	6.071602	6.082183	5.966504	6.205935	6.012101	6.231614	5.985437	6.058531	6.202648	6.128491	6.198768	6.107547	6.294207	6.063056	6.075565	6.146655	6.109301	6.063564	6.158495	6.204148
PHKG2	8.605611	8.189013	8.161857	8.359034	7.544048	8.197901	8.134622	8.466074	8.015896	8.095476	8.056456	7.787748	8.528227	8.027957	8.000391	8.252114	8.383015	8.378506	8.138825	8.191558	8.313466	8.429773	8.00721	7.964122	8.193482	8.210539	8.100649	8.010561	8.395337	8.316256	8.439287	8.404205	8.462535	8.459241	8.294318	8.218196	8.299852	8.103651	8.430445	8.194058	8.104381	7.789679	8.014754	8.331971	8.128844	8.415192	8.362788	8.051305	8.239445
ACO1	7.28182	7.197647	7.288652	7.248573	7.157572	7.123483	7.339752	7.43272	6.911037	7.172395	7.148207	7.47613	7.225347	7.208328	7.190295	7.006529	6.915035	7.125402	7.080704	6.838146	7.135526	7.294685	7.263249	7.105394	7.010786	7.028026	7.248573	7.02871	7.017587	6.900671	7.158376	6.839354	6.91624	6.831073	6.775931	6.818246	7.120883	7.092224	6.75017	7.259315	7.090513	7.363568	7.147466	7.215707	7.380743	6.897704	7.092648	7.189897	7.155772
ULK1	7.204844	7.518028	7.112572	7.271268	6.924791	7.435091	6.98495	7.012943	7.02839	7.144797	7.014812	7.230876	7.402088	7.13221	7.113475	7.473446	7.508795	7.674029	7.237693	6.451313	7.294685	7.113671	7.519455	7.099014	7.223959	7.118004	7.250541	7.033674	7.503989	7.679848	7.228562	7.693364	8.079478	7.247436	7.93045	7.303717	7.150773	7.365364	7.529985	7.562586	7.255825	6.669638	7.315809	7.150083	7.212365	7.195775	6.838305	7.309775	7.278283
ATG3	7.986888	7.94681	8.151279	8.069593	8.211274	7.791172	7.904342	7.863656	8.230454	8.037835	8.140626	7.931779	7.883985	8.069286	8.024739	7.927869	7.735748	7.785758	8.026277	8.123007	7.966134	7.888459	7.943257	8.032504	7.961615	7.924504	7.953775	7.87201	7.758181	7.902887	7.960607	7.835691	7.854838	7.670466	7.863656	7.604825	7.971558	7.992013	7.916629	7.853859	7.884578	8.251118	8.039119	7.600319	7.924504	7.945057	7.882222	7.966696	8.049044
BECN1	8.451485	8.500633	8.503431	8.637975	8.634128	8.44579	8.483855	8.500633	8.528227	8.520424	8.603115	8.336191	8.393271	8.566644	8.577866	8.402778	8.219681	8.461176	8.776325	8.498492	8.590438	8.595273	8.511137	8.634128	8.682043	8.555154	8.741294	8.399784	8.298702	8.451485	8.475796	8.218816	8.494197	8.344553	8.53102	8.203331	8.511931	8.459241	8.576155	8.277285	8.366745	8.283569	8.62573	8.610237	8.482503	8.482503	8.593637	8.479618	8.643595
GABARAPL2	10.293947	10.152765	10.419312	10.296433	10.788185	10.37473	10.498333	10.62941	10.720832	10.146152	10.588732	10.387739	10.268011	10.47062	10.700717	10.579104	10.450261	10.080256	10.481031	10.923983	10.148213	10.68651	10.641844	10.653793	10.385376	10.710831	10.498333	10.539312	10.298909	10.707213	10.353891	10.413862	10.338425	10.595044	10.436127	10.163458	10.603826	10.525616	10.327482	10.245582	10.603826	10.861896	10.877318	10.520238	10.68651	10.425007	10.600302	10.646924	10.447594
GABARAPL1	6.386379	5.898808	6.255002	6.145633	6.149787	6.250542	6.222006	6.021194	6.188607	6.328728	6.38951	5.862027	6.530957	6.212311	6.528256	6.132249	6.476764	6.24484	6.612897	6.024495	6.128491	6.138599	6.205705	6.331833	6.460956	6.37107	6.369718	6.01787	6.073937	6.138041	6.694728	6.340927	6.458616	6.30012	6.366006	6.119096	6.071811	5.934571	6.14076	6.35931	6.133913	6.066065	6.694728	6.379107	6.207956	6.390624	6.157681	6.215689	6.385808
ATG16L1	5.743124	5.283588	5.293142	5.358198	5.602286	5.328439	5.390455	5.45719	5.486877	5.376519	5.366986	5.469553	5.439409	5.545119	5.531506	5.329033	5.386925	5.44228	5.498533	5.513306	5.383575	5.228743	5.469003	5.449941	5.498533	5.3545	5.301669	5.308882	5.375233	5.458248	5.371719	5.566443	5.280214	5.431762	5.563091	5.536492	5.365078	5.600221	5.400948	5.501557	5.389792	5.383905	5.388524	5.412138	5.535455	5.338421	5.288981	5.396291	5.391007
WIPI1	6.676274	6.361885	6.784732	6.730408	6.819894	6.946009	6.641225	6.46765	6.410044	6.88589	6.82575	6.68328	6.682349	6.302288	7.205358	6.901685	6.561872	7.079576	6.392411	6.725801	6.628012	6.844004	7.079166	7.209524	7.148598	6.943285	6.719246	6.585111	6.529377	6.652945	6.827469	6.47432	6.155935	6.452626	6.287966	7.033674	6.705435	6.240802	6.264657	6.535646	6.813052	7.078826	6.576519	6.703414	6.609951	6.5664	6.897385	6.603473	6.708785
WIPI2	8.417585	8.407864	8.087104	8.322996	7.982381	8.365156	8.496345	8.181429	8.316256	8.419815	8.31097	8.224838	8.469485	8.390957	8.247132	8.337617	8.460509	8.303591	8.201918	8.180249	8.125556	8.283569	8.263295	8.175245	8.271217	8.308495	8.246422	8.293669	8.407864	8.537848	8.304233	8.377847	8.380647	8.220268	8.329868	8.207282	8.155506	8.386968	8.472865	8.379856	8.11689	8.121257	8.098881	8.424423	8.287931	8.340905	8.276606	8.210539	8.26046
SNX4	6.604044	6.899048	7.192853	6.887802	6.853392	6.852754	6.822516	6.58087	6.997121	7.125402	7.086524	6.967489	6.358282	7.014812	6.95814	6.992527	6.521973	6.664129	7.243035	6.549354	6.694425	6.906768	6.907888	6.996032	6.817901	6.722287	6.983922	6.813377	6.4878	6.367799	6.520596	6.198768	6.582066	6.478666	6.416171	6.514589	7.088709	6.480015	6.628288	6.578384	7.039431	6.725236	6.882038	6.816349	6.767317	6.397321	6.988499	6.913375	6.977631
ATG13	7.82532	8.015896	8.02116	7.964996	7.788695	8.022945	8.015396	8.175787	8.100033	8.159353	7.824176	8.043429	8.091862	7.927249	7.770349	7.974981	8.070196	7.969743	7.777228	7.779139	8.058904	7.958305	7.945057	7.801809	8.096699	7.996344	7.957729	8.034413	8.216402	8.087104	8.126273	8.041275	8.222205	7.83742	8.094257	8.019447	7.849129	8.138825	8.155506	7.974405	7.968686	7.732197	7.912942	8.192828	7.986888	8.042759	7.813269	7.869025	7.893005
ULK2	6.500748	6.477576	6.609951	6.389036	6.244559	6.555188	6.505598	6.554907	6.357269	6.606211	6.486621	6.412257	6.331544	6.62333	6.484582	6.568508	6.387444	6.452371	6.519456	6.441915	6.518556	6.603473	6.328728	6.611966	6.372634	6.301375	6.514589	6.519173	6.46418	6.349344	6.3155	6.397589	6.457456	6.54085	6.514348	6.100697	6.435262	6.329023	6.548645	6.454734	6.416728	6.483813	6.3155	6.406643	6.4983	6.345589	6.560683	6.333464	6.417477
SAT1	12.146642	11.566001	11.648101	11.706608	11.547619	11.736016	11.93104	11.773762	11.210662	11.765546	11.817332	11.405309	11.504209	11.578599	11.898886	11.784346	11.597871	11.566001	11.578599	11.553796	11.843732	11.618252	11.898886	12.081313	11.773762	11.571973	11.698742	11.66283	11.510683	11.604481	11.578599	11.626424	11.712983	11.434761	11.749759	11.398383	11.684631	11.566001	11.532412	11.684631	11.597871	12.02701	11.559107	11.31876	11.743004	11.736016	11.843732	11.618252	11.691386
EGFR	6.468967	6.568508	6.602598	6.564398	6.524028	6.476764	6.55598	6.598568	6.474597	6.578904	6.58118	6.628288	6.578648	6.557715	6.466626	6.460473	6.541102	6.510164	6.399721	6.343291	6.550743	6.478327	6.466891	6.44452	6.461453	6.51719	6.416441	6.56325	6.695682	6.593227	6.625744	6.562435	6.489419	6.534382	6.582324	6.612897	6.543667	6.609327	6.601692	6.632772	6.527689	6.49056	6.592934	6.586375	6.537792	6.657343	6.535646	6.574688	6.664129
MAPK3	8.637975	8.624993	8.292937	8.504166	8.616276	8.603115	8.410114	8.538624	8.340905	8.374224	8.11689	8.649031	8.661439	8.553705	8.309602	8.349968	8.830648	8.603866	8.215698	8.460509	8.386968	8.40938	8.30245	8.173315	8.311583	8.543336	8.191558	8.452343	8.390356	8.688642	8.674874	8.607078	8.697046	8.610237	8.753595	8.693669	8.469485	8.792669	8.62573	8.694593	8.4407	8.639653	8.430445	8.642067	8.336956	8.514321	8.479618	8.292937	8.207282
MAPK1	9.118273	8.954053	8.989126	8.903274	8.377847	8.90513	9.165116	9.019768	9.081208	8.729617	8.725116	8.940294	9.116241	9.005119	8.977499	8.82884	9.058049	8.526599	9.11929	9.123598	9.146163	9.06928	9.358392	9.495417	9.239995	9.205363	9.148457	9.19579	8.890321	9.305659	9.132107	9.159653	9.087029	9.039588	9.22241	8.908021	8.873848	9.271844	9.036723	9.271844	8.61467	8.656909	9.053072	9.075413	9.115333	9.302114	8.974866	8.875423	8.850125
BID	8.970251	9.488831	9.452922	9.207465	9.126657	9.467648	9.608495	9.446113	9.561905	9.384677	9.44757	9.400909	9.545939	9.488831	9.362058	9.70358	9.305659	9.029878	9.686696	9.537621	9.490242	9.770382	9.734792	9.529178	9.57308	9.498499	9.504386	9.495417	9.433871	9.588079	9.176237	9.455778	9.396996	9.512657	9.474969	9.441704	9.51653	9.342437	9.557781	9.511264	9.365784	9.269792	9.391747	9.383337	9.404987	9.611469	9.530536	9.495417	9.61276
DPP4	5.871849	5.841675	5.938347	5.961691	6.047494	5.821996	5.97197	6.01114	5.996135	5.869389	5.95686	5.856118	5.887524	5.841932	6.017388	5.969216	5.964588	6.003911	5.930672	5.852684	5.931147	5.882784	6.001358	5.816208	5.892269	5.79181	5.903565	5.840661	5.901376	5.930672	5.957887	5.879846	5.935785	5.941238	5.850273	5.819531	5.895875	5.829366	5.899049	5.87059	5.813171	5.843659	5.878416	5.921028	6.025152	5.945343	5.797896	5.995222	5.913474
CDKN2A	5.770931	5.813711	5.693889	5.734001	5.744342	5.841131	5.805658	5.910595	5.837273	5.747131	5.862027	5.991528	5.922073	5.731067	5.883751	5.847313	5.91949	5.821271	5.788108	5.755975	5.799377	5.812397	5.853872	5.710211	5.852206	5.864722	5.823538	5.774112	5.915127	5.917584	5.887033	5.919763	5.8187	5.784907	5.931621	5.927212	5.88035	5.821011	5.886114	5.908455	5.931408	5.874967	5.924064	5.870876	5.731322	5.829142	5.854877	5.937587	5.906897
PEBP1	7.384342	8.010027	7.322152	7.548132	7.861572	7.853349	7.758683	7.75918	7.414453	7.328464	7.810223	7.456672	7.799716	7.558391	7.861572	7.821982	7.638277	8.065482	7.666792	7.731656	7.934488	7.527205	7.542156	7.493285	7.648856	7.47613	7.66522	7.543143	7.803642	7.564498	7.500427	7.621784	8.010561	7.918799	7.692412	8.636417	7.68046	7.389749	7.763415	8.050738	8.470863	7.426043	7.59324	7.849129	7.600845	7.650942	7.689937	7.710371	7.627752
SOCS1	5.985199	5.758654	5.80449	5.696699	5.609757	5.727211	5.750408	5.782588	5.706587	5.799377	5.649144	5.78107	5.912032	5.818987	5.749954	5.734467	5.765356	5.838008	5.771664	5.756432	5.818987	5.683423	5.799377	5.775269	5.85195	5.77308	5.73422	5.762557	5.897928	5.7219	5.804765	5.784621	5.677241	5.848322	5.77576	5.827256	5.762094	5.811873	5.691249	5.762557	5.630458	5.68851	5.773816	5.759624	5.734001	5.826272	5.806381	5.676249	5.702727
CDO1	5.011172	5.214016	5.148473	5.238716	5.219481	5.048189	5.254209	5.068582	5.26344	5.137966	5.169609	5.042353	5.106561	5.118093	5.04892	5.19023	5.066074	5.072972	5.240417	4.934561	5.136842	5.020276	5.065742	5.150404	5.069765	5.119017	5.198211	5.119213	5.04039	5.176858	5.071205	5.138691	5.148839	5.085724	5.13305	5.099407	5.241012	5.201266	5.281121	5.160335	5.071008	5.085724	5.112012	5.305976	5.18877	5.202595	5.056609	5.289287	5.016613
MYB	5.864971	5.942206	6.189884	6.003132	6.087995	5.961441	6.014356	5.845812	5.948302	6.199017	6.06227	6.221474	5.862524	5.913263	6.197772	6.188142	5.830373	6.342312	6.24055	6.119356	5.935522	6.075784	5.887749	6.183515	5.973702	6.039702	6.154704	6.001099	5.836598	5.943182	5.863769	5.833634	5.81649	6.063564	5.933328	6.396849	6.067391	5.780612	5.775269	5.826272	5.916929	6.092737	6.074196	5.97242	5.940516	5.97509	5.97242	6.176792	5.95896
MAPK8	6.515746	6.566989	6.389036	6.525121	6.462003	6.248263	6.396849	6.281509	6.543956	6.574975	6.585458	6.541666	6.373933	6.588076	6.350678	6.332401	6.645603	6.263012	6.564398	6.375738	6.27112	6.316018	6.110742	6.400179	6.226703	6.350905	6.287506	6.380709	6.230787	6.480551	6.591173	6.707934	6.24874	6.487152	6.609034	6.355681	6.50026	6.587045	6.682644	6.78753	6.377313	6.195045	6.505598	6.595585	6.628887	6.303139	6.564398	6.406643	6.434453
MAPK9	7.117581	7.376382	7.43272	7.219448	7.366675	7.408437	7.655854	7.347563	7.479291	7.656803	7.130819	7.492404	7.091588	7.417846	7.21156	7.271268	7.212365	6.96931	7.468287	7.0334	7.507164	7.602274	7.358651	7.351159	7.522291	7.356519	7.560196	7.415787	7.307428	7.092224	7.230108	7.019029	7.057111	6.808576	7.243718	6.804667	7.414898	7.461147	7.308477	7.121738	7.460288	7.229378	7.472503	7.268108	7.331931	7.122448	7.234657	7.634953	7.563982
LINC00472	4.888711	4.80214	4.925956	4.82249	4.780569	4.803691	4.779745	4.809607	4.768051	4.78285	5.001125	4.731608	4.821165	4.834965	4.829502	4.814427	4.935954	4.821825	4.893853	4.828206	4.817142	4.949134	4.769054	4.825721	4.874275	4.90138	4.84549	4.863639	4.764574	4.794207	4.846845	4.915662	4.876533	4.665287	4.832258	4.864902	4.895546	4.688635	4.656728	4.791311	4.922903	4.786046	4.854133	4.819212	4.82249	4.821165	4.806785	4.910944	4.790634
PRKAA2	5.193647	5.256308	5.286378	5.279296	5.342357	5.150404	5.274295	5.196777	5.266059	5.311436	5.474703	5.219831	5.283003	5.19194	5.272106	5.220441	5.438417	5.236596	5.256308	5.327796	5.232282	5.196777	5.311436	5.299014	5.27055	5.288981	5.21821	5.300375	5.167668	5.301354	5.403916	5.443095	5.346352	5.297799	5.242365	5.370165	5.196061	5.165567	5.307754	5.262829	5.294726	5.328754	5.370526	5.277653	5.274575	5.361136	5.271822	5.118093	5.262147
PRKAA1	6.178335	5.721406	6.333464	6.092989	6.259913	5.884037	6.002371	5.923847	6.011633	5.968244	6.024495	6.094673	5.930672	6.202648	6.413072	5.861242	5.74832	5.783342	6.363193	6.126621	6.024272	6.005771	6.164615	6.460727	6.06252	6.032275	6.012364	6.130755	5.862027	5.927788	5.986936	5.931408	5.767797	5.976198	5.924311	5.94488	6.211147	5.83336	5.954512	5.857785	6.597922	6.169752	6.543398	5.97677	6.166852	5.957135	6.171336	6.234558	5.983314
BAP1	8.184671	8.618767	8.003186	8.35372	8.132976	8.328517	8.141383	8.413457	8.233136	8.229303	7.844616	8.163682	8.579268	8.195299	8.385663	8.085665	8.33133	8.310267	7.997955	8.392559	8.276606	8.187129	8.096699	8.100649	8.183375	8.051305	8.137079	8.249884	8.140626	8.284615	8.368755	8.296449	8.173315	8.499202	8.395337	8.289168	8.254855	8.433487	8.301232	8.595973	7.894293	7.976625	8.272648	8.289844	8.32088	8.236771	8.442146	8.390957	8.181429
ABCC1	7.875846	8.03678	7.662086	7.891359	7.586678	8.151279	7.919441	8.057694	7.865478	7.939825	7.70538	7.879083	8.102567	7.871405	7.857804	7.770349	7.764912	8.052559	7.661594	7.656308	7.877849	7.746679	7.937552	7.869025	7.877849	7.752201	7.856038	7.777667	7.973289	7.737159	7.830225	8.031889	8.00721	7.878481	7.689937	7.946187	7.949101	7.817147	7.911245	7.929902	7.858354	7.737637	7.702789	7.792327	7.814857	7.723307	7.872999	7.955044	7.857804
ACVR1B	6.821847	6.772568	6.808576	6.818246	6.812063	6.70966	6.736581	6.694728	6.832068	6.837053	6.928991	6.747297	6.824773	6.811722	6.778513	6.849054	6.82414	6.710625	6.922849	6.811405	6.731631	6.75017	6.909808	6.838588	6.761848	6.94464	6.82899	6.823445	6.728431	6.840355	6.827117	6.877105	6.833309	6.754812	6.887802	6.772568	6.787863	6.768672	6.740223	6.706458	6.767632	6.844975	6.830749	6.701906	6.825414	6.876175	6.90198	6.91304	6.852035
TGFBR1	6.514589	6.620639	6.675748	6.468745	6.801585	6.399721	6.697523	6.612589	6.747914	6.299612	6.490859	6.771858	6.459093	6.700649	6.325231	6.411752	6.406643	6.286985	6.842191	6.516901	6.710324	6.788415	6.571899	6.636671	6.702814	6.807287	6.607356	6.90609	6.419029	6.482992	6.525391	6.017388	6.374757	6.281768	6.437288	6.508247	6.816965	6.177328	6.585111	6.246235	6.79994	7.089096	6.682985	6.404393	6.450256	6.306619	6.76086	6.60231	6.68549
EPAS1	7.121738	6.982023	6.933323	6.996796	6.926246	7.06104	6.931764	6.939608	6.968389	6.955222	6.877376	7.020751	7.020034	6.82362	6.978328	7.10094	6.88589	6.951933	7.331588	6.886237	6.922456	6.873911	7.221602	6.942203	6.981046	6.917432	6.916821	6.82575	6.788136	6.965099	6.932087	6.99885	6.82575	7.106508	6.862338	6.888769	7.060686	6.90198	6.967088	6.830116	7.041853	6.850972	7.140591	7.085803	6.901302	6.884677	7.124254	7.066085	6.967759
HILPDA	6.997813	7.081113	6.566989	7.029726	7.148911	6.926246	7.074374	7.187482	7.0877	7.214859	7.125755	7.262142	6.811089	6.915617	7.085977	7.017922	7.005664	6.974163	7.061201	6.936179	6.928991	6.774578	6.9477	7.006529	6.986695	6.976591	6.887162	7.081113	7.151917	7.138562	6.993884	7.071471	6.977115	6.967489	7.062059	7.011211	6.985309	7.079774	7.051939	6.996796	6.835935	7.112407	6.751429	7.010402	6.816349	7.297263	6.962723	6.873911	7.047274
IFNG	6.272105	6.229343	6.219569	6.185135	6.53292	6.120037	6.333737	6.289158	6.304529	6.223546	6.303139	6.593734	6.31525	6.284152	6.192172	6.247	6.261745	6.09901	6.378602	6.426214	6.160312	6.133462	6.30883	6.144415	6.1437	6.235983	6.268178	6.390357	6.201241	6.373191	6.35316	6.160064	6.262242	6.313194	6.346339	6.116777	6.236244	6.363705	6.281021	6.202146	6.150059	6.368766	6.752332	6.304197	6.211852	6.254778	6.259313	6.114831	6.419029
LPIN1	6.569958	6.328728	6.40639	6.347709	6.38951	6.543956	6.505338	6.419759	6.368043	6.478327	6.440284	6.359855	6.556621	6.465509	6.612897	6.583249	6.476516	6.572193	6.413072	6.458355	6.578384	6.536943	6.560368	6.549895	6.556296	6.511889	6.510749	6.597922	6.728431	6.516901	6.387444	6.594585	6.382241	6.616061	6.478666	6.541666	6.611062	6.49056	6.535879	6.466626	6.717554	6.567252	6.676042	6.593998	6.67285	6.40121	6.60231	6.610761	6.793593
TNFAIP3	9.117281	8.372595	8.233136	8.838026	8.171522	8.397726	8.635606	8.11201	8.040344	8.628001	8.567477	8.121257	8.080754	7.945057	8.541858	8.369565	8.540316	8.675778	8.40045	8.131902	8.388893	8.200611	8.502673	8.391763	8.729617	8.121257	8.156743	8.055833	8.38957	8.405696	8.416788	8.353089	8.543336	8.187678	8.356351	8.407864	8.583825	8.541088	8.149291	8.306974	7.984692	8.149932	8.207879	8.151982	8.406525	8.430445	8.295113	8.240682	8.328517
TLR4	9.837096	10.161376	9.991134	10.187886	9.787263	10.08714	10.111868	10.061791	10.37473	9.620747	9.877629	9.566024	9.960443	10.137055	9.896748	9.410272	10.433404	9.081208	10.192531	10.179069	9.721102	9.998717	9.949772	10.063799	10.035885	9.837096	10.005385	10.094152	10.118206	10.139228	10.551036	10.250453	9.675936	9.733135	10.207269	9.436269	10.132647	10.096212	10.150468	10.195002	9.708382	9.970765	9.817506	9.96882	9.982243	10.358903	9.844748	9.957751	10.109539
ATM	8.397726	7.387735	7.844042	7.918799	8.794429	7.566921	7.814313	7.497576	7.821485	7.920003	8.185965	8.045026	7.528593	7.942198	8.014101	7.821485	7.587204	7.65287	7.890217	8.024739	7.833089	7.557534	7.81908	8.239445	7.576428	7.765396	7.540346	7.886328	7.596663	7.36819	7.703299	7.616557	7.455744	7.47613	7.687896	7.213999	7.785256	7.508565	7.746125	7.574833	8.238822	8.324465	8.106123	7.79391	8.309602	7.590864	7.99692	8.066525	7.80852
YY1AP1	9.221152	9.064401	9.33756	9.25525	9.764957	9.045171	9.162899	9.114232	9.29871	9.675936	9.246595	9.192373	9.095136	9.23691	9.312658	9.256706	8.802085	9.388316	9.3389	9.159653	8.99262	9.197804	9.223396	9.278537	9.205363	9.206357	9.309184	9.189879	9.202108	9.098178	8.915404	9.152807	9.262762	8.820935	9.161688	8.931744	9.251007	9.091437	9.11929	8.574513	9.442984	9.563362	9.628958	8.977499	9.176237	9.099246	9.3697	9.141065	9.261574
TAZ	7.711373	7.539447	7.419948	7.432343	7.470818	7.623812	7.723816	7.731153	7.346358	7.362791	7.157952	7.376382	7.718518	7.329677	7.444561	7.64539	7.903878	7.601769	7.282646	7.246034	7.449034	7.567765	7.563723	7.482016	7.40672	7.562586	7.38356	7.48885	7.824804	7.932284	7.621303	7.75712	7.929902	7.791709	7.746125	7.841782	7.491957	7.622774	7.631571	7.645963	7.431895	7.357385	7.443294	7.726047	7.454432	7.543594	7.550182	7.621303	7.570738
MTDH	9.326247	9.3697	9.055154	9.116241	9.362058	9.291794	9.294011	9.037753	8.916269	9.266336	9.223396	9.13491	8.900207	9.267474	9.291794	9.421605	8.800482	9.52203	9.158796	8.828089	9.192373	9.167539	8.888327	8.923493	9.157674	8.967056	9.208721	9.076392	9.017897	8.880025	8.931744	8.941046	9.322568	8.949968	9.141065	9.446113	9.157674	8.862682	9.129711	9.158796	9.278537	9.018748	8.917179	9.428286	9.126657	8.713213	9.259258	9.23691	9.131039
IDH1	9.674367	9.645586	9.884137	9.745254	9.750543	9.383337	9.284732	9.630613	9.852341	9.718125	9.838902	9.819578	9.57718	9.970765	9.752379	9.620747	9.353655	9.482277	9.802356	10.059763	9.526245	9.672764	9.44757	9.909111	9.354926	10.148213	9.740256	10.120563	9.343671	9.529178	9.745254	9.829354	9.80409	9.477857	9.606963	9.614166	9.863796	9.800449	9.591077	9.529178	9.288274	9.840608	9.956098	9.752379	9.651822	9.421605	9.795979	9.781977	9.884137
SIRT1	7.847366	7.405502	8.224838	8.231806	8.141383	7.971851	7.840127	7.714992	7.953775	8.150663	8.26983	7.932724	7.552802	8.140626	7.912336	7.813269	7.329677	7.697474	8.179092	8.021693	7.758683	8.051305	8.015896	8.306974	7.527661	7.46745	8.102567	8.010027	7.786265	7.389749	7.848599	7.597105	7.260896	7.557011	6.759999	7.194216	7.724341	7.352775	7.533214	7.358226	7.665792	7.723307	7.339752	7.658128	7.73269	7.48534	7.913624	7.5995	7.529985
FBXW7	6.538902	6.441276	6.584885	6.623627	6.819331	6.552395	6.488359	6.527411	6.811089	6.332147	6.91304	6.377595	6.682644	6.729845	7.059061	6.680472	6.895666	6.909477	6.660299	6.629022	6.647302	6.792868	6.690867	6.494032	6.700649	6.712524	6.536378	6.542789	6.747576	7.024698	6.524569	6.55032	7.104141	6.522861	6.963322	6.925896	6.754523	6.641535	6.742568	6.482169	6.702229	6.613794	6.936939	6.946343	6.692553	6.447527	6.614926	6.627407	6.705768
PANX1	6.079602	6.259007	6.422651	6.223011	6.029416	6.50154	6.36424	6.060392	6.038687	6.471891	6.199017	6.129684	6.230069	6.399935	6.154704	6.221474	6.098744	6.518027	6.277784	6.700649	6.075565	6.413917	6.292543	6.282033	6.346093	6.187656	6.486621	6.251741	6.289631	6.156942	6.223546	6.248017	6.220332	6.129684	6.223546	6.342789	6.497068	6.247475	5.942206	6.103061	6.086568	6.333464	6.253728	6.311637	6.087288	6.253026	6.508247	6.400637	5.979419
DNAJB6	6.633084	6.95887	6.67254	6.773839	6.330756	6.758295	6.754145	6.550029	6.575562	6.965721	6.928283	6.560095	6.80529	6.905713	6.644684	6.662036	6.384083	7.142816	6.853555	6.763171	6.884677	6.747914	7.014459	7.176092	6.861727	6.88272	7.130041	7.075861	6.569686	6.664673	6.562141	6.360626	6.497425	6.351429	6.502617	6.382481	6.87301	6.510913	6.707053	7.226603	6.756958	6.468856	6.826612	6.613532	6.879684	6.604914	7.225753	7.259315	6.839739
BACH1	10.233869	9.892641	10.399531	10.227162	10.650936	9.974609	10.197526	10.324862	10.348551	10.045164	10.167506	10.247943	9.690436	10.255385	10.353891	10.031513	10.120563	9.614166	10.202398	10.120563	9.998717	10.176591	10.318967	10.427823	10.111868	10.132647	10.293947	10.180958	10.013929	10.061791	9.939361	10.072598	9.974609	9.852341	10.14171	9.480775	9.966873	9.896748	9.96882	9.865837	9.856753	10.475153	10.059763	10.236446	10.098276	9.935142	10.116082	9.635058	9.966873
LONP1	7.009769	6.930027	6.868918	6.886907	6.562435	7.012943	6.814978	6.693165	6.67152	7.081113	6.489921	6.995736	7.192096	6.986995	6.947063	7.085351	7.035177	7.146376	6.840647	6.790692	6.976981	7.148911	6.859356	6.910718	7.000427	6.778236	7.222456	6.805993	6.806613	7.099758	6.742944	7.5717	6.921262	6.849926	7.246336	7.222456	7.038741	7.165454	7.348345	6.817608	7.0126	7.263249	6.892303	7.048783	6.907117	7.05787	7.104919	7.170436	7.072835
[truncated: 31 more columns]
