# Supplementary material for: Identification of ferroptosis-associated biomarkers for the potential diagnosis and treatment of postmenopausal osteoporosis
Source: Front Endocrinol (Lausanne). 2022 Aug 29;13:986384. doi: 10.3389/fendo.2022.986384 (PMC9464919; doi:10.3389/fendo.2022.986384)
Supplement: Supplementary file 1 [file DataSheet_4.zip › Original data an R codes 1/09.preRcircos/gene.txt]

Gene	
HSPB1
SLC7A11
HMOX1
MUC1
MT1G
TP53
HELLS
FADS2
TP63
VDAC2
NF2
JUN
ZFP36
DDIT4
ASNS
DDIT3
SLC1A4
TXNIP
PSAT1
GDF15
AGPAT3
HAMP
STEAP3
MAP3K5
SLC2A3
SLC2A8
ALOX5
IREB2
SP1
HIC1
PRDX1
CYBB
DUOX1
FLT3
ACSL4
KRAS
HRAS
ALOX12B
ALOXE3
ATG16L1
EGFR
CDKN2A
EPAS1
LPIN1
SIRT1
