# Supplementary material for: Identification of ferroptosis-associated biomarkers for the potential diagnosis and treatment of postmenopausal osteoporosis
Source: Front Endocrinol (Lausanne). 2022 Aug 29;13:986384. doi: 10.3389/fendo.2022.986384 (PMC9464919; doi:10.3389/fendo.2022.986384)
Supplement: Supplementary file 1 [file DataSheet_4.zip › Original data an R codes 1/10.Rcircos/Rcircos.geneLabel.txt]

Chromosome	chromStart	chromEnd	Gene
chr7	76302544	76304295	HSPB1
chr4	138164097	138242349	SLC7A11
chr22	35380361	35394214	HMOX1
chr1	155185824	155192916	MUC1
chr16	56666731	56668065	MT1G
chr17	7661779	7687550	TP53
chr10	94501434	94613905	HELLS
chr11	61792980	61867354	FADS2
chr3	189631416	189897279	TP63
chr10	75210154	75231448	VDAC2
chr22	29603556	29698598	NF2
chr1	58780788	58784327	JUN
chr19	39406813	39409412	ZFP36
chr10	72273920	72276036	DDIT4
chr7	97852118	97872542	ASNS
chr12	57516588	57520517	DDIT3
chr2	64988477	65023865	SLC1A4
chr1	145992435	145996600	TXNIP
chr9	78297143	78330093	PSAT1
chr19	18374731	18389176	GDF15
chr21	43865186	43986536	AGPAT3
chr19	35280716	35285143	HAMP
chr2	119223831	119265652	STEAP3
chr6	136557047	136792518	MAP3K5
chr12	7919230	7936275	SLC2A3
chr9	127397138	127408424	SLC2A8
chr10	45374176	45446119	ALOX5
chr15	78437431	78501456	IREB2
chr12	53380176	53416446	SP1
chr17	2054154	2063241	HIC1
chr1	45511036	45523047	PRDX1
chrX	37780011	37813461	CYBB
chr15	45129933	45165576	DUOX1
chr13	28003274	28100592	FLT3
chrX	109624244	109733403	ACSL4
chr12	25204789	25250936	KRAS
chr11	532242	537287	HRAS
chr17	8072636	8087703	ALOX12B
chr17	8095900	8119047	ALOXE3
chr2	233210051	233295674	ATG16L1
chr7	55019021	55256620	EGFR
chr9	21967753	21995301	CDKN2A
chr2	46293667	46386703	EPAS1
chr2	11677595	11827409	LPIN1
chr10	67884669	67918390	SIRT1
