# Supplementary material for: Identification of ferroptosis-associated biomarkers for the potential diagnosis and treatment of postmenopausal osteoporosis
Source: Front Endocrinol (Lausanne). 2022 Aug 29;13:986384. doi: 10.3389/fendo.2022.986384 (PMC9464919; doi:10.3389/fendo.2022.986384)
Supplement: Supplementary file 1 [file DataSheet_4.zip › Original data an R codes 1/12.model/diffGeneExp.txt]

ID	GSM1369756_con	GSM1369757_con	GSM1369758_con	GSM1369759_con	GSM1369760_con	GSM1369761_con	GSM1369762_con	GSM1369763_con	GSM1369764_con	GSM1369765_con	GSM1369766_con	GSM1369767_con	GSM1369768_con	GSM1369769_con	GSM1369770_con	GSM1369771_con	GSM1369772_con	GSM1369773_con	GSM1369774_con	GSM1369775_con	GSM1369776_con	GSM1369777_con	GSM1369778_con	GSM1369779_con	GSM1369780_con	GSM1369781_con	GSM1369782_con	GSM1369783_con	GSM1369784_con	GSM1369785_con	GSM1369786_con	GSM1369787_con	GSM1369788_con	GSM1369789_con	GSM1369790_con	GSM1369791_con	GSM1369792_con	GSM1369793_con	GSM1369794_con	GSM1369795_con	GSM1369796_treat	GSM1369797_treat	GSM1369798_treat	GSM1369799_treat	GSM1369800_treat	GSM1369801_treat	GSM1369802_treat	GSM1369803_treat	GSM1369804_treat
HSPB1	6.47432	6.806613	6.778236	5.856816	6.726113	7.150083	6.833309	6.779139	7.658587	6.383536	6.782631	6.4414	7.668324	6.637935	7.179495	7.203002	7.354038	7.365807	6.300888	7.981095	7.769282	6.985309	6.79909	7.03477	7.357385	7.060686	6.696952	6.91402	6.824773	6.84002	6.869195	8.008798	6.84777	7.366195	6.773183	7.148207	6.251258	6.874615	7.200002	7.176823	6.608466	7.31174	6.149288	5.960942	6.22859	7.156108	6.514348	6.476516	6.188389
SLC7A11	5.160335	5.220441	5.293512	5.198719	5.215008	5.183028	5.202907	5.256009	5.286378	5.212501	5.159715	5.265026	5.150404	5.116894	5.249969	5.276464	5.16834	5.246984	5.170305	5.234982	5.233033	5.266698	5.217562	5.215365	5.187193	5.23199	5.256308	5.283924	5.195461	5.15303	5.192856	5.110601	5.181571	5.19776	5.20461	5.229367	5.326926	5.232282	5.243453	5.176458	5.283924	5.327209	5.203876	5.19571	5.227692	5.19194	5.244067	5.200678	5.268293
HMOX1	9.166371	8.858187	8.574116	8.902438	7.519898	8.818329	8.469485	8.65211	8.726871	8.595273	8.778611	8.478124	9.171823	8.927769	9.058883	8.940294	9.529178	8.941046	8.710449	8.832303	9.329995	8.797729	9.013074	9.118273	8.851888	8.5856	8.897612	8.690603	8.494878	8.941046	8.848456	9.116241	9.141065	9.172906	9.512657	8.487627	8.264611	9.053994	8.713213	8.619457	8.101241	7.628769	8.110699	8.583825	8.291393	9.229147	8.407864	8.425061	8.854491
MUC1	6.231884	6.215888	6.21862	6.06252	6.352407	6.201466	6.209164	6.283929	6.285271	6.241461	6.379401	6.326152	6.276416	6.347709	6.191512	6.2918	6.324963	6.098518	6.253026	6.059519	6.204636	6.257567	6.162281	6.217886	6.199284	6.214578	6.194352	6.204398	6.262739	6.352407	6.286283	6.220805	6.305811	6.114082	6.377313	6.247	6.297761	6.291571	6.256643	6.243186	6.332974	6.303651	6.389036	6.330005	6.242262	6.258359	6.354202	6.236244	6.384547
MT1G	6.925139	7.163538	7.081477	7.091279	7.083227	7.164378	7.125402	6.9477	7.059982	7.128835	7.236406	7.343493	7.145984	7.110527	6.960487	7.208328	7.201143	7.089734	6.917133	6.901302	7.103811	7.11947	7.216464	7.050227	7.233113	7.208721	7.111321	7.145211	7.123842	7.121738	6.994607	7.090125	6.93931	7.273272	7.227393	7.255825	7.140894	7.226603	7.039431	7.170436	7.050227	6.962723	7.135895	7.142816	7.079166	7.06104	7.060686	7.221602	7.127379
TP53	6.42182	7.660065	6.715644	6.972494	5.829142	6.993534	6.578648	7.070759	6.700962	6.50099	6.700329	6.854403	7.065693	7.223244	6.434731	6.885271	6.942203	7.163538	6.669903	6.671193	7.235817	6.602598	6.486316	6.481606	6.96931	6.505871	6.72276	6.769045	6.869195	6.632504	6.688335	7.008701	7.203002	6.955222	7.275583	6.76835	6.642771	6.773183	7.20333	7.212854	6.577752	6.1136	6.040901	7.16097	6.530155	6.658832	6.607848	6.388265	6.333241
HELLS	5.40759	5.254531	5.32026	5.399093	5.699409	5.176458	5.228015	5.323259	5.431439	5.157392	5.439072	5.262147	5.289287	5.403581	5.34936	5.45719	5.304452	5.286127	5.29057	5.505527	5.233336	5.171928	5.229073	5.295377	5.298406	5.315225	5.094732	5.343025	5.20606	5.381172	5.371421	5.32026	5.194967	5.281121	5.330599	5.468047	5.473486	5.165875	5.276706	5.313332	5.457481	5.372775	5.152313	5.372381	5.234316	5.350551	5.225758	5.327209	5.109794
FADS2	5.931621	6.15153	6.25603	6.064807	6.116777	6.060714	5.939339	6.798376	6.187258	6.369257	5.941483	6.075784	6.55892	5.933328	6.439215	6.239097	6.607848	6.31628	6.313194	6.549895	6.242713	6.32736	6.495004	6.263433	6.216928	6.315792	6.021945	6.086025	6.304197	6.257838	6.178428	6.146158	6.826806	6.369494	6.257344	6.493134	6.171084	6.21335	6.287246	6.794559	6.320134	6.035671	5.868665	5.878057	5.93187	6.212311	6.032965	6.22695	6.618778
TP63	6.104809	5.924064	5.871618	5.953557	5.899582	5.908361	5.858449	6.032496	5.966035	5.953793	5.952114	5.985674	5.907149	5.98276	5.908001	5.913901	5.957135	5.905482	5.861768	6.032965	5.928247	5.876343	5.887307	5.905273	5.917835	5.962146	5.883029	5.955676	5.997173	5.933328	5.964588	5.979177	6.013348	5.928039	5.932319	5.899049	5.878536	5.856579	5.979177	6.001099	5.947058	6.006506	5.895163	5.97509	5.881776	5.954831	5.989687	5.920768	6.05649
VDAC2	10.351199	10.463421	10.475153	10.44451	10.569391	10.390501	10.311252	10.24108	10.430716	10.486439	10.666674	10.523066	10.489508	10.609687	10.439198	10.387739	10.478207	10.37473	10.625768	10.44451	10.34096	10.483658	10.268011	10.492811	10.176591	10.588732	10.301467	10.469205	10.070675	10.330001	10.492811	10.452941	10.247943	10.457987	10.23848	10.588732	10.622563	10.313699	10.528446	10.498333	10.659807	10.463421	10.402205	10.399531	10.59775	10.622563	10.777305	10.461276	10.600302
NF2	5.449423	5.639783	5.556439	5.532793	5.614974	5.575571	5.508703	5.585021	5.562834	5.515208	5.573643	5.540336	5.627432	5.624718	5.61554	5.519145	5.582327	5.728462	5.526429	5.614699	5.627188	5.548157	5.630748	5.586662	5.611289	5.565926	5.531781	5.543845	5.596822	5.576627	5.617187	5.67123	5.634682	5.647713	5.61554	5.553621	5.564137	5.553351	5.634682	5.609248	5.473798	5.659391	5.522951	5.54622	5.481292	5.623166	5.528105	5.537898	5.528909
JUN	6.133227	6.061558	5.817451	5.770458	5.757707	5.644952	5.650311	5.752985	5.613954	5.636903	5.74144	5.617999	5.581838	5.531255	5.669956	5.677975	5.628161	5.789487	5.869155	5.612753	5.649606	5.54533	5.559544	5.698713	5.576333	5.628478	5.591498	5.718338	5.670867	5.613954	5.859918	5.74121	5.704768	5.774377	5.586379	6.025955	5.466046	5.843379	5.587708	5.657563	5.566922	5.69315	5.431762	5.595692	5.650778	5.735163	5.507126	5.56938	5.471574
ZFP36	11.611396	11.611396	11.853708	11.626424	10.751841	11.491493	10.940772	11.684631	11.1358	11.282078	11.262867	10.68651	10.811312	10.845004	10.952882	10.811312	11.216127	11.525093	11.12094	11.225633	11.03154	11.129536	10.676747	10.369206	11.111241	10.591759	10.556803	11.618252	11.03154	11.185894	11.898886	11.749759	10.974225	11.571973	10.857633	11.825422	10.525616	12.23932	11.221066	11.611396	10.313699	10.700717	10.531161	11.262867	11.157351	11.359005	10.332787	10.455779	10.433404
DDIT4	5.665481	6.167372	6.102238	6.059802	5.867763	5.947925	6.055779	5.820063	5.864971	5.812912	5.88599	5.758466	5.976494	5.912032	6.327109	5.857518	6.15297	5.961691	6.171811	5.937329	6.46629	5.900548	6.065037	6.071602	5.890946	6.047494	5.97677	6.092989	6.117232	5.944753	5.995605	6.125768	6.387683	6.033524	6.146414	6.054992	6.023062	6.097831	6.216167	6.190812	6.24874	5.980642	5.857311	6.012576	6.169227	6.244321	6.094673	5.996645	5.731824
ASNS	5.491309	5.154868	5.307425	5.287477	5.589211	5.676249	5.304189	5.284554	5.170305	5.410831	5.543335	5.334592	5.396857	5.179416	5.414404	5.449941	5.395686	5.281704	5.419863	5.307425	5.316623	5.32131	5.347799	5.389165	5.516922	5.26188	5.339264	5.205651	5.455521	5.574762	5.254209	5.403581	5.428081	5.429892	5.387166	6.608175	5.379715	5.124449	5.362047	5.570822	6.429715	5.341686	5.589211	5.25084	5.777218	5.408945	5.491159	5.795604	5.434613
DDIT3	7.690969	7.549541	7.800327	7.67899	7.704885	7.5821	7.519455	7.831332	7.666361	8.003186	7.921559	7.694464	7.883429	7.681543	7.586678	7.548573	8.130707	7.611245	7.785758	7.518028	7.543594	7.535413	7.551394	7.391429	7.644455	7.693364	7.564498	7.786759	8.034413	7.776937	7.918176	7.919441	7.891359	7.891359	8.056456	8.063459	7.785758	8.000391	7.992013	7.942198	7.995032	7.571225	8.015896	7.941525	7.66522	7.950145	7.772061	7.914937	7.786759
SLC1A4	6.488889	6.7624	6.735699	6.792347	6.90465	6.608175	6.53459	6.722417	6.563584	6.881047	6.75017	6.813377	6.803109	6.883381	6.744723	6.87678	6.858725	6.665894	6.775565	6.530651	6.618488	6.760269	6.581751	6.696612	6.585458	6.693473	6.532429	6.683597	6.678194	6.803389	6.55917	6.74445	6.792197	6.685713	6.601159	7.310961	6.796198	6.771858	6.717554	6.743556	6.922123	6.564132	6.390121	6.780124	6.785046	6.628012	6.483533	6.587045	6.62685
TXNIP	12.135357	12.398913	12.628011	12.542406	12.542406	12.125415	12.555243	12.224367	12.604344	12.398913	12.628011	12.640243	12.32351	12.280345	12.310635	12.280345	12.178128	12.092026	12.501034	12.337837	12.44677	12.310635	12.628011	12.69235	12.515594	12.370083	12.566067	12.337837	12.555243	12.515594	12.167699	12.212504	12.32351	12.007522	12.733774	11.698742	12.566067	12.310635	12.430781	12.528255	12.458915	12.733774	12.640243	12.430781	12.58019	12.385073	12.591313	12.604344	12.542406
PSAT1	6.460188	6.516262	6.389802	6.593227	6.780446	6.469445	6.691558	6.728832	6.574404	6.45053	6.67187	6.59524	6.534864	6.462884	6.63165	6.534486	6.743556	6.542221	6.270885	6.510474	6.504811	6.528256	6.562994	6.46765	6.46418	6.524028	6.589841	6.596163	6.391418	6.495128	6.460473	6.559821	6.638479	6.500014	6.480015	6.890214	6.604608	6.515996	6.311637	6.579471	6.573596	6.718966	6.425674	6.44926	6.508748	6.452371	6.607356	6.40639	6.470887
GDF15	5.344936	5.34205	5.47044	5.350551	5.372253	5.40268	5.367236	5.367544	5.429746	5.34412	5.443681	5.322394	5.440571	5.419863	5.352673	5.524257	5.427543	5.268629	5.443095	5.445369	5.427267	5.375233	5.499341	5.4822	5.377039	5.411854	5.528618	5.462391	5.547264	5.369542	5.373439	5.491789	5.419609	5.447054	5.425566	5.494453	5.455244	5.459005	5.535208	5.39453	5.358762	5.389431	5.453862	5.407353	5.40574	5.532028	5.433164	5.361136	5.596571
AGPAT3	7.279343	7.691453	7.547698	7.417846	7.270087	7.500859	7.375125	7.51269	7.504863	7.395854	7.177552	7.303717	7.561199	7.403344	7.247436	7.270455	7.773611	7.360696	7.191222	7.445822	7.426896	7.580283	7.122294	7.261338	7.493794	7.532331	7.46745	7.428607	7.484338	7.385224	7.752609	7.434364	7.15534	7.600319	7.358995	7.766111	7.204505	7.398179	7.444561	7.66106	6.995011	7.341336	6.728587	7.494731	7.374664	6.987364	7.264349	7.282247	7.130819
HAMP	5.658045	5.870151	5.715961	5.910595	6.794221	5.845062	5.842167	6.091285	6.161369	5.660608	5.726748	5.692963	6.343729	5.795604	6.136007	5.746432	6.610761	6.447115	5.561148	6.351166	6.046166	5.900318	6.039702	5.890484	5.818232	5.840661	5.770235	5.921521	5.757945	6.30961	6.78753	6.233312	6.33027	6.077915	6.126478	5.918742	5.574762	6.047494	5.904783	5.903794	5.66661	6.021694	5.5831	5.766537	5.752222	6.265417	5.851442	5.312355	5.694362
STEAP3	7.182473	7.782676	7.130819	7.293097	7.213237	7.377762	7.4078	7.489807	7.0126	7.268913	7.131426	7.391786	7.741303	7.109363	7.014812	7.35235	7.287828	7.447753	7.326133	7.321451	7.430494	7.088709	7.021312	7.169248	7.090125	7.181766	7.317787	7.229722	7.522291	7.372629	7.2666	7.364537	7.371473	7.139012	7.287434	7.04953	7.43313	7.426478	7.221976	7.354946	7.148207	7.358226	7.647409	7.325118	7.120198	7.467826	7.068665	7.529985	7.216125
MAP3K5	9.280482	8.639653	8.940294	9.039588	9.056143	8.850125	9.018748	8.686158	8.889334	9.162899	9.112261	9.049333	8.399154	8.939489	9.165116	8.649031	8.624189	8.930824	8.785399	8.712498	8.860107	8.575365	8.918074	9.067166	8.961474	8.553705	8.951075	8.866027	8.608776	8.902438	8.814099	8.851888	8.789082	8.698543	8.757874	8.194613	8.963404	8.90513	8.579268	8.480261	8.426433	9.001404	8.873138	8.712498	8.681027	8.674874	8.847584	8.706187	8.748601
SLC2A3	8.919043	8.760293	8.888327	8.757096	8.470096	8.556812	8.46476	8.722101	8.865333	8.565163	8.415192	8.381385	8.297196	8.642879	8.43567	7.982381	8.047281	8.687768	8.49385	8.713213	8.153697	8.375813	8.760293	8.889334	8.663014	9.324937	8.226104	8.369565	8.085312	8.387508	9.377129	8.583166	8.15802	7.988062	8.224838	8.479618	8.258476	8.499971	7.771402	8.261227	7.874245	9.101186	8.058335	8.052559	8.333244	8.312116	8.281548	8.247842	8.174599
SLC2A8	6.510164	6.551294	6.207956	6.197008	6.454956	6.344033	6.375738	6.587835	6.434994	6.365515	6.362177	6.260818	6.759999	6.563584	6.520596	6.241225	6.652607	6.474597	6.395842	6.515746	6.470302	6.412539	6.445407	6.403853	6.372917	6.483813	6.464654	6.539775	6.609951	6.539174	6.723021	6.579811	6.417972	6.675249	6.657004	6.584885	6.374757	6.423699	6.590577	6.440868	6.376841	6.42342	6.372917	6.35526	6.405602	6.52034	6.242449	6.41335	6.458486
ALOX5	9.172906	8.764434	8.942783	8.889334	8.450012	9.053072	9.101186	9.084495	8.954053	8.836349	8.682978	8.769756	9.262762	8.852549	8.810373	9.198874	9.374366	8.869407	8.789082	9.048213	9.001404	9.042857	9.107743	8.902438	9.040689	8.961474	8.919822	9.022974	8.99262	9.16865	9.125525	9.092479	9.065342	9.157674	9.155728	8.827213	8.87131	9.07137	9.244458	8.926064	8.737685	8.558284	8.52742	8.966081	8.739955	8.981496	8.701022	8.83722	8.947287
IREB2	5.555128	6.24874	6.120267	6.191851	6.632638	5.715461	5.934045	5.647937	5.770458	5.761832	6.23406	5.728742	5.810491	5.903794	6.203418	5.735163	5.596571	5.817451	6.319111	5.760111	5.890025	6.032275	5.766204	6.025433	5.885417	5.927488	5.843918	5.83569	5.775269	5.73033	5.618783	5.838449	5.824455	5.413827	6.024272	5.377346	5.854395	5.661373	5.935785	5.63732	5.646485	6.095181	5.511883	5.856579	5.712128	6.053553	5.714964	5.714964	5.638322
SP1	6.930406	7.073138	7.023363	7.00834	6.485176	6.94911	6.727678	7.046528	7.351932	6.578516	6.793883	6.980698	6.693784	6.899629	6.73221	7.064163	7.21033	6.387683	6.778837	6.963322	6.911037	7.128835	7.124254	6.918416	6.964798	6.748948	6.865252	7.128145	6.723661	7.124254	7.046155	7.204505	7.279343	6.88499	7.159799	7.062059	6.919532	7.01518	7.027335	7.042174	6.84777	6.949824	6.828655	6.911037	6.971113	6.930027	6.96546	6.590893	6.295474
HIC1	5.161746	5.072142	5.175747	5.195113	5.162109	5.171613	5.208185	5.116144	5.269359	5.274295	5.253285	5.121668	5.404132	5.235551	5.19776	5.514114	5.549115	5.138691	5.517056	5.307147	5.284242	5.253912	5.308257	5.224988	5.230705	5.188107	5.318469	5.142969	5.303574	5.351784	5.296891	5.471574	5.349066	5.401214	5.538428	5.312695	5.194491	5.322394	5.305976	5.194145	5.301354	5.020603	5.489812	5.40814	5.301937	5.345214	5.294148	5.317373	5.390724
PRDX1	10.531161	10.260724	10.644327	10.700717	11.091519	10.185426	10.531161	10.899063	10.852802	10.498333	10.857633	10.680127	10.399531	10.923983	10.737484	10.845004	10.486439	10.277737	10.86981	11.035517	10.441457	10.974225	11.039692	10.741211	10.769416	11.003274	10.724244	10.811312	10.845004	10.724244	10.60669	10.59775	10.644327	10.603826	10.62941	10.915718	10.807815	10.821956	10.62941	10.293947	11.157351	10.978147	10.911967	10.693469	11.080895	10.811312	10.836362	10.978147	10.619446
CYBB	9.381041	9.156633	9.319264	9.403644	9.062618	8.966081	9.398471	9.743632	9.718125	8.717989	9.66966	9.44757	9.242277	9.53609	9.282446	8.672993	9.418538	9.212307	9.407309	9.658677	9.246595	9.040689	9.293071	9.181538	9.316061	9.726526	9.442984	9.476397	9.234526	9.420294	9.426826	9.151824	9.402349	9.152807	9.375819	9.221152	9.287031	9.534621	9.221152	9.152807	9.187826	9.360843	9.223396	9.431077	9.431077	9.354926	9.787263	9.299831	9.350075
DUOX1	5.599964	5.646744	5.709191	5.59925	5.665121	5.599425	5.687849	5.608456	5.628161	5.596822	5.695683	5.638322	5.655405	5.576627	5.610525	5.511266	5.73706	5.624718	5.720504	5.629871	5.626942	5.607931	5.632899	5.586379	5.586662	5.647937	5.664412	5.662121	5.640022	5.691731	5.676249	5.70684	5.710674	5.598534	5.660059	5.647199	5.650067	5.716953	5.61926	5.691249	5.587487	5.640497	5.776485	5.608742	5.497213	5.720504	5.606892	5.596571	5.591765
FLT3	7.223959	7.264708	7.257333	7.163538	7.198851	7.330103	7.49803	7.071153	7.234225	7.043274	7.068665	7.116826	7.400796	6.987784	7.83742	6.972494	7.352775	7.31699	7.182086	7.482469	7.172017	6.978328	7.010075	7.247436	7.133015	6.970094	7.556482	7.325118	7.129673	7.343882	7.463481	7.258469	7.282247	7.313762	7.221183	7.284769	7.714026	7.070359	7.129673	7.527661	7.44243	7.461147	7.278668	7.470818	7.373118	7.350778	7.524805	7.870116	7.498541
ACSL4	8.509607	8.555957	9.061718	8.990924	9.07137	8.373273	8.377847	8.677473	9.102093	8.842229	9.015946	8.567477	8.446544	9.007194	9.063469	8.214437	8.330641	8.273299	8.545395	8.716382	8.645213	8.43701	8.501349	8.973988	8.573034	8.388893	8.516531	8.692871	7.886328	8.154901	8.605611	7.87201	8.372595	7.782183	8.423099	7.949692	8.733745	8.272648	8.452343	8.404925	8.408645	8.726051	8.44579	8.38957	8.450012	8.483136	8.358372	8.53173	8.560113
KRAS	8.077527	7.840127	8.263295	8.113821	8.533401	7.85436	8.089435	8.056456	8.066525	8.265332	8.181429	8.205786	7.965559	8.224838	8.25549	8.163682	8.003825	7.982871	8.222942	7.922034	7.979477	8.060126	8.158714	8.220268	8.012886	8.00721	7.994468	8.056456	7.903878	7.83742	7.969743	7.802361	7.714992	7.346358	7.692855	7.859489	7.869025	8.015396	7.9085	7.904342	8.042759	8.474355	8.046257	7.990969	7.95931	7.799716	7.788164	7.897059	7.850692
HRAS	5.700962	6.137037	5.537771	5.443991	5.772163	5.617422	5.752222	5.846753	5.869671	5.592258	5.409304	5.451651	5.739607	5.672419	5.776198	5.713025	6.037376	6.055517	5.450575	5.685619	5.87059	5.752432	5.634119	5.646218	5.711159	5.749714	5.76484	5.821011	5.806794	6.220805	6.022753	6.093466	5.988141	5.973195	6.026936	5.874725	5.74832	5.827256	5.790852	5.850547	5.559273	5.723845	5.419736	5.993823	5.51878	5.906897	5.358198	5.528358	5.616384
ALOX12B	5.620547	5.585273	5.429179	5.335873	5.235262	5.590225	5.389165	5.578831	5.583654	5.770235	5.684162	5.528105	5.67123	5.547133	5.384824	5.585273	5.848791	5.558225	5.621912	5.67123	5.499899	5.509274	5.511883	5.630965	5.543335	5.510966	5.515622	5.537338	5.658614	5.543572	5.597574	5.648887	5.497775	5.622033	5.581051	5.817929	5.49093	5.733037	5.484694	5.580464	5.505147	5.297645	5.680544	5.602819	5.543011	5.837053	5.853872	5.757151	5.600944
ALOXE3	6.056017	5.977214	6.004586	6.051319	6.246235	6.015797	6.266059	6.144415	6.163517	5.908921	5.980642	6.2523	6.099234	5.877022	6.229606	6.018402	6.063794	6.036449	5.80548	6.099234	6.101486	5.947925	6.153921	6.037642	6.035456	6.033524	5.96579	6.109301	6.276961	6.071602	6.082183	5.966504	6.205935	6.012101	6.231614	5.985437	6.058531	6.202648	6.128491	6.198768	6.107547	6.294207	6.063056	6.075565	6.146655	6.109301	6.063564	6.158495	6.204148
ATG16L1	5.743124	5.283588	5.293142	5.358198	5.602286	5.328439	5.390455	5.45719	5.486877	5.376519	5.366986	5.469553	5.439409	5.545119	5.531506	5.329033	5.386925	5.44228	5.498533	5.513306	5.383575	5.228743	5.469003	5.449941	5.498533	5.3545	5.301669	5.308882	5.375233	5.458248	5.371719	5.566443	5.280214	5.431762	5.563091	5.536492	5.365078	5.600221	5.400948	5.501557	5.389792	5.383905	5.388524	5.412138	5.535455	5.338421	5.288981	5.396291	5.391007
EGFR	6.468967	6.568508	6.602598	6.564398	6.524028	6.476764	6.55598	6.598568	6.474597	6.578904	6.58118	6.628288	6.578648	6.557715	6.466626	6.460473	6.541102	6.510164	6.399721	6.343291	6.550743	6.478327	6.466891	6.44452	6.461453	6.51719	6.416441	6.56325	6.695682	6.593227	6.625744	6.562435	6.489419	6.534382	6.582324	6.612897	6.543667	6.609327	6.601692	6.632772	6.527689	6.49056	6.592934	6.586375	6.537792	6.657343	6.535646	6.574688	6.664129
CDKN2A	5.770931	5.813711	5.693889	5.734001	5.744342	5.841131	5.805658	5.910595	5.837273	5.747131	5.862027	5.991528	5.922073	5.731067	5.883751	5.847313	5.91949	5.821271	5.788108	5.755975	5.799377	5.812397	5.853872	5.710211	5.852206	5.864722	5.823538	5.774112	5.915127	5.917584	5.887033	5.919763	5.8187	5.784907	5.931621	5.927212	5.88035	5.821011	5.886114	5.908455	5.931408	5.874967	5.924064	5.870876	5.731322	5.829142	5.854877	5.937587	5.906897
EPAS1	7.121738	6.982023	6.933323	6.996796	6.926246	7.06104	6.931764	6.939608	6.968389	6.955222	6.877376	7.020751	7.020034	6.82362	6.978328	7.10094	6.88589	6.951933	7.331588	6.886237	6.922456	6.873911	7.221602	6.942203	6.981046	6.917432	6.916821	6.82575	6.788136	6.965099	6.932087	6.99885	6.82575	7.106508	6.862338	6.888769	7.060686	6.90198	6.967088	6.830116	7.041853	6.850972	7.140591	7.085803	6.901302	6.884677	7.124254	7.066085	6.967759
LPIN1	6.569958	6.328728	6.40639	6.347709	6.38951	6.543956	6.505338	6.419759	6.368043	6.478327	6.440284	6.359855	6.556621	6.465509	6.612897	6.583249	6.476516	6.572193	6.413072	6.458355	6.578384	6.536943	6.560368	6.549895	6.556296	6.511889	6.510749	6.597922	6.728431	6.516901	6.387444	6.594585	6.382241	6.616061	6.478666	6.541666	6.611062	6.49056	6.535879	6.466626	6.717554	6.567252	6.676042	6.593998	6.67285	6.40121	6.60231	6.610761	6.793593
SIRT1	7.847366	7.405502	8.224838	8.231806	8.141383	7.971851	7.840127	7.714992	7.953775	8.150663	8.26983	7.932724	7.552802	8.140626	7.912336	7.813269	7.329677	7.697474	8.179092	8.021693	7.758683	8.051305	8.015896	8.306974	7.527661	7.46745	8.102567	8.010027	7.786265	7.389749	7.848599	7.597105	7.260896	7.557011	6.759999	7.194216	7.724341	7.352775	7.533214	7.358226	7.665792	7.723307	7.339752	7.658128	7.73269	7.48534	7.913624	7.5995	7.529985
[truncated: 31 more columns]
