# Supplementary material for: Identification of ferroptosis-associated biomarkers for the potential diagnosis and treatment of postmenopausal osteoporosis
Source: Front Endocrinol (Lausanne). 2022 Aug 29;13:986384. doi: 10.3389/fendo.2022.986384 (PMC9464919; doi:10.3389/fendo.2022.986384)
Supplement: Supplementary file 1 [file DataSheet_4.zip › Original data an R codes 1/12.model/ferr.model.R]

#ÒýÓÃ°ü
library(caret)
library(DALEX)
library(ggplot2)
library(randomForest)
library(kernlab)
library(pROC)

set.seed(123)      #ÉèÖÃÖÖ×Ó
inputFile="diffGeneExp.txt"      #ÊäÈëÎÄ¼þ
#¶ÁÈ¡ÊäÈëÎÄ¼þ
data=read.table(inputFile, header=T, sep="\t", check.names=F, row.names=1)
data=t(data)
group=gsub("(.*)\\_(.*)", "\\2", row.names(data))
data=as.data.frame(data)
data$Type=group


control=trainControl(method="repeatedcv", number = 5, savePredictions=TRUE)
mod_rf = train(Type ~ .,data = data, method='rf', trControl = control)
mod_svm=train(Type ~., data = data, method = "svmRadial", prob.model = TRUE, trControl=control)
p_fun=function(object, newdata){
	predict(object, newdata=newdata, type="prob")[,2]
}
yTest=ifelse(data$Type=="con", 0, 1)
explainer_rf=explain(mod_rf, label = "RF",
                         data = data, y = yTest,
                         predict_function = p_fun,
                         verbose = FALSE)
mp_rf=model_performance(explainer_rf)
explainer_svm=explain(mod_svm, label = "SVM",
                         data = data, y = yTest,
                         predict_function = p_fun,
                         verbose = FALSE)
mp_svm=model_performance(explainer_svm)

#»æÖÆ²Ð²îµÄ·´ÏòÀÛ¼Æ·Ö²¼Í¼
pdf(file="residual.pdf", width=6, height=6)
p1 <- plot(mp_rf, mp_svm)
print(p1)
dev.off()

#»æÖÆ²Ð²îµÄÏäÏßÍ¼
pdf(file="boxplot.pdf", width=6, height=6)
p2 <- plot(mp_rf, mp_svm, geom = "boxplot")
print(p2)
dev.off()


#»æÖÆROCÇúÏß
pred1=predict(mod_rf, newx=data, type="prob")
pred2=predict(mod_svm, newx=data, type="prob")
roc1=roc(yTest, as.numeric(pred1[,2]))
roc2=roc(yTest, as.numeric(pred2[,2]))
ci1=ci.auc(roc1, method="bootstrap")
ci2=ci.auc(roc2, method="bootstrap")
pdf(file="ROC.pdf", width=5, height=5)
plot(roc1, print.auc=F, legacy.axes=T, main="", col="red")
plot(roc2, print.auc=F, legacy.axes=T, main="", col="blue", add=T)
legend('bottomright',
	   c(paste0('RF: ',sprintf("%.03f",roc1$auc)),
	     paste0('SVM: ',sprintf("%.03f",roc2$auc))),
	   col=c("red","blue"), lwd=2, bty = 'n')
dev.off()
