# Supplementary material for: Identification of ferroptosis-associated biomarkers for the potential diagnosis and treatment of postmenopausal osteoporosis
Source: Front Endocrinol (Lausanne). 2022 Aug 29;13:986384. doi: 10.3389/fendo.2022.986384 (PMC9464919; doi:10.3389/fendo.2022.986384)
Supplement: Supplementary file 1 [file DataSheet_4.zip › Original data an R codes 1/13.RF/ferr.randomForest.R]

#å¼ç¨å?
library(randomForest)
set.seed(123)

inputFile="diffGeneExp.txt"       #è¾å¥æä»¶
#è¯»åè¾å¥æä»¶
data=read.table(inputFile, header=T, sep="\t", check.names=F, row.names=1)
data=t(data)
group=gsub("(.*)\\_(.*)", "\\2", row.names(data))
rf=randomForest(as.factor(group)~., data=data, ntree=500)
pdf(file="forest.pdf", width=6, height=6)
plot(rf, main="Random forest", lwd=2)
dev.off()
optionTrees=which.min(rf$err.rate[,1])
optionTrees
rf2=randomForest(as.factor(group)~., data=data, ntree=optionTrees)
importance=importance(x=rf2)

pdf(file="geneImportance.pdf", width=6.2, height=5.8)
varImpPlot(rf2, main="")
dev.off()
rfGenes=importance[order(importance[,"MeanDecreaseGini"], decreasing = TRUE),]
#rfGenes=names(rfGenes[rfGenes>2])      #æééè¦æ§è¯åå¤§äº?2çåºå?
rfGenes=names(rfGenes[1:5])           #æééè¦æ§è¯åæé«ç5ä¸ªåºå?
write.table(rfGenes, file="rfGenes.txt", sep="\t", quote=F, col.names=F, row.names=F)

sigExp=t(data[,rfGenes])
sigExpOut=rbind(ID=colnames(sigExp),sigExp)
write.table(sigExpOut, file="rfGeneExp.txt", sep="\t", quote=F, col.names=F)
