# Supplementary material for: Identification of ferroptosis-associated biomarkers for the potential diagnosis and treatment of postmenopausal osteoporosis
Source: Front Endocrinol (Lausanne). 2022 Aug 29;13:986384. doi: 10.3389/fendo.2022.986384 (PMC9464919; doi:10.3389/fendo.2022.986384)
Supplement: Supplementary file 1 [file DataSheet_4.zip › Original data an R codes 1/14.Nomo/rfGeneExp.txt]

ID	GSM1369756_con	GSM1369757_con	GSM1369758_con	GSM1369759_con	GSM1369760_con	GSM1369761_con	GSM1369762_con	GSM1369763_con	GSM1369764_con	GSM1369765_con	GSM1369766_con	GSM1369767_con	GSM1369768_con	GSM1369769_con	GSM1369770_con	GSM1369771_con	GSM1369772_con	GSM1369773_con	GSM1369774_con	GSM1369775_con	GSM1369776_con	GSM1369777_con	GSM1369778_con	GSM1369779_con	GSM1369780_con	GSM1369781_con	GSM1369782_con	GSM1369783_con	GSM1369784_con	GSM1369785_con	GSM1369786_con	GSM1369787_con	GSM1369788_con	GSM1369789_con	GSM1369790_con	GSM1369791_con	GSM1369792_con	GSM1369793_con	GSM1369794_con	GSM1369795_con	GSM1369796_treat	GSM1369797_treat	GSM1369798_treat	GSM1369799_treat	GSM1369800_treat	GSM1369801_treat	GSM1369802_treat	GSM1369803_treat	GSM1369804_treat
HMOX1	9.166371	8.858187	8.574116	8.902438	7.519898	8.818329	8.469485	8.65211	8.726871	8.595273	8.778611	8.478124	9.171823	8.927769	9.058883	8.940294	9.529178	8.941046	8.710449	8.832303	9.329995	8.797729	9.013074	9.118273	8.851888	8.5856	8.897612	8.690603	8.494878	8.941046	8.848456	9.116241	9.141065	9.172906	9.512657	8.487627	8.264611	9.053994	8.713213	8.619457	8.101241	7.628769	8.110699	8.583825	8.291393	9.229147	8.407864	8.425061	8.854491
HAMP	5.658045	5.870151	5.715961	5.910595	6.794221	5.845062	5.842167	6.091285	6.161369	5.660608	5.726748	5.692963	6.343729	5.795604	6.136007	5.746432	6.610761	6.447115	5.561148	6.351166	6.046166	5.900318	6.039702	5.890484	5.818232	5.840661	5.770235	5.921521	5.757945	6.30961	6.78753	6.233312	6.33027	6.077915	6.126478	5.918742	5.574762	6.047494	5.904783	5.903794	5.66661	6.021694	5.5831	5.766537	5.752222	6.265417	5.851442	5.312355	5.694362
LPIN1	6.569958	6.328728	6.40639	6.347709	6.38951	6.543956	6.505338	6.419759	6.368043	6.478327	6.440284	6.359855	6.556621	6.465509	6.612897	6.583249	6.476516	6.572193	6.413072	6.458355	6.578384	6.536943	6.560368	6.549895	6.556296	6.511889	6.510749	6.597922	6.728431	6.516901	6.387444	6.594585	6.382241	6.616061	6.478666	6.541666	6.611062	6.49056	6.535879	6.466626	6.717554	6.567252	6.676042	6.593998	6.67285	6.40121	6.60231	6.610761	6.793593
MAP3K5	9.280482	8.639653	8.940294	9.039588	9.056143	8.850125	9.018748	8.686158	8.889334	9.162899	9.112261	9.049333	8.399154	8.939489	9.165116	8.649031	8.624189	8.930824	8.785399	8.712498	8.860107	8.575365	8.918074	9.067166	8.961474	8.553705	8.951075	8.866027	8.608776	8.902438	8.814099	8.851888	8.789082	8.698543	8.757874	8.194613	8.963404	8.90513	8.579268	8.480261	8.426433	9.001404	8.873138	8.712498	8.681027	8.674874	8.847584	8.706187	8.748601
FLT3	7.223959	7.264708	7.257333	7.163538	7.198851	7.330103	7.49803	7.071153	7.234225	7.043274	7.068665	7.116826	7.400796	6.987784	7.83742	6.972494	7.352775	7.31699	7.182086	7.482469	7.172017	6.978328	7.010075	7.247436	7.133015	6.970094	7.556482	7.325118	7.129673	7.343882	7.463481	7.258469	7.282247	7.313762	7.221183	7.284769	7.714026	7.070359	7.129673	7.527661	7.44243	7.461147	7.278668	7.470818	7.373118	7.350778	7.524805	7.870116	7.498541
[truncated: 31 more columns]
