# Supplementary material for: Identification of ferroptosis-associated biomarkers for the potential diagnosis and treatment of postmenopausal osteoporosis
Source: Front Endocrinol (Lausanne). 2022 Aug 29;13:986384. doi: 10.3389/fendo.2022.986384 (PMC9464919; doi:10.3389/fendo.2022.986384)
Supplement: Supplementary file 1 [file DataSheet_4.zip › Original data an R codes 1/15.m6aCluster/ferrcluster.txt]

ID	HSPB1	SLC7A11	HMOX1	MUC1	MT1G	TP53	HELLS	FADS2	TP63	VDAC2	NF2	JUN	ZFP36	DDIT4	ASNS	DDIT3	SLC1A4	TXNIP	PSAT1	GDF15	AGPAT3	HAMP	STEAP3	MAP3K5	SLC2A3	SLC2A8	ALOX5	IREB2	SP1	HIC1	PRDX1	CYBB	DUOX1	FLT3	ACSL4	KRAS	HRAS	ALOX12B	ALOXE3	ATG16L1	EGFR	CDKN2A	EPAS1	LPIN1	SIRT1	m6Acluster
GSM1369796_treat	6.608466	5.283924	8.101241	6.332974	7.050227	6.577752	5.457481	6.320134	5.947058	10.659807	5.473798	5.566922	10.313699	6.24874	6.429715	7.995032	6.922123	12.458915	6.573596	5.358762	6.995011	5.66661	7.148207	8.426433	7.874245	6.376841	8.737685	5.646485	6.84777	5.301354	11.157351	9.187826	5.587487	7.44243	8.408645	8.042759	5.559273	5.505147	6.107547	5.389792	6.527689	5.931408	7.041853	6.717554	7.665792	A
GSM1369797_treat	7.31174	5.327209	7.628769	6.303651	6.962723	6.1136	5.372775	6.035671	6.006506	10.463421	5.659391	5.69315	10.700717	5.980642	5.341686	7.571225	6.564132	12.733774	6.718966	5.389431	7.341336	6.021694	7.358226	9.001404	9.101186	6.42342	8.558284	6.095181	6.949824	5.020603	10.978147	9.360843	5.640497	7.461147	8.726051	8.474355	5.723845	5.297645	6.294207	5.383905	6.49056	5.874967	6.850972	6.567252	7.723307	A
GSM1369798_treat	6.149288	5.203876	8.110699	6.389036	7.135895	6.040901	5.152313	5.868665	5.895163	10.402205	5.522951	5.431762	10.531161	5.857311	5.589211	8.015896	6.390121	12.640243	6.425674	5.453862	6.728587	5.5831	7.647409	8.873138	8.058335	6.372917	8.52742	5.511883	6.828655	5.489812	10.911967	9.223396	5.776485	7.278668	8.44579	8.046257	5.419736	5.680544	6.063056	5.388524	6.592934	5.924064	7.140591	6.676042	7.339752	A
GSM1369799_treat	5.960942	5.19571	8.583825	6.330005	7.142816	7.16097	5.372381	5.878057	5.97509	10.399531	5.54622	5.595692	11.262867	6.012576	5.25084	7.941525	6.780124	12.430781	6.44926	5.407353	7.494731	5.766537	7.325118	8.712498	8.052559	6.35526	8.966081	5.856579	6.911037	5.40814	10.693469	9.431077	5.608742	7.470818	8.38957	7.990969	5.993823	5.602819	6.075565	5.412138	6.586375	5.870876	7.085803	6.593998	7.658128	B
GSM1369800_treat	6.22859	5.227692	8.291393	6.242262	7.079166	6.530155	5.234316	5.93187	5.881776	10.59775	5.481292	5.650778	11.157351	6.169227	5.777218	7.66522	6.785046	12.58019	6.508748	5.40574	7.374664	5.752222	7.120198	8.681027	8.333244	6.405602	8.739955	5.712128	6.971113	5.301937	11.080895	9.431077	5.497213	7.373118	8.450012	7.95931	5.51878	5.543011	6.146655	5.535455	6.537792	5.731322	6.901302	6.67285	7.73269	A
GSM1369801_treat	7.156108	5.19194	9.229147	6.258359	7.06104	6.658832	5.350551	6.212311	5.954831	10.622563	5.623166	5.735163	11.359005	6.244321	5.408945	7.950145	6.628012	12.385073	6.452371	5.532028	6.987364	6.265417	7.467826	8.674874	8.312116	6.52034	8.981496	6.053553	6.930027	5.345214	10.811312	9.354926	5.720504	7.350778	8.483136	7.799716	5.906897	5.837053	6.109301	5.338421	6.657343	5.829142	6.884677	6.40121	7.48534	B
GSM1369802_treat	6.514348	5.244067	8.407864	6.354202	7.060686	6.607848	5.225758	6.032965	5.989687	10.777305	5.528105	5.507126	10.332787	6.094673	5.491159	7.772061	6.483533	12.591313	6.607356	5.433164	7.264349	5.851442	7.068665	8.847584	8.281548	6.242449	8.701022	5.714964	6.96546	5.294148	10.836362	9.787263	5.606892	7.524805	8.358372	7.788164	5.358198	5.853872	6.063564	5.288981	6.535646	5.854877	7.124254	6.60231	7.913624	A
GSM1369803_treat	6.476516	5.200678	8.425061	6.236244	7.221602	6.388265	5.327209	6.22695	5.920768	10.461276	5.537898	5.56938	10.455779	5.996645	5.795604	7.914937	6.587045	12.604344	6.40639	5.361136	7.282247	5.312355	7.529985	8.706187	8.247842	6.41335	8.83722	5.714964	6.590893	5.317373	10.978147	9.299831	5.596571	7.870116	8.53173	7.897059	5.528358	5.757151	6.158495	5.396291	6.574688	5.937587	7.066085	6.610761	7.5995	A
GSM1369804_treat	6.188389	5.268293	8.854491	6.384547	7.127379	6.333241	5.109794	6.618778	6.05649	10.600302	5.528909	5.471574	10.433404	5.731824	5.434613	7.786759	6.62685	12.542406	6.470887	5.596571	7.130819	5.694362	7.216125	8.748601	8.174599	6.458486	8.947287	5.638322	6.295474	5.390724	10.619446	9.350075	5.591765	7.498541	8.560113	7.850692	5.616384	5.600944	6.204148	5.391007	6.664129	5.906897	6.967759	6.793593	7.529985	A
GSM1369805_treat	6.219569	5.260693	8.552037	6.179248	7.203757	6.487489	5.157392	6.335693	6.103791	10.551036	5.532542	5.447054	10.76174	5.789487	5.693889	7.893636	6.762774	12.501034	6.310558	5.516027	7.323342	5.74761	7.49714	8.725116	8.345138	6.330005	8.921753	5.745964	6.837694	5.345802	10.919674	9.469055	5.657313	7.329677	8.280672	8.044013	5.607151	5.988944	6.137303	5.368961	6.616619	6.032749	7.050899	6.611966	7.488416	A
GSM1369806_treat	6.466015	5.256978	8.917179	6.293036	7.243718	7.153376	5.317486	6.08289	5.952114	10.495492	5.585557	5.580191	11.163498	6.073503	5.396291	7.796087	6.820495	12.135357	6.467421	5.551111	7.43313	5.7181	7.733901	8.534781	8.265332	6.482414	8.919822	5.705832	6.746979	5.301669	10.433404	9.472062	5.568656	7.309775	8.295113	7.786759	5.715705	5.667639	6.113328	5.413961	6.667746	5.913368	6.965099	6.47247	7.471196	B
GSM1369807_treat	6.607356	5.305976	8.968102	6.258567	7.157572	6.470739	5.12926	6.106211	6.000351	10.673175	5.414972	5.54533	11.022863	5.8766	5.723845	7.856608	6.688024	12.69235	6.556889	5.560914	7.254272	5.707538	7.084633	8.999316	8.503431	6.307335	8.82269	5.466872	7.110527	5.236596	10.765488	9.425517	5.6137	7.687896	8.471543	8.13952	5.58445	5.688316	6.058294	5.419609	6.525121	5.766204	6.935112	6.590893	8.011746	A
GSM1369808_treat	7.233845	5.223847	9.060697	6.210904	7.13221	6.70506	5.213446	6.273898	5.917158	10.528446	5.624485	5.742647	11.231027	6.108318	5.372005	7.928857	6.619334	12.252132	6.656676	5.603094	6.994607	6.401665	7.153202	8.534167	7.758181	6.505871	8.867641	5.698461	6.397079	5.399478	11.066621	9.028874	5.592515	7.247436	8.505637	7.992013	5.980511	5.785419	5.99284	5.426477	6.580577	5.777971	7.002469	6.40325	7.719592	B
GSM1369809_treat	6.933879	5.2487	8.910609	6.129187	7.118314	7.354946	5.322703	6.32241	5.996135	10.492811	5.493096	5.547877	11.225633	5.86953	5.357937	7.887362	6.810825	12.473239	6.471624	5.395075	7.435091	5.628796	7.236623	8.82884	8.268655	6.426505	9.005119	5.626008	6.636671	5.177745	10.533489	9.440376	5.716234	7.408849	8.385663	7.950145	5.703784	5.65383	6.213963	5.246675	6.67024	5.79764	7.081113	6.582066	7.752609	B
GSM1369810_treat	6.803109	5.183675	8.456212	6.317269	7.05787	6.613532	5.250558	6.011514	5.93711	10.508014	5.503635	5.564653	10.60669	6.226211	5.521464	7.687896	6.680472	12.628011	6.531813	5.433164	7.313325	5.697287	7.333959	8.6023	8.347269	6.401946	8.879159	5.478582	7.01518	5.380578	11.044262	9.544574	5.679447	7.457043	8.578556	8.027423	5.65659	5.640727	6.013112	5.224818	6.605958	5.877501	6.837988	6.568765	7.727081	A
GSM1369811_treat	6.523719	5.252565	8.581593	6.279596	7.124614	6.493657	5.376519	5.956741	5.955131	10.821956	5.550867	5.633137	10.86981	5.97697	5.663876	7.441028	6.610476	12.617051	6.010374	5.600655	7.231605	5.708735	7.433973	8.619457	8.279404	6.287506	8.686158	5.654882	7.233845	5.523476	10.663226	9.718125	5.619756	7.042552	8.211962	8.044596	5.612753	5.723322	5.977752	5.411348	6.582324	5.981789	7.130819	6.704108	7.831951	A
GSM1369812_treat	6.727415	5.226084	8.241933	6.175561	7.140591	6.372917	5.125083	6.163011	5.996135	10.562635	5.490383	5.686807	10.881846	6.131963	5.384554	7.776163	6.639429	12.640243	6.304529	5.455244	7.423886	5.606117	7.397195	8.838824	8.537848	6.274647	8.672993	5.682706	6.852035	5.332928	10.965535	9.476397	5.62108	7.601343	8.555154	8.06851	5.497775	5.612303	6.107547	5.36482	6.583249	5.901635	7.030743	6.80891	7.753901	A
GSM1369813_treat	6.749665	5.278289	8.953103	6.334443	7.230108	6.772181	5.212814	6.222294	5.920768	10.707213	5.519716	5.641234	10.890256	6.387993	5.441437	7.950145	6.663306	12.678135	6.64076	5.458401	7.33481	5.955932	7.429548	8.877119	8.340128	6.411452	8.715565	5.516193	6.738354	5.224818	10.582147	9.44757	5.535976	7.643207	8.362788	8.199802	5.611046	5.637595	6.264138	5.223847	6.500014	5.838223	6.984301	6.706063	7.965559	A
GSM1369814_treat	6.441151	5.323821	8.434837	6.254525	7.051575	6.888128	5.330264	5.980143	5.982029	10.680127	5.519145	5.532793	10.361593	6.647851	5.495879	7.794432	6.59915	12.785674	6.5664	5.456578	7.365807	5.705004	7.396325	8.823548	8.540316	6.307335	8.944511	5.784907	6.821497	5.133845	10.463421	9.458265	5.478885	8.002612	8.434187	8.148633	5.555975	5.613196	6.195045	5.37997	6.576519	5.941238	7.07003	6.686329	7.953142	A
GSM1369815_treat	7.475299	5.307754	9.021931	6.239348	7.260896	7.611245	5.098595	6.224997	6.036674	10.413862	5.540049	5.5221	10.948855	6.406889	5.678691	7.89825	6.986041	12.651143	6.44999	5.505003	7.57953	5.612753	7.341336	8.667101	7.885758	6.408122	8.981496	5.710211	6.883075	5.223847	10.673175	9.317113	5.563914	6.968652	8.42574	8.058335	5.70451	5.74121	6.012808	5.299385	6.578904	5.913474	7.081113	6.529111	7.468287	B
GSM1369816_treat	6.052225	5.247286	8.249884	6.288884	7.246336	6.373933	5.426477	5.96579	5.945609	10.603826	5.484418	5.634389	10.903226	6.185388	5.459819	7.770349	6.630267	12.415555	6.543667	5.557225	7.688464	5.679447	7.380743	8.659228	8.486191	6.394497	8.952025	5.746432	6.793593	5.34412	10.96972	9.581979	5.543845	7.719021	8.339463	8.060126	5.755524	5.624485	6.19243	5.273033	6.560368	5.871369	7.125402	6.598873	7.926166	A
GSM1369817_treat	6.471891	5.32528	8.247842	6.195528	7.274851	6.586693	5.166602	6.076044	5.929701	10.489508	5.54622	5.64221	11.157351	6.221474	5.506063	7.896504	6.528256	12.542406	6.437561	5.519145	7.280614	5.669956	7.453075	8.529608	8.316749	6.50154	8.861852	5.547264	6.769893	5.566701	10.714529	9.395846	5.497482	7.186733	8.405696	7.913624	5.610779	5.803488	6.178521	5.430038	6.662036	5.950054	6.951313	6.538331	7.661594	A
GSM1369818_treat	6.190106	5.318191	8.511137	6.261745	7.278668	6.335432	5.18487	6.137796	5.91536	10.788185	5.498029	5.539248	10.531161	6.156942	5.472704	7.822543	6.551817	12.665269	6.373656	5.598107	7.216464	5.42133	7.089096	8.785399	8.322996	6.451866	8.796137	5.591765	7.019341	5.416968	10.784502	9.633596	5.788809	7.862607	8.654425	8.06723	5.716234	5.552493	5.812116	5.424731	6.542221	5.90205	6.990015	6.523149	8.213156	A
GSM1369819_treat	7.310216	5.234627	8.110034	6.42796	7.104574	6.769596	5.209589	6.389036	5.985437	10.646924	5.533323	5.524506	10.511295	6.078379	5.564369	7.943257	6.637576	12.488652	6.301779	5.563091	7.327187	5.762094	7.483185	8.743116	8.206521	6.323182	8.894783	5.851442	6.664379	5.35677	11.125582	9.490242	5.638551	7.350778	8.326538	7.986888	5.575031	5.691731	6.073284	5.351784	6.607356	5.849308	7.196183	6.658204	7.417032	A
GSM1369820_treat	7.172809	5.304783	8.882814	6.347922	7.24795	6.770204	5.284858	6.084111	6.027228	10.508014	5.505003	5.429469	10.796254	6.095654	5.486033	8.161272	6.922123	12.747722	6.637935	5.3545	7.59324	5.647445	7.224466	8.645935	7.849626	6.499148	9.098178	5.542585	6.825414	5.1895	11.086824	9.904655	5.564369	7.568214	8.324465	8.185298	5.437597	5.56938	6.24031	5.2487	6.657906	5.792754	6.909137	6.719246	7.712005	A
GSM1369821_treat	6.736007	5.090554	8.89132	6.214802	7.29862	6.85301	5.239751	6.200027	6.010628	10.197526	5.543572	5.706354	11.405309	6.150059	5.713025	7.976625	6.511325	12.44677	6.545864	5.446715	7.142407	5.56938	7.558823	8.434187	7.95437	6.545048	9.302114	5.508447	6.805993	5.504185	10.999112	9.655201	5.680268	7.142037	8.128844	7.611245	5.540856	5.941483	6.204148	5.356498	6.635826	5.978002	7.198851	6.583791	7.209524	B
GSM1369822_treat	6.147146	5.250558	8.635606	6.281768	7.238062	7.06104	5.13192	6.020102	6.067391	10.243177	5.558225	5.521849	10.974225	6.411167	5.484845	8.142652	6.615521	12.167699	6.459663	5.517725	7.302037	5.510743	7.835095	8.33133	8.247132	6.428294	8.882814	5.71852	7.074722	5.603343	10.669838	9.403644	5.644952	7.715544	8.322996	7.696437	5.599706	5.749714	6.076489	5.278769	6.602598	5.93786	7.026919	6.607036	7.669432	B
GSM1369823_treat	6.37633	5.269026	8.286714	6.355005	7.125402	6.729517	5.298114	6.099452	5.967735	10.417039	5.539512	5.496939	10.495492	5.855622	5.509554	7.817643	6.720876	12.747722	6.452626	5.402962	7.305789	5.579092	7.46962	8.617138	8.038554	6.49471	8.791696	5.571061	6.935466	5.28775	11.03154	9.323794	5.634937	7.229722	8.4668	8.079478	5.853322	5.85892	6.141454	5.267793	6.659378	5.811206	7.152645	6.780745	7.57566	A
GSM1369824_treat	6.196754	5.227692	8.611672	6.214802	7.205504	7.340167	5.273033	6.302838	6.021194	10.402205	5.54622	5.407118	10.911967	6.216167	5.396527	7.768712	6.687659	12.252132	6.314988	5.597073	7.229722	5.751413	7.6359	8.586583	8.573034	6.4107	9.116241	5.776745	7.022992	5.234006	10.747919	9.466184	5.465783	7.234225	8.415192	7.779597	5.633137	5.596822	6.137796	5.453572	6.645341	5.897655	7.133015	6.626039	6.953315	B
GSM1369825_treat	6.05649	5.243103	7.976625	6.366495	7.254272	6.661524	5.305708	6.132249	5.958137	10.582147	5.568923	5.534966	10.899063	6.085767	5.360521	7.8463	6.662358	12.640243	6.23706	5.384554	7.085351	5.685619	7.568745	8.889334	8.101885	6.357734	8.861056	5.897655	6.873911	5.322973	10.784502	9.3389	5.601494	7.807968	8.40938	7.730664	5.595998	5.661373	6.098744	5.475272	6.442731	5.877776	7.01518	6.682985	7.397644	A
GSM1369826_treat	6.523149	5.228015	8.199802	6.275146	7.187482	6.5149	5.203547	6.416998	5.955932	10.548163	5.573883	5.630965	10.836362	6.175812	5.469876	8.307679	6.58406	12.542406	6.328464	5.435659	7.319027	5.867763	7.489338	8.739295	7.845756	6.52712	8.851075	5.536492	7.011919	5.383905	10.999112	9.410272	5.527286	7.874759	7.672012	7.671494	5.711419	5.622479	6.169511	5.463744	6.685713	5.928039	7.023363	6.726472	7.570209	A
GSM1369827_treat	7.240308	5.210888	9.266336	6.307607	7.268913	6.679502	5.22453	6.533197	5.914146	10.23848	5.621283	5.708962	11.749759	6.106211	5.367863	8.434187	6.757925	12.212504	6.565271	5.476295	7.619318	6.296239	7.527205	8.518731	7.87534	6.616619	9.273075	5.588955	6.63223	5.365717	10.575411	9.538848	5.696116	7.237693	7.583876	7.753363	5.847454	5.726748	6.305811	5.736589	6.685713	5.945858	7.148911	6.520596	7.377762	B
GSM1369828_treat	6.925896	5.277653	8.738524	6.231334	7.148911	6.329281	5.228395	5.845563	6.024901	10.603826	5.443341	5.65659	11.372742	6.347922	5.381617	8.02116	6.637935	12.398913	6.568765	5.500738	7.235392	5.763557	7.261338	8.90708	8.558284	6.255253	8.815754	5.652345	6.976243	5.270842	10.849699	9.408822	5.614974	7.654855	8.43567	7.92329	5.650067	5.740399	6.166114	5.497213	6.686023	5.807857	7.051939	6.573303	7.833983	A
GSM1369829_treat	7.092224	5.219097	8.813121	6.251029	7.221183	7.185092	5.253912	6.104532	5.879622	10.283455	5.618251	5.805014	12.068818	6.182521	5.384212	7.586678	6.682644	12.430781	6.526209	5.32929	7.848599	6.068396	7.300691	8.829743	8.523488	6.613532	8.927769	6.022753	7.102946	5.252209	10.207269	9.141065	5.576627	7.01865	8.481022	7.87363	6.075565	5.584143	6.038687	5.495879	6.468153	5.817451	6.700329	6.517673	7.771402	B
GSM1369830_treat	6.851303	5.246675	9.226729	6.329281	7.334343	6.695341	5.259709	6.181969	5.998686	10.517137	5.599425	5.676249	10.865859	6.24102	5.408945	7.969743	6.566639	12.430781	6.515746	5.406858	7.707397	6.293937	7.699778	8.718793	8.317559	6.41541	9.053994	5.768508	6.988884	5.300017	10.60669	9.467648	5.58946	8.104939	8.461831	7.618885	6.079602	5.614699	6.067182	5.478314	6.625491	5.881564	7.011919	6.43347	7.384773	B
GSM1369831_treat	6.97605	5.148839	7.922582	6.282715	7.379814	6.742568	5.170668	6.538331	5.970691	10.353891	5.578831	5.621283	11.626424	5.904047	5.119603	8.033876	6.632772	12.007522	6.567846	5.349619	7.714524	5.877022	7.338626	8.037364	8.415192	6.499488	9.046056	5.692495	6.893363	5.397099	11.03154	9.411684	5.582812	6.999223	8.227401	7.786265	5.75856	5.594875	6.034769	5.372253	6.545048	5.843918	6.826806	6.525912	7.221976	B
GSM1369832_treat	6.571101	5.201988	8.336191	6.2918	7.212365	6.570236	5.216937	6.089783	5.934571	10.559469	5.564917	5.674342	10.923983	6.262242	5.501836	7.726556	6.664129	12.415555	6.455263	5.487109	7.547698	5.657313	7.426478	8.793583	7.921559	6.339607	9.141065	5.833907	7.078071	5.243738	10.566118	9.329995	5.590742	7.239849	8.039119	7.839119	5.901083	5.524777	6.064255	5.40574	6.599712	5.910819	6.928991	6.502617	7.469185	B
GSM1369833_treat	6.153239	5.287477	7.958305	6.219105	7.049865	6.17082	5.386344	6.151661	5.98113	10.60669	5.525566	5.698937	10.612502	5.859682	5.74013	7.691453	6.790323	12.488652	6.503981	5.447353	7.267398	5.844122	7.263249	8.975705	8.055833	6.32241	8.839663	6.009866	6.977631	5.21726	10.915718	9.305659	5.674342	7.600845	8.580783	7.969203	5.594305	5.268629	6.236808	5.387698	6.516901	5.806154	6.80826	6.559821	7.745567	A
GSM1369834_treat	6.429112	5.259171	8.219681	6.285616	7.137728	6.182521	5.291777	6.163011	5.94488	10.439198	5.59282	5.74188	10.940772	6.250654	5.367236	7.840127	6.576192	12.280345	6.708785	5.462998	7.171625	5.891498	7.563035	8.801224	8.510293	6.295474	8.885597	5.749273	6.888128	5.193164	10.788185	9.503092	5.726989	7.124985	8.349365	7.899496	5.755737	5.497213	6.274647	5.315225	6.560368	5.721406	7.072144	6.482414	7.792327	A
GSM1369835_treat	6.96931	5.273033	8.854491	6.382241	7.223244	6.670528	5.394818	6.080184	5.951028	10.343543	5.550587	5.575031	11.192661	6.121075	5.537644	7.931779	6.564688	12.224367	6.611062	5.349066	7.470435	5.753214	7.428607	8.402778	7.996344	6.362935	9.125525	5.907357	6.866209	5.275188	10.650936	8.88749	5.763317	7.321451	8.341593	7.446295	6.029061	5.646744	6.096632	5.225291	6.592052	5.820063	6.916543	6.421599	7.874759	B
