# Supplementary material for: Identification of ferroptosis-associated biomarkers for the potential diagnosis and treatment of postmenopausal osteoporosis
Source: Front Endocrinol (Lausanne). 2022 Aug 29;13:986384. doi: 10.3389/fendo.2022.986384 (PMC9464919; doi:10.3389/fendo.2022.986384)
Supplement: Supplementary file 2 [file DataSheet_5.zip]

Archive with 34 entries (21 files):
- Original data and R codes 2/16.m6ACluHeatmap/
- Original data and R codes 2/16.m6ACluHeatmap/ferrCluHeatmap.R
- Original data and R codes 2/17.PCA/
- Original data and R codes 2/17.PCA/PCA.R
- Original data and R codes 2/21.clusterDiff/
- Original data and R codes 2/21.clusterDiff/diff.R
- Original data and R codes 2/21.clusterDiff/interGene.txt
- Original data and R codes 2/21.clusterDiff/interGeneExp.txt
- Original data and R codes 2/22.GO/
- Original data and R codes 2/22.GO/GO.R
- Original data and R codes 2/22.GO/GO.txt
- Original data and R codes 2/22.GO/interGene.txt
- Original data and R codes 2/23.KEGG/
- Original data and R codes 2/23.KEGG/KEGG.R
- Original data and R codes 2/24.geneCluster/
- Original data and R codes 2/24.geneCluster/geneCluster.R
- Original data and R codes 2/24.geneCluster/geneCluster.txt
- Original data and R codes 2/24.geneCluster/interGeneExp.txt
- Original data and R codes 2/25.geneCluHeatmap/
- Original data and R codes 2/25.geneCluHeatmap/17.PCA/
- Original data and R codes 2/25.geneCluHeatmap/17.PCA/PCA.R
- Original data and R codes 2/25.geneCluHeatmap/geneCluHeatmap.R
- Original data and R codes 2/26.geneCluDiff/
- Original data and R codes 2/26.geneCluDiff/geneCluDiff.R
- Original data and R codes 2/28.PCAscore/
- Original data and R codes 2/28.PCAscore/ferrscore.txt
- Original data and R codes 2/28.PCAscore/PCAscore.R
- Original data and R codes 2/29.clusterScore/
- Original data and R codes 2/29.clusterScore/clusterScore.R
- Original data and R codes 2/30.ggalluvial/
- Original data and R codes 2/30.ggalluvial/ferrscore.txt
- Original data and R codes 2/30.ggalluvial/ggalluvial.R
- Original data and R codes 2/31.geneDiff/
- Original data and R codes 2/31.geneDiff/geneDiff.R
