# Supplementary material for: Identification of ferroptosis-associated biomarkers for the potential diagnosis and treatment of postmenopausal osteoporosis
Source: Front Endocrinol (Lausanne). 2022 Aug 29;13:986384. doi: 10.3389/fendo.2022.986384 (PMC9464919; doi:10.3389/fendo.2022.986384)
Supplement: Supplementary file 2 [file DataSheet_5.zip › Original data and R codes 2/21.clusterDiff/interGeneExp.txt]

id	GSM1369796_treat	GSM1369797_treat	GSM1369798_treat	GSM1369799_treat	GSM1369800_treat	GSM1369801_treat	GSM1369802_treat	GSM1369803_treat	GSM1369804_treat	GSM1369805_treat	GSM1369806_treat	GSM1369807_treat	GSM1369808_treat	GSM1369809_treat	GSM1369810_treat	GSM1369811_treat	GSM1369812_treat	GSM1369813_treat	GSM1369814_treat	GSM1369815_treat	GSM1369816_treat	GSM1369817_treat	GSM1369818_treat	GSM1369819_treat	GSM1369820_treat	GSM1369821_treat	GSM1369822_treat	GSM1369823_treat	GSM1369824_treat	GSM1369825_treat	GSM1369826_treat	GSM1369827_treat	GSM1369828_treat	GSM1369829_treat	GSM1369830_treat	GSM1369831_treat	GSM1369832_treat	GSM1369833_treat	GSM1369834_treat	GSM1369835_treat
MGAT1	8.631955	8.640407	8.876311	9.466184	9.231228	9.400909	8.90708	9.051153	9.039588	8.981496	9.92852	8.979568	9.436269	9.482277	9.037753	8.848456	8.928694	9.092479	9.357146	9.659867	8.893182	9.215845	8.896768	9.052095	8.977499	9.574522	9.850475	9.22241	9.840608	9.210108	9.464951	10.045164	9.020758	9.902952	9.679373	9.589613	9.238071	8.889334	8.90513	9.597357
RALY	7.86594	7.269356	7.664658	8.443541	7.869025	8.23378	7.666792	8.217448	7.900512	7.693819	8.361379	7.572572	8.799666	8.453135	7.718518	7.59324	7.876718	7.719021	7.869025	8.481701	7.835691	8.049577	7.542629	7.938654	7.969203	8.567477	8.325778	8.110699	8.249196	7.840687	8.098881	8.419815	7.555042	8.370311	8.332291	8.581593	8.015896	7.820525	7.831332	8.273982
PLEC	7.595343	7.128145	6.983246	7.874245	7.565889	7.810672	7.204127	7.531901	7.558391	7.5927	8.226104	7.290305	7.604825	8.006688	7.512186	7.269723	7.64539	7.462557	7.623323	7.933909	7.420751	7.462557	7.322895	7.686753	7.524086	7.846802	8.205786	7.539447	8.659961	7.450848	7.639248	8.490407	7.473446	8.660653	8.031889	8.355066	7.956093	7.500859	7.504863	8.259079
STXBP2	7.946187	7.999514	8.130157	9.390723	8.384942	9.07137	8.710449	8.506322	8.832303	8.778611	9.974609	8.306974	9.021931	9.464951	8.569929	8.309602	8.376539	8.649031	8.876311	9.817506	8.575365	8.719685	8.135148	8.700251	8.541858	9.814132	9.852341	8.815754	10.247943	8.641237	8.965174	9.712084	8.40045	9.916541	9.019768	9.157674	8.876311	8.26983	7.876718	9.045171
LILRA6	9.379586	9.162899	9.09629	10.047036	9.482277	9.76102	9.256706	9.084495	9.398471	9.345045	10.247943	9.029878	9.630613	9.745254	9.52203	8.903274	9.41718	9.375819	9.646964	9.877629	9.33756	9.537621	9.25525	9.659867	9.157674	10.055658	10.152765	9.410272	10.255385	9.261574	9.966873	10.303959	9.679373	10.159504	9.70358	10.107272	9.986164	9.368317	9.253942	9.902952
CEBPA	8.758764	8.466074	8.484607	9.575855	9.010027	9.326247	8.263962	8.749349	8.935575	8.78184	9.605373	8.948341	9.039588	9.746789	8.741294	8.645213	8.745409	8.971025	8.615449	9.694842	8.847584	8.931744	8.533401	9.078273	9.23691	9.305659	9.345045	9.063469	9.597357	8.926882	9.359673	9.811811	8.802085	10.127645	9.20454	9.810033	9.334932	8.909775	8.879159	9.637985
GRINA	6.428581	6.607848	6.970441	7.48534	6.535646	7.414453	6.829127	6.753816	6.789393	6.718698	8.012391	6.450813	6.767632	7.648439	6.877105	6.674476	6.826071	7.129223	7.283055	7.737159	6.975565	7.005281	6.681106	6.698122	6.681106	7.553797	7.790188	6.797293	8.149291	7.489338	6.80529	7.946187	6.90198	8.65288	7.643207	7.494254	7.362791	6.742023	7.090513	7.755486
FXYD5	10.466678	9.734792	10.202398	11.129536	10.595044	11.086824	10.195002	10.828495	10.741211	10.792706	11.504209	10.531161	11.163498	11.157351	10.659807	10.469205	10.666674	10.86981	10.803384	11.269023	10.551036	10.717518	10.582147	10.861896	10.828495	11.204943	11.491493	10.84054	11.553796	10.556803	10.796254	11.547619	10.693469	11.299054	11.237665	10.877318	11.180798	10.650936	10.556803	11.044262
GPSM3	8.994404	8.504166	8.823548	9.840608	9.043888	9.392812	8.960609	9.287031	9.251963	9.472062	10.120563	9.127672	9.23691	9.896748	9.269792	9.064401	9.191287	8.989126	9.314865	9.982243	8.955919	9.294011	8.794429	9.312658	9.191287	10.031513	10.096212	9.360843	10.44451	9.281319	9.581979	9.888852	9.178444	10.277737	9.512657	9.611469	9.742005	8.877119	9.040689	9.865837
GNB2	8.645213	7.529985	8.583166	9.464951	8.803016	9.321611	8.701882	8.789997	8.884553	9.228108	9.710325	8.621079	9.359673	9.483712	8.932548	9.015101	8.628873	8.852549	9.053994	9.644081	8.90708	8.840406	8.643595	9.037753	8.862267	9.671193	9.734792	9.076392	9.94341	8.923493	9.256706	9.821505	8.909775	9.688973	9.311321	9.501642	9.250015	8.529965	8.703473	9.497063
CFP	10.172339	9.46223	10.167506	11.003274	10.520238	10.548163	9.994153	10.387739	10.396638	10.542242	11.106519	10.351199	10.849699	10.821956	10.353891	10.187886	10.338425	10.24108	10.60669	10.93652	10.396638	10.545234	10.221974	10.37473	10.380349	11.086824	11.057787	10.747919	11.199901	10.481031	10.603826	11.066621	10.638185	11.096106	10.825929	10.865859	10.803384	10.068604	10.219254	10.923983
FLNA	9.063469	8.562794	8.518042	9.902952	9.189879	9.314865	8.973988	9.181538	8.988179	9.354926	10.199944	8.86357	8.838026	10.377759	9.07137	8.914408	8.990022	9.374366	9.377129	10.127645	9.067166	9.053994	8.813121	9.313888	8.908021	9.935142	10.013929	9.032819	10.489508	9.035716	9.433871	10.109539	8.896768	10.525616	9.568855	9.661369	9.543159	8.90513	9.061718	10.05119
HGS	8.185965	7.738199	7.87363	8.674874	8.098297	8.586583	8.087347	8.444271	8.387508	8.499202	9.226729	8.200611	8.478124	8.724376	8.372595	8.285977	8.066525	8.24327	8.646857	8.991776	8.333986	8.331971	7.943257	8.605611	8.105553	8.748601	9.217772	8.394734	9.340007	8.611672	8.595973	9.354926	8.172654	9.408822	8.752678	8.958572	8.709669	7.976061	8.357138	8.994404
PLD3	7.682032	7.130411	7.587646	8.684433	7.813809	8.070196	7.917144	8.153697	8.146391	7.481636	8.776325	7.838023	8.477251	8.649727	8.053889	7.729172	7.976061	7.984692	8.483136	8.686898	7.600845	7.907874	7.986411	8.166661	7.636798	8.480261	8.581593	8.092994	8.857248	8.041828	8.047897	8.846661	8.105553	8.806808	8.529608	8.172058	8.243993	7.85713	7.703299	8.52122
JUNB	8.92984	9.108947	9.208721	9.980364	9.515221	10.074833	9.038582	9.362058	9.132948	9.503092	10.258285	9.61276	9.980364	10.084953	9.290832	9.342437	9.384677	9.513876	9.046056	10.048834	9.772152	9.745254	9.12253	9.18481	9.490242	10.380349	10.020256	9.486064	9.762971	9.575855	9.821505	10.907659	9.884137	10.676747	9.838902	10.520238	9.640941	8.936458	9.625765	10.13455
PTPN6	9.762971	8.789997	9.238071	10.609687	9.81581	10.217073	9.675936	9.80409	9.770382	10.02894	10.832452	9.776183	10.338425	10.707213	9.907078	9.779951	9.504386	10.08714	10.098276	10.990804	9.83305	9.916541	9.606963	10.01798	10.02894	10.513692	10.533489	10.047036	10.744284	9.877629	10.209606	10.792706	9.698152	10.673175	9.886503	10.528446	10.127645	9.431077	9.581979	10.413862
MAN2B1	9.126657	8.557406	9.126657	10.116082	9.594308	9.762971	9.44757	9.630613	9.483712	9.544574	10.277737	9.264891	9.578733	10.063799	9.683029	9.368317	9.472062	9.197804	9.358392	10.068604	9.403644	9.544574	9.392812	9.646964	9.13491	10.28867	10.236446	9.76102	10.461276	9.792433	9.894715	10.176591	9.389503	9.992206	10.038212	10.057574	9.886503	9.197804	9.529178	9.994153
RHOG	9.743632	8.81135	9.684641	10.751841	10.169868	10.492811	10.16559	10.167506	10.28867	10.207269	10.890256	10.139228	10.369206	10.724244	10.172339	9.916541	10.05119	10.217073	10.293947	10.836362	10.031513	10.252767	9.949772	10.005385	10.176591	10.396638	10.755044	10.366976	10.845004	10.157287	10.37473	10.814593	10.098276	10.814593	10.566118	10.585476	10.37473	9.970765	10.000851	10.800001
CTSD	7.712005	7.618885	7.632515	8.479618	8.463258	8.420456	8.285977	8.293669	8.383612	7.984692	8.965174	7.947282	8.395337	8.937604	8.26676	8.142652	7.883429	8.205786	8.39847	8.807825	8.15802	8.439287	8.247842	8.292089	8.107409	8.773067	8.558284	8.368063	8.979568	7.97998	8.634859	9.293071	7.755024	8.706187	8.773934	8.926064	8.362095	7.838604	8.352209	8.866027
H1FX	7.718518	6.761212	6.811089	8.627212	7.695431	8.220999	7.729657	7.753901	8.035577	8.1132	8.960609	7.956093	7.851687	8.890321	7.811612	8.209922	7.402557	8.190307	8.253461	8.897612	7.524805	8.119991	7.696992	8.142652	7.536808	8.406525	8.630409	8.057115	8.858187	7.509025	7.963145	8.715565	7.449881	9.057138	8.159353	8.238007	8.472178	7.395854	7.740316	8.52742
ZYX	9.032819	8.526599	9.266336	10.579104	9.362058	9.988362	9.500125	9.640941	9.729835	9.736205	10.982079	9.356136	9.103819	10.703872	9.831408	9.44757	9.578733	9.794054	9.790723	10.659807	9.537621	9.657121	9.061718	9.794054	9.715187	10.243177	10.650936	9.877629	11.125582	9.553427	10.026644	10.659807	9.414065	11.003274	10.072598	10.070675	9.82359	9.323794	9.469055	10.303959
ZFP36L2	9.381041	8.025775	8.919822	10.111868	9.164189	9.721102	9.093244	9.411684	9.214637	9.512657	10.14375	9.002473	9.466184	10.301467	9.435012	9.412932	9.497063	9.386076	9.242277	10.187886	9.160518	9.352353	8.827213	9.667975	9.437627	9.861818	10.080256	9.287031	10.399531	9.490242	9.759147	10.536188	9.218808	10.539312	9.624115	9.698152	9.414065	9.089208	9.110017	9.705106
TCIRG1	8.770635	7.993268	8.755196	9.556102	9.050186	9.169597	9.199797	9.013074	9.142302	9.022974	10.102619	8.904103	8.791696	9.633596	8.850125	8.924422	9.032819	9.135954	9.18481	10.066477	9.062618	8.809512	8.548139	9.010027	9.093244	9.724603	9.505458	9.19579	10.107272	9.113178	9.085668	9.762971	8.918074	9.748523	9.099246	9.600328	9.082339	8.672204	8.82269	9.858536
PKN1	6.042614	5.965533	6.429862	6.46714	6.39945	6.583249	5.965277	6.369494	6.131215	6.399935	7.200752	6.535879	6.455263	7.147088	6.58406	6.006023	6.319349	6.519797	6.621202	7.491957	6.171952	6.95668	6.205154	6.393958	6.063564	6.821497	6.846054	6.282247	7.082453	6.460188	6.527689	7.089096	6.141218	7.812477	6.745955	6.606747	6.504811	6.13831	6.36424	7.305789
EFHD2	9.458265	8.484607	9.400909	10.123267	9.716743	9.949772	9.636389	9.674367	9.674367	10.091848	10.818653	9.787263	9.583425	10.498333	9.869629	9.888852	9.563362	9.432446	9.896748	10.650936	9.719629	9.748523	9.721102	9.910848	9.664381	10.450261	10.582147	9.92852	11.129536	9.900996	10.197526	10.486439	9.66613	11.185894	10.068604	10.346058	10.009499	9.5957	9.635058	10.410829
CST3	10.907659	9.560526	10.697128	12.081313	11.405309	11.566001	11.163498	11.365411	11.062071	11.470641	12.125415	11.434761	11.365411	11.93104	11.02697	11.086824	11.28714	11.086824	11.571973	12.156389	11.071229	11.262867	11.175536	11.02697	11.385573	11.684631	11.756927	11.791089	11.919563	11.086824	11.532412	12.125415	11.365411	12.113966	11.553796	11.756927	11.825422	11.157351	11.053437	11.853708
FMNL1	7.369754	7.899496	7.94681	8.546053	7.867118	8.14802	7.922034	8.149291	8.216973	8.176415	9.092479	7.744161	8.074279	8.805796	8.051305	8.280672	7.696992	7.990124	8.365918	9.155209	8.040807	8.174599	7.748763	8.462535	7.640206	8.894783	8.8458	8.184671	9.133857	8.30628	8.731892	9.079114	7.927249	9.326247	8.247132	8.444271	7.957729	7.558391	7.956093	8.885597
STAB1	8.920762	8.4414	8.512803	9.94341	8.849328	9.556102	9.063469	9.11929	8.790771	8.977499	9.852341	8.943676	8.876311	9.648538	9.180461	8.940294	8.515171	8.960609	9.16865	9.708382	9.424249	8.986729	9.043888	9.61276	9.104754	9.907078	9.831408	9.73822	10.511295	8.946363	9.764957	10.104869	8.911622	9.863796	9.500125	9.553427	9.601818	9.178444	9.628958	9.696507
LIMD2	8.230454	7.44243	7.924504	9.053994	8.152609	8.556812	8.195299	8.39847	8.375813	8.560396	9.795979	8.250448	7.749633	9.095136	8.479618	8.316749	8.202558	8.447294	8.343036	9.442984	8.242639	8.429773	8.124199	8.393271	8.545395	9.106671	9.181538	8.575365	9.848543	8.176415	8.844919	9.500125	8.167763	9.575855	8.878157	8.699439	8.290628	7.850692	8.055249	8.981496
CSF3R	8.749349	7.988598	8.443541	9.65347	8.942783	9.065342	8.816592	9.158796	9.197804	9.048213	9.768383	8.671356	8.882814	9.458265	9.17752	8.519531	9.047046	8.740723	9.157674	9.314865	8.976702	9.132107	9.050186	9.09629	8.595973	9.458265	9.659867	9.192373	9.831408	9.073559	9.327517	9.802356	9.242277	10.335542	9.519235	9.233369	9.399729	9.231228	8.925172	9.713745
SPI1	8.167258	6.770949	7.751236	8.949099	8.058904	8.21262	8.253461	8.081431	8.019447	8.281548	9.785401	8.046257	7.880127	9.274207	8.256587	8.166144	7.699778	8.428806	8.271217	9.800449	7.913624	8.1132	7.591745	8.436409	8.430445	9.175111	9.078693	8.386311	9.766986	8.189013	8.35372	9.66613	7.970414	9.396996	7.961615	8.459844	8.25549	7.605275	7.638277	8.501349
NRGN	9.090418	9.454216	9.904655	10.492811	10.003448	10.123267	10.113907	10.402205	9.305659	10.680127	11.566001	10.632759	9.538848	11.756927	10.387739	9.511264	10.436127	11.091519	10.348551	11.091519	9.724603	10.13455	9.902952	9.982243	9.504386	10.34096	10.814593	9.986164	11.597871	9.894715	10.413862	11.03154	9.622382	11.101449	10.301467	10.084953	11.086824	10.070675	10.080256	11.180798
YWHAE	7.889051	7.091887	7.520905	8.646857	7.7892	8.128161	8.329868	7.776163	7.568214	8.060627	9.173947	7.764912	7.271268	8.618767	7.95931	7.67899	7.540346	8.041275	8.630409	9.129711	7.696992	8.026277	7.749235	7.872572	7.938076	8.249196	8.634128	7.608716	9.581979	8.263962	8.467496	8.776961	7.792327	9.231228	7.846802	8.25549	7.699309	7.38736	7.370268	8.199802
TLN1	6.967088	6.711313	7.275193	7.602882	7.12214	7.408849	7.197647	7.430019	7.578502	7.589823	8.434187	7.524086	6.727678	8.629694	7.491477	7.216125	7.366675	7.964996	7.511716	8.507156	7.169633	7.317787	7.168911	7.675986	7.039065	7.527661	8.261977	7.291867	8.990924	7.72803	7.93922	7.909045	7.138562	9.085668	7.66732	7.464316	7.361752	7.30619	7.262613	8.132976
LSP1	9.239995	8.725116	8.818329	10.478207	9.541758	10.035885	9.3389	9.108947	9.817506	9.990062	11.096106	9.347402	8.911622	10.385376	9.3389	9.414065	8.843912	9.658677	9.842527	10.61662	9.277499	9.605373	9.146163	9.731267	9.383337	9.998717	10.579104	9.527636	10.472035	10.057574	10.425007	10.192531	9.806446	10.948855	9.28588	9.530536	9.412932	9.132107	8.780348	9.648538
C3AR1	11.053437	11.971414	10.940772	9.779951	11.378609	9.179431	10.717518	10.673175	11.434761	10.796254	10.76174	11.484306	11.039692	11.039692	11.086824	11.525093	11.525093	10.755044	11.010561	11.331847	11.175536	11.378609	10.84054	11.146259	11.470641	11.456184	9.988362	11.299054	10.96972	10.528446	11.12094	9.924593	11.152043	10.861896	10.84054	8.987221	10.720832	10.595044	11.006914	10.472035
TMEM176A	9.614166	10.217073	8.580006	9.215241	10.04045	11.311359	8.898574	10.227162	8.883234	10.338425	8.838026	8.626512	10.600302	10.792706	10.396638	8.080754	8.492903	8.728682	8.882814	10.747919	8.785399	10.045164	10.217073	10.18324	9.148457	11.210662	11.450364	8.790771	10.978147	9.933031	9.395846	10.603826	10.358903	11.640183	10.472035	9.056143	9.389503	8.790771	10.130266	9.53609
