# Supplementary material for: Identification of ferroptosis-associated biomarkers for the potential diagnosis and treatment of postmenopausal osteoporosis
Source: Front Endocrinol (Lausanne). 2022 Aug 29;13:986384. doi: 10.3389/fendo.2022.986384 (PMC9464919; doi:10.3389/fendo.2022.986384)
Supplement: Supplementary file 2 [file DataSheet_5.zip › Original data and R codes 2/22.GO/GO.txt]

ONTOLOGY	ID	Description	GeneRatio	BgRatio	pvalue	p.adjust	qvalue	geneID	Count
BP	GO:0043312	neutrophil degranulation	9/34	485/18862	1.35073751157593e-07	4.50700566468942e-05	3.51099629604169e-05	STXBP2/CFP/PTPN6/MAN2B1/RHOG/CTSD/TCIRG1/CST3/C3AR1	9
BP	GO:0002283	neutrophil activation involved in immune response	9/34	488/18862	1.42328443428301e-07	4.50700566468942e-05	3.51099629604169e-05	STXBP2/CFP/PTPN6/MAN2B1/RHOG/CTSD/TCIRG1/CST3/C3AR1	9
BP	GO:0002446	neutrophil mediated immunity	9/34	499/18862	1.71920896139051e-07	4.50700566468942e-05	3.51099629604169e-05	STXBP2/CFP/PTPN6/MAN2B1/RHOG/CTSD/TCIRG1/CST3/C3AR1	9
BP	GO:0042119	neutrophil activation	9/34	500/18862	1.74859579619376e-07	4.50700566468942e-05	3.51099629604169e-05	STXBP2/CFP/PTPN6/MAN2B1/RHOG/CTSD/TCIRG1/CST3/C3AR1	9
BP	GO:0030099	myeloid cell differentiation	6/34	419/18862	9.20156752845686e-05	0.018973632243678	0.0147806232088686	CEBPA/JUNB/PTPN6/TCIRG1/CSF3R/SPI1	6
BP	GO:0030865	cortical cytoskeleton organization	3/34	58/18862	0.00015429601850884	0.0265131991804358	0.0206540108986395	RHOG/FMNL1/TLN1	3
BP	GO:0070527	platelet aggregation	3/34	62/18862	0.000188190892283595	0.0277178299920551	0.0215924286935914	FLNA/PTPN6/TLN1	3
BP	GO:1904062	regulation of cation transmembrane transport	5/34	340/18862	0.000334582324108949	0.0431192970195408	0.0335903043809379	FXYD5/FLNA/PTPN6/TCIRG1/YWHAE	5
BP	GO:0034109	homotypic cell-cell adhesion	3/34	85/18862	0.000477766357762662	0.049262299927857	0.0383757566439889	FLNA/PTPN6/TLN1	3
BP	GO:0002573	myeloid leukocyte differentiation	4/34	204/18862	0.000477810862539836	0.049262299927857	0.0383757566439889	CEBPA/JUNB/TCIRG1/SPI1	4
BP	GO:0097186	amelogenesis	2/34	23/18862	0.000779200842504568	0.0633631362181364	0.0493604297661321	TCIRG1/CSF3R	2
BP	GO:1903131	mononuclear cell differentiation	5/34	411/18862	0.000792339392479589	0.0633631362181364	0.0493604297661321	PTPN6/ZFP36L2/TCIRG1/SPI1/TMEM176A	5
BP	GO:1903706	regulation of hemopoiesis	5/34	415/18862	0.000827584321827089	0.0633631362181364	0.0493604297661321	PTPN6/ZFP36L2/CSF3R/SPI1/TMEM176A	5
BP	GO:0007229	integrin-mediated signaling pathway	3/34	106/18862	0.000909411005383414	0.0633631362181364	0.0493604297661321	FLNA/ZYX/TLN1	3
BP	GO:0086013	membrane repolarization during cardiac muscle cell action potential	2/34	25/18862	0.000921869101136805	0.0633631362181364	0.0493604297661321	FLNA/YWHAE	2
CC	GO:0070820	tertiary granule	6/36	164/19520	5.07325214841262e-07	6.1893676210634e-05	3.95179641034246e-05	STXBP2/CFP/PTPN6/CTSD/TCIRG1/CST3	6
CC	GO:1904724	tertiary granule lumen	4/36	55/19520	3.10697808301635e-06	0.000189525663063997	0.000121008620075374	CFP/PTPN6/CTSD/CST3	4
CC	GO:0005925	focal adhesion	7/36	416/19520	9.28997550790827e-06	0.000260338448132644	0.000166221269730938	PLEC/GNB2/FLNA/RHOG/ZYX/YWHAE/TLN1	7
CC	GO:0030055	cell-substrate junction	7/36	423/19520	1.03541858425606e-05	0.000260338448132644	0.000166221269730938	PLEC/GNB2/FLNA/RHOG/ZYX/YWHAE/TLN1	7
CC	GO:0042581	specific granule	5/36	160/19520	1.06696085300264e-05	0.000260338448132644	0.000166221269730938	STXBP2/CFP/PTPN6/CTSD/C3AR1	5
CC	GO:0005774	vacuolar membrane	6/36	431/19520	0.000124301430182279	0.00252746241370634	0.00161373786552432	GNB2/PLD3/MAN2B1/CTSD/TCIRG1/C3AR1	6
CC	GO:0035580	specific granule lumen	3/36	62/19520	0.000202174284251902	0.00352360895410458	0.00224975895257756	CFP/PTPN6/CTSD	3
CC	GO:0005765	lysosomal membrane	5/36	378/19520	0.000610005053613139	0.00826895739342256	0.00527957590261665	GNB2/PLD3/CTSD/TCIRG1/C3AR1	5
CC	GO:0098852	lytic vacuole membrane	5/36	378/19520	0.000610005053613139	0.00826895739342256	0.00527957590261665	GNB2/PLD3/CTSD/TCIRG1/C3AR1	5
CC	GO:0043202	lysosomal lumen	3/36	96/19520	0.000731648788288995	0.00892611521712574	0.00569915898246165	PLD3/MAN2B1/CTSD	3
CC	GO:0045335	phagocytic vesicle	3/36	136/19520	0.00199630815880258	0.0216540569258069	0.0138257136540959	ZYX/TCIRG1/FMNL1	3
CC	GO:0030139	endocytic vesicle	4/36	307/19520	0.00237711719359977	0.0216540569258069	0.0138257136540959	ZYX/TCIRG1/FMNL1/STAB1	4
CC	GO:0034774	secretory granule lumen	4/36	322/19520	0.00282364544308102	0.0216540569258069	0.0138257136540959	CFP/PTPN6/MAN2B1/CTSD	4
CC	GO:0005766	primary lysosome	3/36	155/19520	0.0028932919406581	0.0216540569258069	0.0138257136540959	STXBP2/MAN2B1/C3AR1	3
CC	GO:0042582	azurophil granule	3/36	155/19520	0.0028932919406581	0.0216540569258069	0.0138257136540959	STXBP2/MAN2B1/C3AR1	3
CC	GO:0060205	cytoplasmic vesicle lumen	4/36	326/19520	0.00295181080591744	0.0216540569258069	0.0138257136540959	CFP/PTPN6/MAN2B1/CTSD	4
CC	GO:0031983	vesicle lumen	4/36	328/19520	0.00301736858802227	0.0216540569258069	0.0138257136540959	CFP/PTPN6/MAN2B1/CTSD	4
CC	GO:0005775	vacuolar lumen	3/36	173/19520	0.00394070490072011	0.0267092221048807	0.0170533428452215	PLD3/MAN2B1/CTSD	3
CC	GO:0101002	ficolin-1-rich granule	3/36	185/19520	0.00475209850883545	0.0305134746356803	0.0194822875154473	CTSD/TCIRG1/CST3	3
CC	GO:0032432	actin filament bundle	2/36	73/19520	0.00800505489760058	0.0488308348753636	0.0311775822327602	FLNA/ZYX	2
CC	GO:0005911	cell-cell junction	4/36	485/19520	0.0118251121345927	0.0686982704962055	0.0438625713263089	FLNA/PTPN6/ZYX/TLN1	4
CC	GO:0005770	late endosome	3/36	275/19520	0.0140162931027708	0.0777267162971836	0.0496270664882795	HGS/PLD3/TCIRG1	3
MF	GO:0045296	cadherin binding	6/35	332/18337	3.50878308977322e-05	0.00494738415658024	0.0034718485309335	PLEC/FXYD5/FLNA/EFHD2/YWHAE/TLN1	6
MF	GO:0099106	ion channel regulator activity	4/35	117/18337	7.0743740328499e-05	0.00498743369315918	0.00349995346888364	FXYD5/GNB2/FLNA/YWHAE	4
MF	GO:0016247	channel regulator activity	4/35	145/18337	0.000162316148796728	0.00577604377939207	0.00405336405571373	FXYD5/GNB2/FLNA/YWHAE	4
MF	GO:0003779	actin binding	6/35	439/18337	0.000163859397996938	0.00577604377939207	0.00405336405571373	PLEC/FXYD5/FLNA/FMNL1/TLN1/LSP1	6
MF	GO:0051020	GTPase binding	4/35	222/18337	0.00081556694632217	0.0229989878862852	0.0161396406219545	GNB2/FLNA/PKN1/FMNL1	4
MF	GO:0044325	ion channel binding	3/35	128/18337	0.00184701421428086	0.0434048340356002	0.0304595326565615	GRINA/FLNA/YWHAE	3
MF	GO:0005246	calcium channel regulator activity	2/35	45/18337	0.00332797567475717	0.0670349385915373	0.0470420621694999	GNB2/YWHAE	2
