# Supplementary material for: Identification of ferroptosis-associated biomarkers for the potential diagnosis and treatment of postmenopausal osteoporosis
Source: Front Endocrinol (Lausanne). 2022 Aug 29;13:986384. doi: 10.3389/fendo.2022.986384 (PMC9464919; doi:10.3389/fendo.2022.986384)
Supplement: Supplementary file 2 [file DataSheet_5.zip › Original data and R codes 2/24.geneCluster/geneCluster.txt]

ID	geneCluster
GSM1369796_treat	A
GSM1369797_treat	A
GSM1369798_treat	A
GSM1369799_treat	B
GSM1369800_treat	A
GSM1369801_treat	B
GSM1369802_treat	A
GSM1369803_treat	A
GSM1369804_treat	A
GSM1369805_treat	A
GSM1369806_treat	B
GSM1369807_treat	A
GSM1369808_treat	A
GSM1369809_treat	B
GSM1369810_treat	A
GSM1369811_treat	A
GSM1369812_treat	A
GSM1369813_treat	A
GSM1369814_treat	A
GSM1369815_treat	B
GSM1369816_treat	A
GSM1369817_treat	A
GSM1369818_treat	A
GSM1369819_treat	A
GSM1369820_treat	A
GSM1369821_treat	B
GSM1369822_treat	B
GSM1369823_treat	A
GSM1369824_treat	B
GSM1369825_treat	A
GSM1369826_treat	B
GSM1369827_treat	B
GSM1369828_treat	A
GSM1369829_treat	B
GSM1369830_treat	B
GSM1369831_treat	B
GSM1369832_treat	A
GSM1369833_treat	A
GSM1369834_treat	A
GSM1369835_treat	B
