# Supplementary material for: Identification of ferroptosis-associated biomarkers for the potential diagnosis and treatment of postmenopausal osteoporosis
Source: Front Endocrinol (Lausanne). 2022 Aug 29;13:986384. doi: 10.3389/fendo.2022.986384 (PMC9464919; doi:10.3389/fendo.2022.986384)
Supplement: Supplementary file 2 [file DataSheet_5.zip › Original data and R codes 2/26.geneCluDiff/geneCluDiff.R]

library(limma)
library(pheatmap)
library(reshape2)
library(ggpubr)


expFile="diffGeneExp.txt"         
clusterFile="genecluster.txt"     
exp=read.table(expFile, header=T, sep="\t", check.names=F, row.names=1)
exp=t(exp)
cluster=read.table(clusterFile, header=T, sep="\t", check.names=F, row.names=1)
sameSample=intersect(row.names(exp), row.names(cluster))
exp=exp[sameSample,,drop=F]
cluster=cluster[sameSample,,drop=F]
rt=cbind(exp, cluster)
rt=rt[order(rt$genecluster),]
data=melt(rt, id.vars=c("genecluster"))
colnames(data)=c("geneCluster", "Gene", "Expression")
bioCol=c("#0066FF","#FF0000","#FF9900","#6E568C","#7CC767","#223D6C","#D20A13","#FFD121","#088247","#11AA4D")
bioCol=bioCol[1:length(levels(factor(data[,"geneCluster"])))]
p=ggboxplot(data, x="Gene", y="Expression", color = "geneCluster", 
	     xlab="",
	     ylab="Gene expression",
	     legend.title="genecluster",
	     palette = bioCol,
	     width=1)
p=p+rotate_x_text(60)
p1=p+stat_compare_means(aes(group=genecluster),
	      symnum.args=list(cutpoints = c(0, 0.001, 0.01, 0.05, 1), symbols = c("***", "**", "*", " ")),
	      label = "p.signif")
pdf(file="boxplot.pdf", width=9, height=6)
print(p1)
