# Supplementary material for: Identification of ferroptosis-associated biomarkers for the potential diagnosis and treatment of postmenopausal osteoporosis
Source: Front Endocrinol (Lausanne). 2022 Aug 29;13:986384. doi: 10.3389/fendo.2022.986384 (PMC9464919; doi:10.3389/fendo.2022.986384)
Supplement: Supplementary file 2 [file DataSheet_5.zip › Original data and R codes 2/28.PCAscore/ferrscore.txt]

id	Ferrscore
GSM1369756_con	3.3016463951333
GSM1369757_con	6.89111243311387
GSM1369758_con	2.56346796950923
GSM1369759_con	3.05241697912257
GSM1369760_con	3.66453994516561
GSM1369761_con	2.41227957737981
GSM1369762_con	1.36337117264712
GSM1369763_con	4.53985980219477
GSM1369764_con	3.37305274299838
GSM1369765_con	0.575918463678416
GSM1369766_con	-0.124150300604938
GSM1369767_con	-1.84913544907425
GSM1369768_con	3.37691065057783
GSM1369769_con	2.93803970800583
GSM1369770_con	3.32985486669161
GSM1369771_con	-0.119839870910528
GSM1369772_con	4.91500821943524
GSM1369773_con	6.87455004542455
GSM1369774_con	-0.0868832981670917
GSM1369775_con	4.77338542053283
GSM1369776_con	3.73313786934665
GSM1369777_con	2.24494632377087
GSM1369778_con	1.03578548630404
GSM1369779_con	1.87246353060205
GSM1369780_con	2.8106674156845
GSM1369781_con	1.32934210816532
GSM1369782_con	-0.0154621364879415
GSM1369783_con	2.29875992333281
GSM1369784_con	-0.784503804000208
GSM1369785_con	2.8970064530213
GSM1369786_con	6.59855485405374
GSM1369787_con	5.47884376781395
GSM1369788_con	4.41214736553282
GSM1369789_con	3.99783996819384
GSM1369790_con	2.54568090612459
GSM1369791_con	3.04188396551402
GSM1369792_con	-2.81992392301645
GSM1369793_con	3.12141500803119
GSM1369794_con	1.35453693389854
GSM1369795_con	3.09222136086878
GSM1369796_treat	-5.75638305568465
GSM1369797_treat	0.874592552097485
GSM1369798_treat	-7.78797021731341
GSM1369799_treat	-0.907523612041008
GSM1369800_treat	-2.59206218206287
GSM1369801_treat	1.8143455717796
GSM1369802_treat	-5.5971436733728
GSM1369803_treat	-5.06691198033279
GSM1369804_treat	-5.72089919308695
GSM1369805_treat	-5.61330207935264
GSM1369806_treat	-0.769258213638953
GSM1369807_treat	-4.15693977149816
GSM1369808_treat	1.47027596303053
GSM1369809_treat	-0.412007148331811
GSM1369810_treat	-2.98244244239075
GSM1369811_treat	-5.69902144465777
GSM1369812_treat	-5.01748979693362
GSM1369813_treat	-3.28745946565503
GSM1369814_treat	-4.93904386420919
GSM1369815_treat	-1.71848180514981
GSM1369816_treat	-3.99228421927641
GSM1369817_treat	-4.142812054904
GSM1369818_treat	-5.19700393876859
GSM1369819_treat	-5.28450001801598
GSM1369820_treat	-4.18199676579909
GSM1369821_treat	-2.77225972920434
GSM1369822_treat	-4.5741562973683
GSM1369823_treat	-4.93550381764077
GSM1369824_treat	-2.87536706796227
GSM1369825_treat	-4.55831385615926
GSM1369826_treat	-4.81538212026639
GSM1369827_treat	2.32385200151751
GSM1369828_treat	-3.41542900871836
GSM1369829_treat	7.32649445312715
GSM1369830_treat	0.695779828534981
GSM1369831_treat	1.92527931708493
GSM1369832_treat	-0.761377095690434
GSM1369833_treat	-1.88713502667517
GSM1369834_treat	-0.312132831041202
GSM1369835_treat	1.28862525642232
