# Supplementary material for: Identification of ferroptosis-associated biomarkers for the potential diagnosis and treatment of postmenopausal osteoporosis
Source: Front Endocrinol (Lausanne). 2022 Aug 29;13:986384. doi: 10.3389/fendo.2022.986384 (PMC9464919; doi:10.3389/fendo.2022.986384)
Supplement: Supplementary file 2 [file DataSheet_5.zip › Original data and R codes 2/28.PCAscore/PCAscore.R]

expFile="diffGeneExp.txt"      #±í´ïÊý¾ÝÎÄ¼þ


data=read.table(expFile, header=T, sep="\t", check.names=F, row.names=1)
data=t(data)
pca=prcomp(data, scale=TRUE)
value=predict(pca)
m6Ascore=value[,1]+value[,2]
m6Ascore=as.data.frame(m6Ascore)
scoreOut=rbind(id=colnames(m6Ascore), m6Ascore)
write.table(scoreOut, file="ferrscore.txt", sep="\t", quote=F, col.names=F)
