# Supplementary material for: Identification of ferroptosis-associated biomarkers for the potential diagnosis and treatment of postmenopausal osteoporosis
Source: Front Endocrinol (Lausanne). 2022 Aug 29;13:986384. doi: 10.3389/fendo.2022.986384 (PMC9464919; doi:10.3389/fendo.2022.986384)
Supplement: Supplementary file 2 [file DataSheet_5.zip › Original data and R codes 2/29.clusterScore/clusterScore.R]

library(limma)
library(ggpubr)

ferrCluFile="ferrcluster.txt"     
geneCluFile="geneCluster.txt"     
scoreFile="ferrscore.txt"          
ferClu=read.table(ferCluFile, header=T, sep="\t", check.names=F, row.names=1)
geneClu=read.table(geneCluFile, header=T, sep="\t", check.names=F, row.names=1)
score=read.table(scoreFile, header=T, sep="\t", check.names=F, row.names=1)

#ºÏ²¢Êý¾Ý
twoCluster=cbind(ferClu, geneClu)
sameSample=intersect(row.names(twoCluster), row.names(score))
data=cbind(score[sameSample,,drop=F], twoCluster[sameSample,c("Ferrcluster","geneCluster"),drop=F])
data$Ferrcluster=factor(data$Ferrcluster, levels=levels(factor(data$Ferrcluster)))
group=levels(factor(data$Ferrcluster))
comp=combn(group, 2)
my_comparisons=list()
for(i in 1:ncol(comp)){my_comparisons[[i]]<-comp[,i]}
bioCol=c("#0066FF","#FF9900","#FF0000","#6E568C","#7CC767","#223D6C","#D20A13","#FFD121","#088247","#11AA4D")
bioCol=bioCol[1:length(levels(factor(data$Ferrcluster)))]
boxplot=ggboxplot(data, x="Ferrcluster", y="Ferrscore", color="Ferrcluster",
			      xlab="Ferrcluster",
			      ylab="Ferrscore",
			      legend.title="Ferrcluster",
			      palette=bioCol,
			      add = "jitter")+ 
	stat_compare_means(comparisons = my_comparisons)
	
#Êä³öÍ¼Æ¬
pdf(file="m6Acluster.pdf", width=5, height=4.5)
print(boxplot)
dev.off()

data$geneCluster=factor(data$geneCluster, levels=levels(factor(data$geneCluster)))
group=levels(factor(data$geneCluster))
comp=combn(group, 2)
my_comparisons=list()
for(i in 1:ncol(comp)){my_comparisons[[i]]<-comp[,i]}

#¶¨ÒåÑÕÉ«
bioCol=c("#0066FF","#FF9900","#FF0000","#6E568C","#7CC767","#223D6C","#D20A13","#FFD121","#088247","#11AA4D")
bioCol=bioCol[1:length(levels(factor(data$geneCluster)))]

boxplot=ggboxplot(data, x="geneCluster", y="Ferrscore", color="geneCluster",
			      xlab="geneCluster",
			      ylab="Ferrscore",
			      legend.title="geneCluster",
			      palette=bioCol,
			      add = "jitter")+ 
	stat_compare_means(comparisons = my_comparisons)

pdf(file="geneCluster.pdf", width=5, height=4.5)
print(boxplot)
dev.off()
