# Supplementary material for: Identification of ferroptosis-associated biomarkers for the potential diagnosis and treatment of postmenopausal osteoporosis
Source: Front Endocrinol (Lausanne). 2022 Aug 29;13:986384. doi: 10.3389/fendo.2022.986384 (PMC9464919; doi:10.3389/fendo.2022.986384)
Supplement: Supplementary file 2 [file DataSheet_5.zip › Original data and R codes 2/30.ggalluvial/ggalluvial.R]

library(ggalluvial)
library(ggplot2)
library(dplyr)

ferCluFile="Ferrcluster.txt"       
geneCluFile="geneCluster.txt"      
scoreFile="ferrscore.txt"           

ferClu=read.table(ferrCluFile, header=T, sep="\t", check.names=F, row.names=1)
geneClu=read.table(geneCluFile, header=T, sep="\t", check.names=F, row.names=1)
score=read.table(scoreFile, header=T, sep="\t", check.names=F, row.names=1)

twoCluster=cbind(ferrClu, geneClu)
sameSample=intersect(row.names(twocluster), row.names(score))
rt=cbind(twoCluster[samesample,c("ferrcluster","geneCluster"),drop=F], score[sameSample,,drop=F])
rt$Ferrscore=ifelse(rt$Ferrscore>0, "High", "Low")

corLodes=to_lodes_form(rt, axes = 1:ncol(rt), id = "Cohort")
pdf(file="ggalluvial.pdf", width=6, height=6)
mycol=rep(c("#0066FF","#FF0000","#FF9900","#029149","#6E568C","#E0367A","#D8D155","#223D6C","#D20A13","#431A3D","#91612D","#FFD121","#088247","#11AA4D","#58CDD9","#7A142C","#5D90BA","#64495D","#7CC767"),15)
ggplot(corLodes, aes(x = x, stratum = stratum, alluvium = Cohort,fill = stratum, label = stratum)) +
  	 scale_x_discrete(expand = c(0, 0)) +  
  	 geom_flow(width = 2/10, aes.flow = "forward") + 
	 geom_stratum(alpha = .9,width = 2/10) +
	 scale_fill_manual(values = mycol) +
	 geom_text(stat = "stratum", size = 3,color="black") +
	 xlab("") + ylab("") + theme_bw() + 
	 theme(axis.line = element_blank(),axis.ticks = element_blank(),axis.text.y = element_blank()) + #È¥µô×ø±êÖá
	 theme(panel.grid =element_blank()) + 
	 theme(panel.border = element_blank()) + 
	 ggtitle("") + guides(fill = FALSE)                            
dev.off()
