# Supplementary material for: Identification of ferroptosis-associated biomarkers for the potential diagnosis and treatment of postmenopausal osteoporosis
Source: Front Endocrinol (Lausanne). 2022 Aug 29;13:986384. doi: 10.3389/fendo.2022.986384 (PMC9464919; doi:10.3389/fendo.2022.986384)
Supplement: Supplementary file 2 [file DataSheet_5.zip › Original data and R codes 2/31.geneDiff/geneDiff.R]

library(limma)
library(reshape2)
library(ggpubr)

expFile="normalize.txt"    
geneFile="gene.txt"        
m6aCluFile="fercluster.txt"       
geneCluFile="geneCluster.txt"     

rt=read.table(expFile, header=T, sep="\t", check.names=F)
rt=as.matrix(rt)
rownames(rt)=rt[,1]
exp=rt[,2:ncol(rt)]
dimnames=list(rowname(exp),colname(exp))
data=matrix(as.numeric(as.matrix(exp)),nrow=nrow(exp),dimname=dimnames)
data=avereps(data)
data=data[rowMeans(data)>0,]
gene=read.table(geneFile, header=F, check.names=F, sep="\t")
sameGene=intersect(as.vector(gene[,1]), rownames(data))
geneExp=t(data[sameGene,])
ferrClu=read.table(ferrCluFile, header=T, sep="\t", check.names=F, row.names=1)
geneClu=read.table(geneCluFile, header=T, sep="\t", check.names=F, row.names=1)

twoCluster=cbind(ferClu, geneClu)
sameSample=intersect(row.names(twocluster), row.names(geneExp))
CluData=cbind(geneExp[sameSample,,drop=F], twoCluster[sameSample,"fercluster",drop=F])
geneCluData=cbind(geneExp[sameSample,,drop=F], twoCluster[sameSample,"geneCluster",drop=F])

data=melt(m6aCluData, id.vars=c("fercluster"))
colnames(data)=c("fercluster", "Gene", "Expression")
bioCol=c("#0066FF","#FF0000","#FF9900","#6E568C","#7CC767","#223D6C","#D20A13","#FFD121","#088247","#11AA4D")
bioCol=bioCol[1:length(levels(factor(data[,"fercluster"])))]
p=ggboxplot(data, x="Gene", y="Expression", color="fercluster",
     xlab="",
     ylab="Gene expression",
     legend.title="Ferrcluster",
     palette=bioCol)
p=p+rotate_x_text(50)
pdf(file="boxplot.ferClu.pdf", width=6, height=5)                       
p+stat_compare_means(aes(group=m6Acluster),symnum.args=list(cutpoints = c(0, 0.001, 0.01, 0.05, 1), symbols = c("***", "**", "*", "")),label = "p.signif")
dev.off()
data=melt(geneCluData, id.vars=c("geneCluster"))
colnames(data)=c("geneCluster", "Gene", "Expression")
bioCol=c("#0066FF","#FF0000","#FF9900","#6E568C","#7CC767","#223D6C","#D20A13","#FFD121","#088247","#11AA4D")
bioCol=bioCol[1:length(levels(factor(data[,"genecluster"])))]
p=ggboxplot(data, x="Gene", y="Expression", color="genecluster",
     xlab="",
     ylab="gene expression",
     legend.title="geneCluster",
     palette=bioCol)
p=p+rotate_x_text(50)
pdf(file="boxplot.geneClu.pdf", width=6, height=5)                       
p+stat_compare_means(aes(group=geneCluster),symnum.args=list(cutpoints = c(0, 0.001, 0.01, 0.05, 1), symbols = c("***", "**", "*", "")),label = "p.signif")
dev.off()
